# Supplementary material for: Single-Cell Dissection Identifies METTL7B as Associated with Cell Adhesion-Mediated Tumor Invasion in Lung Adenocarcinoma and Glioblastoma
Source: Cancers (Basel). 2026 Apr 27;18(9):1384. doi: 10.3390/cancers18091384 (PMC13163069; doi:10.3390/cancers18091384)
Supplement: Supplementary file 1 [file cancers-18-01384-s001.zip]

Archive with 105 entries (79 files):
- original images/
- original images/Microscopy/
- original images/Microscopy/glioblastoma-1/
- original images/Microscopy/glioblastoma-1/HGG/
- original images/Microscopy/glioblastoma-1/HGG/7B.tif
- original images/Microscopy/glioblastoma-1/HGG/EPCAM.tif
- original images/Microscopy/glioblastoma-1/HGG/ITGA3.tif
- original images/Microscopy/glioblastoma-1/HGG/MERGE.tif
- original images/Microscopy/glioblastoma-1/LGG/
- original images/Microscopy/glioblastoma-1/LGG/7B-01-01.tif
- original images/Microscopy/glioblastoma-1/LGG/EPCAM-01-01-01.tif
- original images/Microscopy/glioblastoma-1/LGG/ITGA3-01-01.tif
- original images/Microscopy/glioblastoma-1/LGG/MERGE-01-01.tif
- original images/Microscopy/glioblastoma-1/Paracancerous/
- original images/Microscopy/glioblastoma-1/Paracancerous/EPCAM.tif
- original images/Microscopy/glioblastoma-1/Paracancerous/ITGA3.tif
- original images/Microscopy/glioblastoma-1/Paracancerous/MERGE.tif
- original images/Microscopy/glioblastoma-1/Paracancerous/METTL7B.tif
- original images/Microscopy/glioblastoma-2/
- original images/Microscopy/glioblastoma-2/HGG/
- original images/Microscopy/glioblastoma-2/HGG/EPCAM.jpg
- original images/Microscopy/glioblastoma-2/HGG/ITGA3.jpg
- original images/Microscopy/glioblastoma-2/HGG/MERGE.jpg
- original images/Microscopy/glioblastoma-2/HGG/METTL7B.jpg
- original images/Microscopy/glioblastoma-2/LGG/
- original images/Microscopy/glioblastoma-2/LGG/EPCAM.jpg
- original images/Microscopy/glioblastoma-2/LGG/ITGA3-01.jpg
- original images/Microscopy/glioblastoma-2/LGG/MERGE.jpg
- original images/Microscopy/glioblastoma-2/LGG/METTL7B.jpg
- original images/Microscopy/glioblastoma-2/Paracancerous/
- original images/Microscopy/glioblastoma-2/Paracancerous/EPCAM.jpg
- original images/Microscopy/glioblastoma-2/Paracancerous/ITGA3.jpg
- original images/Microscopy/glioblastoma-2/Paracancerous/MERGE.jpg
- original images/Microscopy/glioblastoma-2/Paracancerous/METTL7B.jpg
- original images/Microscopy/glioblastoma-3/
- original images/Microscopy/glioblastoma-3/HGG/
- original images/Microscopy/glioblastoma-3/HGG/EPCAM.jpg
- original images/Microscopy/glioblastoma-3/HGG/ITGA3.jpg
- original images/Microscopy/glioblastoma-3/HGG/MERGE.jpg
- original images/Microscopy/glioblastoma-3/HGG/METTL7B.jpg
- original images/Microscopy/glioblastoma-3/LGG/
- original images/Microscopy/glioblastoma-3/LGG/EPCAM.jpg
- original images/Microscopy/glioblastoma-3/LGG/ITGA3.jpg
- original images/Microscopy/glioblastoma-3/LGG/MERGE.jpg
- original images/Microscopy/glioblastoma-3/LGG/METTL7B.jpg
- original images/Microscopy/glioblastoma-3/Paracancerous/
- original images/Microscopy/glioblastoma-3/Paracancerous/EPCAM.jpg
- original images/Microscopy/glioblastoma-3/Paracancerous/ITGA3.jpg
- original images/Microscopy/glioblastoma-3/Paracancerous/MERGE.jpg
- original images/Microscopy/glioblastoma-3/Paracancerous/METTL7B.jpg
- original images/Microscopy/LUAD-1/
- original images/Microscopy/LUAD-1/IA/
- original images/Microscopy/LUAD-1/IA/7B.tif
- original images/Microscopy/LUAD-1/IA/EPCAM.tif
- original images/Microscopy/LUAD-1/IA/ITGA3.tif
- original images/Microscopy/LUAD-1/IA/MERGE-01.tif
- original images/Microscopy/LUAD-1/MIA/
- original images/Microscopy/LUAD-1/MIA/EPCAM.tif
- original images/Microscopy/LUAD-1/MIA/ITGA3.tif
- original images/Microscopy/LUAD-1/MIA/MERGE.tif
- original images/Microscopy/LUAD-1/MIA/METTL7B.tif
- original images/Microscopy/LUAD-1/Paracancerous/
- original images/Microscopy/LUAD-1/Paracancerous/EPCAM.tif
- original images/Microscopy/LUAD-1/Paracancerous/ITGA3.tif
- original images/Microscopy/LUAD-1/Paracancerous/MERGE.tif
- original images/Microscopy/LUAD-1/Paracancerous/METTL7B.tif
- original images/Microscopy/LUAD-2/
- original images/Microscopy/LUAD-2/IA/
- original images/Microscopy/LUAD-2/IA/EPCAM.jpg
- original images/Microscopy/LUAD-2/IA/ITGA3.jpg
- original images/Microscopy/LUAD-2/IA/MERGE.jpg
- original images/Microscopy/LUAD-2/IA/METTL7B.jpg
- original images/Microscopy/LUAD-2/MIA/
- original images/Microscopy/LUAD-2/MIA/EPCAM.jpg
- original images/Microscopy/LUAD-2/MIA/ITGA3.jpg
- original images/Microscopy/LUAD-2/MIA/MERGE.jpg
- original images/Microscopy/LUAD-2/MIA/METTL7B.jpg
- original images/Microscopy/LUAD-2/paracanrous/
- original images/Microscopy/LUAD-2/paracanrous/EPCAM.jpg
- original images/Microscopy/LUAD-2/paracanrous/ITGA3.jpg
- original images/Microscopy/LUAD-2/paracanrous/MERGE.jpg
- original images/Microscopy/LUAD-2/paracanrous/METTL7B.jpg
- original images/Microscopy/LUAD-3/
- original images/Microscopy/LUAD-3/IA/
- original images/Microscopy/LUAD-3/IA/EPCAM.jpg
- original images/Microscopy/LUAD-3/IA/ITGA3.jpg
- original images/Microscopy/LUAD-3/IA/MERGE.jpg
- original images/Microscopy/LUAD-3/IA/METTL7B.jpg
- original images/Microscopy/LUAD-3/MIA/
- original images/Microscopy/LUAD-3/MIA/EPCAM.jpg
- original images/Microscopy/LUAD-3/MIA/ITGA3.jpg
- original images/Microscopy/LUAD-3/MIA/MERGE.jpg
- original images/Microscopy/LUAD-3/MIA/METTL7B.jpg
- original images/Microscopy/LUAD-3/paracanrous/
- original images/Microscopy/LUAD-3/paracanrous/EPCAM.jpg
- original images/Microscopy/LUAD-3/paracanrous/ITGA3.jpg
- original images/Microscopy/LUAD-3/paracanrous/MERGE.jpg
- original images/Microscopy/LUAD-3/paracanrous/METTL7B.jpg
- original images/WB blots.pdf
- supplementary File S1-A549 STR.pdf
- supplementary File S2-U251 STR.pdf
- Supplementary Table S1.xls
- Supplementary Table S2.xls
- Supplementary Table S3.xls
- Supplementary Table S4.xls
