# Supplementary material for: Single-Cell Dissection Identifies METTL7B as Associated with Cell Adhesion-Mediated Tumor Invasion in Lung Adenocarcinoma and Glioblastoma
Source: Cancers (Basel). 2026 Apr 27;18(9):1384. doi: 10.3390/cancers18091384 (PMC13163069; doi:10.3390/cancers18091384)
Supplement: Supplementary file 1 [file cancers-18-01384-s001.zip › Supplementary Table S1.xls]

gene	p_val	avg_log2FC	pct.1	pct.2	p_val_adj
EDNRB	3.40714570680465e-29	-0.689272880891343	0.004	0.583	9.3730578394196e-25
CD36	9.47206406642612e-28	-0.683924856510825	0.012	0.667	2.60576482467383e-23
CPB2	1.28844572171751e-24	-0.976863021604914	0.004	0.5	3.54451418044486e-20
DUOXA1	8.28773891361597e-20	-0.931252753703741	0.029	0.667	2.27995697513575e-15
AC079630.2	1.78874563024427e-19	-0.396620140088204	0	0.333	4.92083922880199e-15
SFTPC	9.26593504005998e-18	-6.78180874550187	0.103	0.917	2.5490587295205e-13
GKN2	4.73070150307027e-17	-1.65207755958611	0.017	0.5	1.30141598349463e-12
PLA2G1B	5.60981864789861e-16	-1.3249853440579	0.045	0.667	1.54326111003691e-11
NECAB1	1.79392829384712e-15	-0.335484730775855	0.004	0.333	4.93509673637342e-11
CA2	2.84787937137346e-15	-1.37153238019042	0.033	0.583	7.83451615064838e-11
AC008268.1	4.16709948911708e-15	-0.836256008112326	0.012	0.417	1.14636906945611e-10
HHIP	5.15021420031421e-15	-0.690800203810167	0.012	0.417	1.41682392650644e-10
CCDC141	6.28051752692079e-15	-0.228331055178175	0	0.25	1.72777037165591e-10
C3orf14	6.28051752692079e-15	-0.195466114583773	0	0.25	1.72777037165591e-10
CLDN18	2.37683158241262e-14	-1.1582592320956	0.066	0.75	6.53866368321712e-10
CRTAC1	8.81901492694812e-14	-1.13421244599274	0.041	0.583	2.42611100640343e-09
CHI3L2	4.24656265446117e-13	-1.70356685039024	0.029	0.5	1.16822938624227e-08
CSF3	4.8217844183907e-13	-0.437395008982441	0.008	0.333	1.32647289349928e-08
MAGEH1	7.56221283536625e-13	-0.628396629674328	0.062	0.667	2.08036475100926e-08
PEBP4	8.90578554689597e-13	-2.01720855335834	0.087	0.75	2.44998160395108e-08
PIP5K1B	9.19534779014143e-13	-0.40321931284048	0.029	0.5	2.52964017706791e-08
RASGRF1	2.20634906253869e-12	-0.851044378196689	0.05	0.583	6.06966627104394e-08
FABP5	2.55172168147761e-12	-2.46317835341922	0.169	0.917	7.01978634574491e-08
VEPH1	4.01190549254959e-12	-0.637861979939703	0.033	0.5	1.10367520100039e-07
BEX4	4.62599178116561e-12	-1.46500092991225	0.087	0.75	1.27261033899866e-07
PLAGL1	4.9947655364415e-12	-0.280435656787044	0.021	0.417	1.37405999907506e-07
MMP28	8.20194816356391e-12	-0.391251660071236	0.033	0.5	2.25635593979643e-07
HSD17B6	1.47019519506404e-11	-1.13939185830496	0.091	0.75	4.04450698162118e-07
UBE2E2	1.75764013338539e-11	-0.484772896597342	0.037	0.5	4.83526800694321e-07
AMER1	2.34433804471817e-11	-0.156081735351885	0.004	0.25	6.44927396101967e-07
TMEM213	2.40899806421215e-11	-0.570739843469021	0.012	0.333	6.62715367464763e-07
HCK	2.65370802962236e-11	-0.42353439211679	0.012	0.333	7.30035078949111e-07
ACADL	2.66248620573183e-11	-0.338527487082611	0.004	0.25	7.32449955196828e-07
KCNJ8	3.02277750675349e-11	-0.239265174384754	0.004	0.25	8.31566092107885e-07
SLC51B	3.02277750675349e-11	-0.227118717732418	0.004	0.25	8.31566092107885e-07
ACSS3	3.2183199824212e-11	-0.31113661887336	0.012	0.333	8.85359827164073e-07
LGI3	3.43065224403342e-11	-0.238209495329374	0.004	0.25	9.43772432333593e-07
LRRC36	1.00472602625912e-10	-0.508231310128326	0.025	0.417	2.76400129823883e-06
SOCS2	1.22391428121684e-10	-1.04386120560208	0.062	0.583	3.36698818762753e-06
FOLR1	1.80328239161524e-10	-1.78621757488556	0.223	1	4.96082985933353e-06
SFTPA2	1.83813098604477e-10	-3.47966431741215	0.161	0.833	5.05669834260916e-06
ADGRL2	2.14973435534852e-10	-0.0936331012943529	0	0.167	5.91391921156378e-06
DENND2C	2.14973435534852e-10	-0.177858724669053	0	0.167	5.91391921156378e-06
AC245297.3	2.14973435534852e-10	-0.20973981926098	0	0.167	5.91391921156378e-06
XCL1	2.14973435534852e-10	-0.252036778195607	0	0.167	5.91391921156378e-06
LHX9	2.14973435534852e-10	-0.302319714565505	0	0.167	5.91391921156378e-06
CSRNP3	2.14973435534852e-10	-0.18105433070277	0	0.167	5.91391921156378e-06
TTN	2.14973435534852e-10	-0.282934701058605	0	0.167	5.91391921156378e-06
SULT1E1	2.14973435534852e-10	-0.617118606262902	0	0.167	5.91391921156378e-06
AC011379.2	2.14973435534852e-10	-0.0884925653747511	0	0.167	5.91391921156378e-06
AL356599.1	2.14973435534852e-10	-0.108721105420068	0	0.167	5.91391921156378e-06
LHFPL3-AS2	2.14973435534852e-10	-0.133364624181923	0	0.167	5.91391921156378e-06
LZTS1	2.14973435534852e-10	-0.0884925653747511	0	0.167	5.91391921156378e-06
PRKCQ	2.14973435534852e-10	-0.0936331012943529	0	0.167	5.91391921156378e-06
PRKCQ-AS1	2.14973435534852e-10	-0.171951801514415	0	0.167	5.91391921156378e-06
GLT1D1	2.14973435534852e-10	-0.0884925653747511	0	0.167	5.91391921156378e-06
SPART	2.14973435534852e-10	-0.213892899499064	0	0.167	5.91391921156378e-06
ZNF256	2.14973435534852e-10	-0.0921297787315629	0	0.167	5.91391921156378e-06
FAM226B	2.14973435534852e-10	-1.25398112746036	0	0.167	5.91391921156378e-06
CORIN	2.14973435534852e-10	-0.179497068499558	0	0.167	5.91391921156378e-06
AL033519.4	2.14973435534852e-10	-0.133364624181923	0	0.167	5.91391921156378e-06
MYMX	2.14973435534852e-10	-0.0884925653747511	0	0.167	5.91391921156378e-06
AC090912.1	2.14973435534852e-10	-0.111998285563653	0	0.167	5.91391921156378e-06
C12orf56	2.14973435534852e-10	-0.0884925653747511	0	0.167	5.91391921156378e-06
ADD2	2.14973435534852e-10	-0.11061715807922	0	0.167	5.91391921156378e-06
AL583808.1	2.14973435534852e-10	-0.130050870397128	0	0.167	5.91391921156378e-06
ALX1	2.14973435534852e-10	-0.0884925653747511	0	0.167	5.91391921156378e-06
UPK1A-AS1	2.14973435534852e-10	-0.170445488939606	0	0.167	5.91391921156378e-06
RP11.434H6.7	2.14973435534852e-10	-0.117130742467213	0	0.167	5.91391921156378e-06
AL356053.1	2.14973435534852e-10	-0.124663266639216	0	0.167	5.91391921156378e-06
FAM150B	2.14973435534852e-10	-0.107844727549539	0	0.167	5.91391921156378e-06
SFTPA1	2.20067200592997e-10	-3.91498367305924	0.174	0.833	6.05404868831333e-06
AEN	3.88172393002411e-10	-0.428266863873806	0.045	0.5	1.06786225314963e-05
APOH	5.33872886405919e-10	-0.420793651904784	0.029	0.417	1.46868431050268e-05
QDPR	5.57241290750077e-10	-0.761173321751	0.124	0.75	1.53297079085346e-05
LAMP3	6.29656536616128e-10	-1.31119646706891	0.124	0.75	1.73218513223097e-05
RIC3	6.97088898887917e-10	-0.353204434607422	0.017	0.333	1.91769156084066e-05
PRTG	1.25062817906036e-09	-0.262866863833607	0.017	0.333	3.44047812059506e-05
NRGN	1.49583603729178e-09	-0.474609786470531	0.066	0.583	4.1150449385897e-05
DUOX1	3.16473444246396e-09	-1.39803194858201	0.074	0.583	8.70618445121835e-05
SLC6A20	3.34232046481691e-09	-0.381947108604249	0.008	0.25	9.19472359871132e-05
FGF7	4.09334148634733e-09	-0.450312230210225	0.008	0.25	0.000112607824289415
SDC2	4.400100692374e-09	-0.417146147805336	0.05	0.5	0.000121046770047209
CACNA2D2	4.58114671790107e-09	-0.97938487133996	0.079	0.583	0.000126027346209458
TCEAL2	5.5364819853704e-09	-0.133005517853646	0.008	0.25	0.00015230861941754
WIF1	5.66114583495585e-09	-0.978656531866714	0.066	0.583	0.000155738121919635
CNTLN	6.11949443214188e-09	-0.12567111024254	0.008	0.25	0.000168347291828223
COLEC12	6.18529739788738e-09	-0.655304947737326	0.054	0.5	0.000170157531415882
C4BPA	6.85862334493344e-09	-1.16175855506722	0.149	0.833	0.000188680728219119
APOO	7.24294057722003e-09	-0.405229070389506	0.054	0.5	0.000199253295279323
CD44	7.51094958105739e-09	-1.00946673601436	0.19	0.833	0.000206626222974889
CCNG1	8.96179625507566e-09	-0.608255964085362	0.136	0.75	0.000246539014977131
NNMT	1.05531308455288e-08	-2.45010229064942	0.14	0.75	0.000290316629560497
LPL	3.37440770093421e-08	-0.430930248611299	0.058	0.5	0.000928299558527001
PRDX4	4.64387852547764e-08	-0.768943928304737	0.194	0.917	0.0012775309823589
TOX	5.26438446956739e-08	-0.392467348030105	0.025	0.333	0.00144823216757799
DAB2	6.01864953419766e-08	-0.278192420607091	0.025	0.333	0.00165573048685778
DIAPH2	7.85379131382623e-08	-0.288950892498465	0.025	0.333	0.0021605779904336
LRRK2	7.90673191445697e-08	-1.39526290783895	0.091	0.583	0.00217514194966711
CES1	8.39119721276204e-08	-0.405766971260017	0.025	0.333	0.00230841835323084
PCDHB2	1.0088562637466e-07	-0.213639742002391	0.012	0.25	0.0027753635815669
ABCA5	1.29738360143437e-07	-0.226481941750201	0.012	0.25	0.00356910228754594
L3MBTL4	1.29738360143437e-07	-0.236471517369938	0.012	0.25	0.00356910228754594
OLFM1	1.32846780695807e-07	-0.237390556058039	0.025	0.333	0.00365461493694166
KAZN	1.4102110436317e-07	-0.331218880841194	0.012	0.25	0.00387949058103082
AGPAT4	1.4102110436317e-07	-0.145599956279833	0.012	0.25	0.00387949058103082
ARHGEF28	1.53250245362059e-07	-0.137677754009751	0.012	0.25	0.00421591424991024
C3	1.85617784383704e-07	-0.837907917823811	0.145	0.75	0.00510634524839569
PRR15	1.96408685927121e-07	-0.156558902220255	0.012	0.25	0.00540320294985509
FARS2	2.56535258881896e-07	-0.335784762429461	0.05	0.417	0.00705728497184097
GLCCI1	2.67601405518671e-07	-0.466328523625765	0.066	0.5	0.00736171466581864
RP11.259K15.2	2.99232648739543e-07	-0.49236011685715	0.045	0.417	0.00823189016682484
AC074183.4	3.06601710959503e-07	-0.482476841255949	0.029	0.333	0.00843461306849593
SUSD2	3.15262729640984e-07	-0.500940839537158	0.091	0.583	0.00867287769242348
RETREG1	3.62543344876196e-07	-0.168832561849191	0.004	0.167	0.00997356741754414
SOBP	3.62543344876196e-07	-0.178796651587332	0.004	0.167	0.00997356741754414
AL355304.1	3.62543344876196e-07	-0.16894917973678	0.004	0.167	0.00997356741754414
AARD	3.62543344876196e-07	-0.305591250348132	0.004	0.167	0.00997356741754414
AC011462.5	3.62543344876196e-07	-0.1787583030956	0.004	0.167	0.00997356741754414
RP11.567M16.6	3.62543344876196e-07	-0.112283338982482	0.004	0.167	0.00997356741754414
FGGY	3.70930233815139e-07	-0.784079389201848	0.174	0.75	0.0102042907322545
THRB	4.05985676269528e-07	-0.114009128761429	0.004	0.167	0.0111686659541747
PRLR	4.05985676269528e-07	-0.125857513119337	0.004	0.167	0.0111686659541747
AL354707.1	4.05985676269528e-07	-0.167779161376086	0.004	0.167	0.0111686659541747
GPRC5B	4.05985676269528e-07	-0.282364049985158	0.004	0.167	0.0111686659541747
AC103702.2	4.05985676269528e-07	-0.1703994854123	0.004	0.167	0.0111686659541747
MAMDC2-AS1	4.05985676269528e-07	-0.1781769932326	0.004	0.167	0.0111686659541747
PCLO	4.14290944482402e-07	-0.265484117148847	0.029	0.333	0.0113971438827109
GBP7	4.54429936924863e-07	-0.0867829539101187	0.004	0.167	0.012501367564803
CHRM3	4.54429936924863e-07	-0.149101388123864	0.004	0.167	0.012501367564803
STON1	4.54429936924863e-07	-0.0813466896982352	0.004	0.167	0.012501367564803
REEP1	4.54429936924863e-07	-0.0826517151623683	0.004	0.167	0.012501367564803
ADPRH	4.54429936924863e-07	-0.0853989755952056	0.004	0.167	0.012501367564803
C4orf19	4.54429936924863e-07	-0.127585491233728	0.004	0.167	0.012501367564803
AC093895.1	4.54429936924863e-07	-0.116405947248441	0.004	0.167	0.012501367564803
SOX7	4.54429936924863e-07	-0.0956761906916181	0.004	0.167	0.012501367564803
BICC1	4.54429936924863e-07	-0.0826517151623683	0.004	0.167	0.012501367564803
CYGB	4.54429936924863e-07	-0.125298418146009	0.004	0.167	0.012501367564803
ZNF667	4.54429936924863e-07	-0.125851381088989	0.004	0.167	0.012501367564803
DUXAP8	4.54429936924863e-07	-0.0757857903219901	0.004	0.167	0.012501367564803
AC004158.1	4.54429936924863e-07	-0.562414351482762	0.004	0.167	0.012501367564803
TEX101	4.54429936924863e-07	-0.0821154254465469	0.004	0.167	0.012501367564803
ALKAL1	4.54429936924863e-07	-0.0739615087589745	0.004	0.167	0.012501367564803
SFTPD	5.24297249385095e-07	-2.79657847557753	0.236	0.75	0.014423417330584
SCGB1A1	6.09286903859863e-07	-0.955182259054226	0.079	0.5	0.0167614827251848
ZNF385B	6.2809954168693e-07	-0.153274278413949	0.029	0.333	0.0172790183918074
HYAL1	6.2809954168693e-07	-0.285645226284229	0.029	0.333	0.0172790183918074
CADM1	6.3873510859476e-07	-0.977545624212761	0.182	0.75	0.0175716028374418
PSMG1	1.13287771678453e-06	-0.450392655028023	0.103	0.583	0.0311654659887423
GUCY1A3	1.24942868200775e-06	-0.236011249592346	0.017	0.25	0.0343717830420333
ESAM	1.25846678186822e-06	-0.340077273900178	0.05	0.417	0.0346204211691948
CSF3R	1.25923718146617e-06	-0.753405228687971	0.103	0.583	0.0346416148621344
C2	1.32504230492532e-06	-0.840279339934524	0.136	0.667	0.0364519138084956
CACNB4	1.34194740795291e-06	-0.358656736295879	0.017	0.25	0.0369169731927845
F11	1.44103667750743e-06	-0.270019806685336	0.017	0.25	0.0396429189982294
CDK14	1.54714173887977e-06	-0.222388478828999	0.017	0.25	0.0425618692365825
RGS16	1.57610044132526e-06	-1.22854898066481	0.079	0.5	0.043358523140858
MRPL46	1.63984718015417e-06	-0.368383013386435	0.116	0.583	0.0451121959260413
ATP8A2	1.75471186181185e-06	-0.313553596677309	0.033	0.333	0.048272123318444
MID1IP1	2.43117950356176e-06	-1.15647824621759	0.252	0.833	0.066881748142984
TUSC3	2.50220007209244e-06	-0.296080201554085	0.074	0.5	0.068835523983263
SLPI	2.55462789069569e-06	-2.79471085310797	0.384	0.833	0.0702778132730385
NAPA	2.58694986013693e-06	-1.25442420590664	0.256	0.833	0.071166990652367
SELENBP1	2.77405786591772e-06	-1.57315564894543	0.314	0.833	0.0763143318913966
PLEKHA4	3.17216929558792e-06	-0.227842071412407	0.033	0.333	0.0872663773216236
ADIRF	3.90233382941802e-06	-1.33995686259272	0.182	0.667	0.10735320364729
TMSB10	4.67131956918828e-06	1.78670315475046	0.992	1	0.12850800134837
RPS15	4.85447537209403e-06	1.57713298053205	1	1	0.133546617486307
MAP2K5	4.88064869889812e-06	-0.239501894170868	0.037	0.333	0.134266645706687
RPL37	4.94858352553067e-06	1.9260949296852	0.992	1	0.136135532787349
CHI3L1	5.32549109949493e-06	-1.03764850165511	0.116	0.583	0.146504260147106
CYP27A1	5.39603409441832e-06	-0.258526630983037	0.037	0.333	0.148444897937448
TRPM7	5.59577224136615e-06	-0.254046601650954	0.087	0.5	0.153939694359983
TRAF3IP2	5.67288027005232e-06	-0.483720440326734	0.037	0.333	0.156060936229139
ACAA2	6.03376371065196e-06	-0.621585182467361	0.178	0.667	0.165988839680035
SAT1	6.0855075440922e-06	-2.76138864713389	0.471	0.917	0.167412312537976
IRAK3	6.26790269791953e-06	-0.271177500640741	0.037	0.333	0.172430003219766
RPS27L	6.31527996166108e-06	-1.30966583758634	0.471	1	0.173733351745296
WLS	7.10225518539108e-06	-0.436983354089536	0.091	0.5	0.195383040150109
GNB4	7.33605276375105e-06	-0.113655022029977	0.021	0.25	0.201814811530791
IFNLR1	7.74282194433086e-06	-0.0441473984557111	0	0.083	0.213005031688542
CD164L2	7.74282194433086e-06	-0.0665346719463202	0	0.083	0.213005031688542
NFYC-AS1	7.74282194433086e-06	-0.0457015331728032	0	0.083	0.213005031688542
SLC16A1-AS1	7.74282194433086e-06	-0.0457015331728032	0	0.083	0.213005031688542
TENT5C	7.74282194433086e-06	-0.0699089826647988	0	0.083	0.213005031688542
C1orf61	7.74282194433086e-06	-0.0457015331728032	0	0.083	0.213005031688542
AL139011.1	7.74282194433086e-06	-0.0441473984557111	0	0.083	0.213005031688542
AL121985.1	7.74282194433086e-06	-0.0665346719463202	0	0.083	0.213005031688542
CCDC181	7.74282194433086e-06	-0.0494481018236316	0	0.083	0.213005031688542
AL138778.1	7.74282194433086e-06	-0.0665346719463202	0	0.083	0.213005031688542
LAX1	7.74282194433086e-06	-0.0665346719463202	0	0.083	0.213005031688542
MIR205HG	7.74282194433086e-06	-0.0457015331728032	0	0.083	0.213005031688542
ACTN2	7.74282194433086e-06	-0.0665346719463202	0	0.083	0.213005031688542
CHRM3-AS2	7.74282194433086e-06	-0.0457015331728032	0	0.083	0.213005031688542
ALKAL2	7.74282194433086e-06	-0.261352497376673	0	0.083	0.213005031688542
SOX11	7.74282194433086e-06	-0.0457015331728032	0	0.083	0.213005031688542
AC104695.3	7.74282194433086e-06	-0.0665346719463202	0	0.083	0.213005031688542
SIX3	7.74282194433086e-06	-0.0441473984557111	0	0.083	0.213005031688542
AC019069.1	7.74282194433086e-06	-0.0441473984557111	0	0.083	0.213005031688542
AC007681.1	7.74282194433086e-06	-0.0441473984557111	0	0.083	0.213005031688542
C2orf27A	7.74282194433086e-06	-0.0441473984557111	0	0.083	0.213005031688542
MAP3K19	7.74282194433086e-06	-0.0899996808005784	0	0.083	0.213005031688542
AC006460.1	7.74282194433086e-06	-0.0699089826647988	0	0.083	0.213005031688542
CD28	7.74282194433086e-06	-0.066957179220218	0	0.083	0.213005031688542
AC008269.1	7.74282194433086e-06	-0.0441473984557111	0	0.083	0.213005031688542
EFHD1	7.74282194433086e-06	-0.128585040104164	0	0.083	0.213005031688542
FBLN2	7.74282194433086e-06	-0.0441473984557111	0	0.083	0.213005031688542
HEG1	7.74282194433086e-06	-0.0441473984557111	0	0.083	0.213005031688542
MED12L	7.74282194433086e-06	-0.0457015331728032	0	0.083	0.213005031688542
IL12A	7.74282194433086e-06	-0.0457015331728032	0	0.083	0.213005031688542
WDR49	7.74282194433086e-06	-0.0441473984557111	0	0.083	0.213005031688542
C3orf70	7.74282194433086e-06	-0.0899996808005784	0	0.083	0.213005031688542
DCAF4L1	7.74282194433086e-06	-0.0665346719463202	0	0.083	0.213005031688542
TSLP	7.74282194433086e-06	-0.0441473984557111	0	0.083	0.213005031688542
SEMA6A	7.74282194433086e-06	-0.0869838738899841	0	0.083	0.213005031688542
SNCAIP	7.74282194433086e-06	-0.0441473984557111	0	0.083	0.213005031688542
AL022098.1	7.74282194433086e-06	-0.0699089826647988	0	0.083	0.213005031688542
KCNK17	7.74282194433086e-06	-0.116371912047611	0	0.083	0.213005031688542
COL19A1	7.74282194433086e-06	-0.132978070525326	0	0.083	0.213005031688542
SLC22A16	7.74282194433086e-06	-0.0441473984557111	0	0.083	0.213005031688542
AL137009.1	7.74282194433086e-06	-0.136586362218163	0	0.083	0.213005031688542
AL078590.2	7.74282194433086e-06	-0.0699089826647988	0	0.083	0.213005031688542
AL139393.3	7.74282194433086e-06	-0.0457015331728032	0	0.083	0.213005031688542
AC004540.1	7.74282194433086e-06	-0.0457015331728032	0	0.083	0.213005031688542
TRGV9	7.74282194433086e-06	-0.066957179220218	0	0.083	0.213005031688542
AC009244.2	7.74282194433086e-06	-0.130135675452517	0	0.083	0.213005031688542
AC025062.3	7.74282194433086e-06	-0.0457015331728032	0	0.083	0.213005031688542
ST18	7.74282194433086e-06	-0.0441473984557111	0	0.083	0.213005031688542
CRISPLD1	7.74282194433086e-06	-0.0441473984557111	0	0.083	0.213005031688542
AC009812.4	7.74282194433086e-06	-0.0665346719463202	0	0.083	0.213005031688542
AC009902.2	7.74282194433086e-06	-0.0665346719463202	0	0.083	0.213005031688542
LINC00861	7.74282194433086e-06	-0.0665346719463202	0	0.083	0.213005031688542
CAVIN4	7.74282194433086e-06	-0.0441473984557111	0	0.083	0.213005031688542
CT70	7.74282194433086e-06	-0.0457015331728032	0	0.083	0.213005031688542
AC010864.1	7.74282194433086e-06	-0.0441473984557111	0	0.083	0.213005031688542
CABCOCO1	7.74282194433086e-06	-1.20039574795755	0	0.083	0.213005031688542
ZNF365	7.74282194433086e-06	-0.116371912047611	0	0.083	0.213005031688542
DYDC2	7.74282194433086e-06	-0.0441473984557111	0	0.083	0.213005031688542
ENO4	7.74282194433086e-06	-0.0441473984557111	0	0.083	0.213005031688542
C11orf16	7.74282194433086e-06	-0.0665346719463202	0	0.083	0.213005031688542
NCR3LG1	7.74282194433086e-06	-0.0457015331728032	0	0.083	0.213005031688542
AL133330.1	7.74282194433086e-06	-0.0441473984557111	0	0.083	0.213005031688542
LRRC4C	7.74282194433086e-06	-0.0699863204132024	0	0.083	0.213005031688542
LINC02716	7.74282194433086e-06	-0.0699089826647988	0	0.083	0.213005031688542
MIR100HG	7.74282194433086e-06	-0.130135675452517	0	0.083	0.213005031688542
KLRG1	7.74282194433086e-06	-0.0699863204132024	0	0.083	0.213005031688542
AC087241.2	7.74282194433086e-06	-0.0441473984557111	0	0.083	0.213005031688542
LINC02555	7.74282194433086e-06	-0.0699089826647988	0	0.083	0.213005031688542
LINC02471	7.74282194433086e-06	-0.0699089826647988	0	0.083	0.213005031688542
STAC3	7.74282194433086e-06	-0.12029824830753	0	0.083	0.213005031688542
AC012464.2	7.74282194433086e-06	-0.0457015331728032	0	0.083	0.213005031688542
ALDH1L2	7.74282194433086e-06	-0.0869838738899841	0	0.083	0.213005031688542
PCOTH	7.74282194433086e-06	-0.130135675452517	0	0.083	0.213005031688542
LINC00571	7.74282194433086e-06	-0.0441473984557111	0	0.083	0.213005031688542
LMO7-AS1	7.74282194433086e-06	-0.0441473984557111	0	0.083	0.213005031688542
DOCK9-DT	7.74282194433086e-06	-0.0699089826647988	0	0.083	0.213005031688542
LINC01146	7.74282194433086e-06	-0.12029824830753	0	0.083	0.213005031688542
C14orf132	7.74282194433086e-06	-0.0441473984557111	0	0.083	0.213005031688542
AC138649.1	7.74282194433086e-06	-0.12029824830753	0	0.083	0.213005031688542
AQP9	7.74282194433086e-06	-0.0665346719463202	0	0.083	0.213005031688542
RBPMS2	7.74282194433086e-06	-0.0441473984557111	0	0.083	0.213005031688542
ITGA11	7.74282194433086e-06	-0.0457015331728032	0	0.083	0.213005031688542
CELF6	7.74282194433086e-06	-0.0665346719463202	0	0.083	0.213005031688542
AC104041.1	7.74282194433086e-06	-0.0441473984557111	0	0.083	0.213005031688542
AC012291.3	7.74282194433086e-06	-0.0665346719463202	0	0.083	0.213005031688542
ZNF710-AS1	7.74282194433086e-06	-0.0457015331728032	0	0.083	0.213005031688542
AC009041.4	7.74282194433086e-06	-0.0699089826647988	0	0.083	0.213005031688542
AC009088.1	7.74282194433086e-06	-0.0441473984557111	0	0.083	0.213005031688542
AC027682.6	7.74282194433086e-06	-0.0665346719463202	0	0.083	0.213005031688542
AC027682.1	7.74282194433086e-06	-0.0665346719463202	0	0.083	0.213005031688542
IL34	7.74282194433086e-06	-0.12029824830753	0	0.083	0.213005031688542
OMG	7.74282194433086e-06	-0.0699089826647988	0	0.083	0.213005031688542
GJC1	7.74282194433086e-06	-0.0457015331728032	0	0.083	0.213005031688542
CD300LB	7.74282194433086e-06	-0.0603908163399071	0	0.083	0.213005031688542
CHST9	7.74282194433086e-06	-0.0441473984557111	0	0.083	0.213005031688542
AC068473.3	7.74282194433086e-06	-0.0441473984557111	0	0.083	0.213005031688542
PCP2	7.74282194433086e-06	-0.0603908163399071	0	0.083	0.213005031688542
ADGRE2	7.74282194433086e-06	-0.0665346719463202	0	0.083	0.213005031688542
PTPRT	7.74282194433086e-06	-0.0441473984557111	0	0.083	0.213005031688542
CHODL	7.74282194433086e-06	-0.0457015331728032	0	0.083	0.213005031688542
LINC01679	7.74282194433086e-06	-0.0457015331728032	0	0.083	0.213005031688542
AP000357.2	7.74282194433086e-06	-0.12029824830753	0	0.083	0.213005031688542
AL033543.1	7.74282194433086e-06	-0.0441473984557111	0	0.083	0.213005031688542
SYN1	7.74282194433086e-06	-0.0494481018236316	0	0.083	0.213005031688542
RTL5	7.74282194433086e-06	-0.0699089826647988	0	0.083	0.213005031688542
TMSB15B.1	7.74282194433086e-06	-0.0441473984557111	0	0.083	0.213005031688542
ZCCHC18	7.74282194433086e-06	-0.0494481018236316	0	0.083	0.213005031688542
AGTR2	7.74282194433086e-06	-0.324253147833606	0	0.083	0.213005031688542
CD40LG	7.74282194433086e-06	-0.12029824830753	0	0.083	0.213005031688542
AC099332.1	7.74282194433086e-06	-0.0665346719463202	0	0.083	0.213005031688542
NIM1K	7.74282194433086e-06	-0.0603908163399071	0	0.083	0.213005031688542
AC113383.1	7.74282194433086e-06	-0.12029824830753	0	0.083	0.213005031688542
CCDC192	7.74282194433086e-06	-0.0457015331728032	0	0.083	0.213005031688542
AC116366.1	7.74282194433086e-06	-0.12029824830753	0	0.083	0.213005031688542
FAM153B	7.74282194433086e-06	-0.0699863204132024	0	0.083	0.213005031688542
ITPRID1	7.74282194433086e-06	-0.0441473984557111	0	0.083	0.213005031688542
ELN-AS1	7.74282194433086e-06	-0.0665346719463202	0	0.083	0.213005031688542
AC002076.1	7.74282194433086e-06	-0.0457015331728032	0	0.083	0.213005031688542
AL137847.1	7.74282194433086e-06	-0.0457015331728032	0	0.083	0.213005031688542
AL158071.5	7.74282194433086e-06	-0.0457015331728032	0	0.083	0.213005031688542
BBOX1-AS1	7.74282194433086e-06	-0.0441473984557111	0	0.083	0.213005031688542
AC092112.1	7.74282194433086e-06	-0.0441473984557111	0	0.083	0.213005031688542
NXPH4	7.74282194433086e-06	-0.0457015331728032	0	0.083	0.213005031688542
AC083806.2	7.74282194433086e-06	-0.0441473984557111	0	0.083	0.213005031688542
CCDC168	7.74282194433086e-06	-0.0457015331728032	0	0.083	0.213005031688542
AC015660.1	7.74282194433086e-06	-0.0441473984557111	0	0.083	0.213005031688542
PYDC1	7.74282194433086e-06	-0.0457015331728032	0	0.083	0.213005031688542
AC009148.1	7.74282194433086e-06	-0.0457015331728032	0	0.083	0.213005031688542
AC138028.1	7.74282194433086e-06	-0.0457015331728032	0	0.083	0.213005031688542
AL121845.1	7.74282194433086e-06	-0.0457015331728032	0	0.083	0.213005031688542
BACH1-AS1	7.74282194433086e-06	-0.12029824830753	0	0.083	0.213005031688542
LINC00106	7.74282194433086e-06	-0.0457015331728032	0	0.083	0.213005031688542
RS1	7.74282194433086e-06	-0.0603908163399071	0	0.083	0.213005031688542
DLG3-AS1	7.74282194433086e-06	-0.0899996808005784	0	0.083	0.213005031688542
AC093675.1	7.74282194433086e-06	-0.0457015331728032	0	0.083	0.213005031688542
LINC02006	7.74282194433086e-06	-0.0665346719463202	0	0.083	0.213005031688542
PIGY-DT	7.74282194433086e-06	-0.0699089826647988	0	0.083	0.213005031688542
TMEM171	7.74282194433086e-06	-0.0457015331728032	0	0.083	0.213005031688542
SLC26A5	7.74282194433086e-06	-0.066957179220218	0	0.083	0.213005031688542
AC011632.1	7.74282194433086e-06	-0.0899996808005784	0	0.083	0.213005031688542
LINC02635	7.74282194433086e-06	-0.0457015331728032	0	0.083	0.213005031688542
AP001107.1	7.74282194433086e-06	-0.0457015331728032	0	0.083	0.213005031688542
CHMP1B-AS1	7.74282194433086e-06	-1.20039574795755	0	0.083	0.213005031688542
TTC39A-AS1	7.74282194433086e-06	-0.0457015331728032	0	0.083	0.213005031688542
LRRC52-AS1	7.74282194433086e-06	-0.0699089826647988	0	0.083	0.213005031688542
LINC01122	7.74282194433086e-06	-0.0441473984557111	0	0.083	0.213005031688542
AC017083.2	7.74282194433086e-06	-0.0457015331728032	0	0.083	0.213005031688542
SLC10A4	7.74282194433086e-06	-0.0457015331728032	0	0.083	0.213005031688542
AC046195.1	7.74282194433086e-06	-0.0665346719463202	0	0.083	0.213005031688542
BANCR	7.74282194433086e-06	-0.0457015331728032	0	0.083	0.213005031688542
OVCH2	7.74282194433086e-06	-0.0699089826647988	0	0.083	0.213005031688542
DEUP1	7.74282194433086e-06	-0.0441473984557111	0	0.083	0.213005031688542
AC007688.3	7.74282194433086e-06	-0.0665346719463202	0	0.083	0.213005031688542
LINC01996	7.74282194433086e-06	-0.0699089826647988	0	0.083	0.213005031688542
KRT27	7.74282194433086e-06	-0.0699089826647988	0	0.083	0.213005031688542
AC003070.2	7.74282194433086e-06	-0.12029824830753	0	0.083	0.213005031688542
TTLL6	7.74282194433086e-06	-0.0603908163399071	0	0.083	0.213005031688542
AP001020.3	7.74282194433086e-06	-0.0699089826647988	0	0.083	0.213005031688542
DSCR8	7.74282194433086e-06	-0.0457015331728032	0	0.083	0.213005031688542
PLA2G3	7.74282194433086e-06	-0.0457015331728032	0	0.083	0.213005031688542
AL022334.2	7.74282194433086e-06	-0.0457015331728032	0	0.083	0.213005031688542
OR14A16	7.74282194433086e-06	-0.0441473984557111	0	0.083	0.213005031688542
AC092969.1	7.74282194433086e-06	-0.0457015331728032	0	0.083	0.213005031688542
LINC02466	7.74282194433086e-06	-0.0441473984557111	0	0.083	0.213005031688542
LINC02515	7.74282194433086e-06	-0.0441473984557111	0	0.083	0.213005031688542
LINC02145	7.74282194433086e-06	-0.0441473984557111	0	0.083	0.213005031688542
LINC00491	7.74282194433086e-06	-0.0441473984557111	0	0.083	0.213005031688542
FAM83B	7.74282194433086e-06	-0.0457015331728032	0	0.083	0.213005031688542
LINC02487	7.74282194433086e-06	-0.0441473984557111	0	0.083	0.213005031688542
GNGT1	7.74282194433086e-06	-0.0457015331728032	0	0.083	0.213005031688542
FGF20	7.74282194433086e-06	-0.0457015331728032	0	0.083	0.213005031688542
HR	7.74282194433086e-06	-0.0457015331728032	0	0.083	0.213005031688542
AL354861.2	7.74282194433086e-06	-0.0441473984557111	0	0.083	0.213005031688542
LHX2	7.74282194433086e-06	-0.0457015331728032	0	0.083	0.213005031688542
HPSE2	7.74282194433086e-06	-0.0869838738899841	0	0.083	0.213005031688542
CALHM3	7.74282194433086e-06	-0.0869838738899841	0	0.083	0.213005031688542
RIMBP2	7.74282194433086e-06	-0.0441473984557111	0	0.083	0.213005031688542
TUSC8	7.74282194433086e-06	-0.0441473984557111	0	0.083	0.213005031688542
PRAC2	7.74282194433086e-06	-0.0457015331728032	0	0.083	0.213005031688542
AC021683.2	7.74282194433086e-06	-0.0441473984557111	0	0.083	0.213005031688542
OVOL3	7.74282194433086e-06	-0.0457015331728032	0	0.083	0.213005031688542
AL021395.1	7.74282194433086e-06	-0.0457015331728032	0	0.083	0.213005031688542
CTCFL	7.74282194433086e-06	-0.0457015331728032	0	0.083	0.213005031688542
PCK1	7.74282194433086e-06	-0.0457015331728032	0	0.083	0.213005031688542
GABRA3	7.74282194433086e-06	-0.0441473984557111	0	0.083	0.213005031688542
ACTL8	7.74282194433086e-06	-0.0457015331728032	0	0.083	0.213005031688542
LINC01115	7.74282194433086e-06	-0.0457015331728032	0	0.083	0.213005031688542
AC079949.1	7.74282194433086e-06	-0.0457015331728032	0	0.083	0.213005031688542
PLP1	7.74282194433086e-06	-0.0457015331728032	0	0.083	0.213005031688542
LINC02396	7.74282194433086e-06	-0.0441473984557111	0	0.083	0.213005031688542
SLC28A1	7.74282194433086e-06	-0.0603908163399071	0	0.083	0.213005031688542
AL121832.1	7.74282194433086e-06	-0.0441473984557111	0	0.083	0.213005031688542
TBX22	7.74282194433086e-06	-0.0457015331728032	0	0.083	0.213005031688542
KDELC2	7.74282194433086e-06	-0.0603908163399071	0	0.083	0.213005031688542
RP3.510D11.2	7.74282194433086e-06	-0.123985061685461	0	0.083	0.213005031688542
RP11.16E12.1	7.74282194433086e-06	-0.0603908163399071	0	0.083	0.213005031688542
RP3.406A7.7	7.74282194433086e-06	-0.0494481018236316	0	0.083	0.213005031688542
RP11.47L3.1	7.74282194433086e-06	-0.123985061685461	0	0.083	0.213005031688542
RP11.140I16.3	7.74282194433086e-06	-0.0494481018236316	0	0.083	0.213005031688542
RP11.480C16.1	7.74282194433086e-06	-0.116371912047611	0	0.083	0.213005031688542
RP11.225B17.2	7.74282194433086e-06	-0.0494481018236316	0	0.083	0.213005031688542
CCL3L3	7.74282194433086e-06	-0.066957179220218	0	0.083	0.213005031688542
CH507.9B2.9	7.74282194433086e-06	-0.066957179220218	0	0.083	0.213005031688542
KB.1592A4.15	7.74282194433086e-06	-0.0603908163399071	0	0.083	0.213005031688542
RP11.262H14.3	7.74282194433086e-06	-0.0603908163399071	0	0.083	0.213005031688542
AF064858.8	7.74282194433086e-06	-0.0699863204132024	0	0.083	0.213005031688542
RP11.325F22.2	7.74282194433086e-06	-0.066957179220218	0	0.083	0.213005031688542
CTD.2036P10.3	7.74282194433086e-06	-0.0603908163399071	0	0.083	0.213005031688542
RP11.1070N10.3	7.74282194433086e-06	-0.066957179220218	0	0.083	0.213005031688542
RP11.476D10.1	7.74282194433086e-06	-0.0603908163399071	0	0.083	0.213005031688542
LA16C.325D7.2	7.74282194433086e-06	-0.0699863204132024	0	0.083	0.213005031688542
GATA6.AS1	7.74282194433086e-06	-0.116371912047611	0	0.083	0.213005031688542
RP11.78O7.2	7.74282194433086e-06	-0.0494481018236316	0	0.083	0.213005031688542
RP5.1092A3.5	7.74282194433086e-06	-0.0494481018236316	0	0.083	0.213005031688542
RP11.791G15.2	7.74282194433086e-06	-0.0603908163399071	0	0.083	0.213005031688542
RP11.571L19.8	7.74282194433086e-06	-0.0494481018236316	0	0.083	0.213005031688542
RP11.474N24.6	7.74282194433086e-06	-0.066957179220218	0	0.083	0.213005031688542
RP11.93H24.3	7.74282194433086e-06	-0.123985061685461	0	0.083	0.213005031688542
RP11.823E8.3	7.74282194433086e-06	-0.0494481018236316	0	0.083	0.213005031688542
SUCLG2.AS1	7.74282194433086e-06	-0.116371912047611	0	0.083	0.213005031688542
RP11.210L7.3	7.74282194433086e-06	-0.0494481018236316	0	0.083	0.213005031688542
RP11.238K6.1	7.74282194433086e-06	-0.116371912047611	0	0.083	0.213005031688542
NKX3-1	7.80759662212312e-06	-0.833801619106965	0.021	0.25	0.214786983074607
LINC01504	7.80759662212312e-06	-0.242735684029711	0.021	0.25	0.214786983074607
RENBP	8.30803709825412e-06	-0.174795031589606	0.021	0.25	0.228554100572971
CYP1B1	8.87180969361018e-06	-0.896476685210034	0.041	0.333	0.244063484671216
TSPAN7	8.87180969361018e-06	-0.589962655095949	0.041	0.333	0.244063484671216
PLEKHG3	9.40240641102973e-06	-0.266917970420215	0.021	0.25	0.258660200367428
RPLP2	1.01484188634962e-05	0.806306718050027	1	1	0.279183002934782
LYSMD2	1.01687049564094e-05	-0.364164684825436	0.099	0.5	0.279741073350823
GID4	1.13056700856488e-05	-0.1182239476327	0.021	0.25	0.311018984056199
RPL38	1.26712350379168e-05	1.49591997301449	0.975	1	0.348585675893091
NPR1	1.5503266223731e-05	-0.184770855173037	0.008	0.167	0.42649485381484
C6orf99	1.5503266223731e-05	-0.147735735900831	0.008	0.167	0.42649485381484
MUC15	1.5503266223731e-05	-0.173082328915451	0.008	0.167	0.42649485381484
SFRP5	1.5503266223731e-05	-0.256522445713458	0.008	0.167	0.42649485381484
SFTA1P	1.62590044739459e-05	-1.10763131296045	0.169	0.667	0.447285213078252
FGF9	1.6869365471301e-05	-0.173630108919151	0.008	0.167	0.46407624411549
SERPINA1	1.74914492577428e-05	-2.79605611696388	0.277	0.75	0.481189769080505
ATP2B1	1.75932390404281e-05	-0.399092051827171	0.165	0.667	0.483990006002177
DAPK2	1.78425452373787e-05	-0.204688753801733	0.041	0.333	0.490848419480288
IL12RB2	1.83497124646893e-05	-0.205299075779619	0.008	0.167	0.504800589903602
GLRB	1.83497124646893e-05	-0.102269239782581	0.008	0.167	0.504800589903602
CYP39A1	1.83497124646893e-05	-0.126126672130608	0.008	0.167	0.504800589903602
GLS2	1.83497124646893e-05	-0.158669361039936	0.008	0.167	0.504800589903602
TMOD2	1.83497124646893e-05	-0.0840597777714328	0.008	0.167	0.504800589903602
ZNF667-AS1	1.83497124646893e-05	-0.269486743874862	0.008	0.167	0.504800589903602
LINC02246	1.83497124646893e-05	-0.155167085516776	0.008	0.167	0.504800589903602
C21orf91	1.83497124646893e-05	-0.0814543808505936	0.008	0.167	0.504800589903602
KLF8	1.83497124646893e-05	-0.128564739981765	0.008	0.167	0.504800589903602
FOXO4	1.83497124646893e-05	-0.174587941437303	0.008	0.167	0.504800589903602
MFSD2A	1.84714479957546e-05	-1.00882137489168	0.194	0.667	0.508149534363208
ETV5	1.89444734852133e-05	-0.577167745841854	0.107	0.5	0.521162465578219
OPA3	1.91663308283548e-05	-0.305388225697702	0.07	0.417	0.527265761088039
GBP5	1.99533029511512e-05	-0.334583808474866	0.008	0.167	0.54891536418617
AL162231.1	1.99533029511512e-05	-0.0607470438584302	0.008	0.167	0.54891536418617
AL512625.1	1.99533029511512e-05	-0.147709265876548	0.008	0.167	0.54891536418617
AL365203.2	1.99533029511512e-05	-0.102184149122529	0.008	0.167	0.54891536418617
SLC16A1	2.16897921545411e-05	-0.035142354998742	0.008	0.167	0.596686182171426
PDE8B	2.16897921545411e-05	-0.0825780580650466	0.008	0.167	0.596686182171426
NDUFB2-AS1	2.16897921545411e-05	-0.125404182520924	0.008	0.167	0.596686182171426
TBX3	2.16897921545411e-05	-0.0739427544292835	0.008	0.167	0.596686182171426
SOX9-AS1	2.16897921545411e-05	-0.0802776385010629	0.008	0.167	0.596686182171426
POPDC3	2.16897921545411e-05	-0.0509844982543081	0.008	0.167	0.596686182171426
ODAM	2.16897921545411e-05	-0.104709256672141	0.008	0.167	0.596686182171426
TMEM238L	2.16897921545411e-05	-0.108445375965567	0.008	0.167	0.596686182171426
POTEC	2.16897921545411e-05	-0.112966050090633	0.008	0.167	0.596686182171426
IRF1	2.22097143590442e-05	-0.556149000181809	0.136	0.583	0.610989242017306
SEMA4A	2.30462123919494e-05	-0.388811122621776	0.07	0.417	0.634001302902528
ALOX15B	2.39090993445168e-05	-0.593335297063731	0.145	0.583	0.657739322967657
FUCA2	2.45163559146468e-05	-0.399700290308196	0.132	0.583	0.674444951211933
NFIX	2.52616996859416e-05	-0.444249176123996	0.099	0.5	0.694949358360253
RIOK2	2.55148741177595e-05	-0.152663116376964	0.066	0.417	0.701914186979564
TMEM37	2.57214941003708e-05	-0.414626776836737	0.07	0.417	0.7075983027012
NUPR1	2.69375592627726e-05	-0.968051941844917	0.331	0.833	0.741052255318874
CXCL17	2.84329387152371e-05	-1.65962182111693	0.289	0.833	0.782190144056171
SNX2	2.88489273578723e-05	-0.382042343092702	0.14	0.583	0.793633991615068
FILIP1	3.01621180464818e-05	-0.616861010340465	0.107	0.5	0.829759867458715
MCCC1	3.11003325271974e-05	-0.483013160125365	0.107	0.5	0.855570147823199
DYRK3	3.26718729101967e-05	-0.208519127084619	0.025	0.25	0.898803223759511
ACOT2	3.27923983718921e-05	-0.18601250414915	0.045	0.333	0.902118879210753
CREB3L1	3.34486822136786e-05	-0.634544468360164	0.132	0.583	0.920173247698297
DDIT4	3.41343293563305e-05	3.16877180081188	0.814	0.417	0.939035400592651
PEF1	3.55488282904342e-05	-0.374566708988132	0.264	0.75	0.977948266269846
SLC39A8	3.61053196405633e-05	-0.70808617251441	0.198	0.667	0.993257343311897
ATXN7L1	3.64568723175633e-05	-0.241970165754479	0.025	0.25	1
KRT19	3.70487476724861e-05	2.73678045682922	0.926	0.833	1
HSD17B4	3.72598775119371e-05	-0.639464577038055	0.219	0.667	1
PCSK9	4.06558036623799e-05	-0.172232837139545	0.025	0.25	1
PECAM1	4.29235685360499e-05	-0.163313352989644	0.025	0.25	1
RFTN1	4.33963675815209e-05	-0.399399902972829	0.149	0.583	1
EVL	4.33963675815209e-05	-0.402771868674381	0.149	0.583	1
SLCO4C1	4.6147451293796e-05	-0.263788490580991	0.045	0.333	1
ABCC3	4.66530294144378e-05	1.70424333763267	0.682	0	1
TMEM243	4.92449594610301e-05	-1.11376450811068	0.24	0.667	1
PRKAB1	5.16691457013718e-05	-0.575817371690471	0.194	0.667	1
PLA2G4F	5.2374975460607e-05	-0.209774417759712	0.045	0.333	1
SCGB3A1	5.3191967253173e-05	-2.79260943483861	0.153	0.583	1
TMEM108	5.61797429723419e-05	-0.191408077254001	0.025	0.25	1
ACTG1	5.78143379397933e-05	1.57802253108925	0.971	0.917	1
RNF144B	5.92597961092566e-05	-0.135133171218802	0.025	0.25	1
ERCC5	5.97343526468258e-05	-0.326878956657649	0.079	0.417	1
ALDH1A1	6.0374328961043e-05	-0.393664496482576	0.099	0.5	1
CCL20	6.04466401845461e-05	4.87234976967571	0.731	0.167	1
RPL23A	6.08678502073426e-05	0.894769232967199	0.996	1	1
HSPB8	6.15065969203689e-05	-0.36688477410646	0.083	0.417	1
KCNJ15	6.36439730193676e-05	-0.614784980976764	0.074	0.417	1
RPL37A	6.46037861383022e-05	1.03802182012086	0.996	1	1
UBE2Q2	6.72961242751639e-05	-0.146961889042521	0.045	0.333	1
SDHD	6.88280593340086e-05	-0.586057483168435	0.322	0.833	1
CTSD	6.9508921621013e-05	1.7349057117685	0.872	0.75	1
TMEM164	7.01422630365105e-05	-0.464479726290005	0.083	0.417	1
UBE2C	7.23078668694639e-05	3.00491618844709	0.702	0.083	1
WWC3	7.62881332613633e-05	-0.384535432811087	0.107	0.5	1
FDFT1	7.79708365333876e-05	-0.704365864186127	0.388	0.833	1
CTSH	7.91390489304095e-05	-2.23884872211569	0.612	0.917	1
CDIP1	8.03603957806675e-05	-0.207998316189995	0.05	0.333	1
SNHG18	8.36261857282236e-05	-0.2488768259724	0.05	0.333	1
MIR22HG	8.37816427610611e-05	-0.572365995973978	0.087	0.417	1
ABCA3	8.40985598353225e-05	-1.28152417113003	0.285	0.75	1
RPL36	8.89723972018095e-05	1.10365546736372	0.988	1	1
CAV1	9.05376827569333e-05	-0.431556566986118	0.05	0.333	1
RPS21	0.000100776683119778	1.40845982312563	0.971	0.917	1
SYNE1	0.000102823007907489	-0.574379314201473	0.169	0.583	1
ALAS1	0.000106946831955559	-0.46876615909581	0.157	0.583	1
BOD1	0.000109634285822718	-0.321962549141718	0.157	0.583	1
STEAP4	0.000110828869283931	-1.17282017560818	0.293	0.75	1
RBM26	0.000113009678985973	-0.500193495589698	0.174	0.583	1
CYB5A	0.000115152466221062	-1.41553170588195	0.798	1	1
S100A6	0.000115995669188702	1.66725234216655	0.996	1	1
PGC	0.000118200333413042	-1.98412346135006	0.343	0.75	1
TNNC2	0.000124820719537868	2.74665959516613	0.636	0	1
ERICH2	0.000125469100942801	-0.258348727050085	0.029	0.25	1
CD38	0.000125469100942801	-0.377213148481414	0.029	0.25	1
C1ORF21	0.000134248473514617	-0.488143177751298	0.087	0.417	1
SCGB3A2	0.000134982384923509	-0.2083272544718	0.264	0.75	1
SPG20	0.000138242819733093	-0.137054553078947	0.029	0.25	1
JPH1	0.000145079868872555	-0.165218547699973	0.029	0.25	1
USF3	0.000146967725321337	-0.345600196218496	0.058	0.333	1
TSPAN3	0.000148471898662194	-0.996277850696184	0.562	1	1
AC084375.1	0.000151130619124898	-0.239613909867424	0.012	0.167	1
RERG	0.000151130619124898	-0.449138760453477	0.012	0.167	1
COL9A3	0.000151130619124898	-0.164614182275301	0.012	0.167	1
CHROMR	0.00015223442091669	-0.08419146062819	0.029	0.25	1
ZNF275	0.000152586211203805	-0.171986695226226	0.054	0.333	1
ARHGAP25	0.000161636250519826	-0.247125691598732	0.012	0.167	1
IL7	0.000161636250519826	-0.149917108235885	0.012	0.167	1
MOB3B	0.000161636250519826	-0.106529394695985	0.012	0.167	1
C9orf40	0.000161636250519826	-0.106359218709718	0.012	0.167	1
JCAD	0.000161636250519826	-0.170798843348976	0.012	0.167	1
CD93	0.000161636250519826	-1.22029435755729	0.012	0.167	1
AADAC	0.000161636250519826	-0.249193364572993	0.012	0.167	1
DCTN3	0.000161982620288109	-1.13627167846514	0.347	0.833	1
REV3L	0.000165241453251895	-0.341291234558523	0.124	0.5	1
CARMIL1	0.000171124785633585	-0.160656186853977	0.116	0.5	1
ZNF697	0.000172826257266078	-0.10610939929957	0.012	0.167	1
AL035587.2	0.000172826257266078	-0.121756050901919	0.012	0.167	1
CEP85L	0.000172826257266078	-0.151457293342814	0.012	0.167	1
APBB1IP	0.000172826257266078	-0.172449461275715	0.012	0.167	1
IFIT2	0.000172826257266078	-0.151556914097288	0.012	0.167	1
DLG2	0.000172826257266078	-0.101145709893029	0.012	0.167	1
FIRRE	0.000172826257266078	-0.210372129161486	0.012	0.167	1
MSI1	0.000172826257266078	-0.240693903874557	0.012	0.167	1
IER2	0.000175062101624775	-1.38705902988908	0.628	0.917	1
GPX7	0.000177080897528916	-0.14777180819364	0.054	0.333	1
ELF5	0.000182146494323018	-0.110136030391729	0.05	0.333	1
ROBO1	0.000184741886842229	-0.119718123915333	0.012	0.167	1
RNLS	0.000184741886842229	-0.14632746269479	0.012	0.167	1
GADD45G	0.000186241381094897	-0.521509537798352	0.219	0.667	1
UBA5	0.000186593961077564	-1.18836743152574	0.128	0.5	1
ARGLU1	0.000188991986359748	-0.640965106821673	0.421	0.833	1
CCND1	0.000192500054527681	2.81806191328025	0.81	0.583	1
CIITA	0.000193267540961438	-0.124113044825345	0.029	0.25	1
ARHGEF37	0.000197426642181143	-0.091725581069265	0.012	0.167	1
C15orf65	0.000197426642181143	-0.0660005091217515	0.012	0.167	1
HAPLN3	0.000197426642181143	-0.246444839164294	0.012	0.167	1
IRF8	0.000197426642181143	-0.0964388953028097	0.012	0.167	1
DLGAP1	0.000197426642181143	-0.114064224409697	0.012	0.167	1
TNFSF14	0.000197426642181143	-0.0966599484673191	0.012	0.167	1
CHST7	0.000197426642181143	-0.0992872626372712	0.012	0.167	1
AGER	0.000199972940096393	-0.334747741324222	0.087	0.417	1
S100P	0.000207254529877162	2.46722090438474	0.612	0	1
PIGR	0.000208744197850247	-1.74443403486249	0.182	0.583	1
POU2AF1	0.000210926389891838	-0.0754050187654362	0.012	0.167	1
FOXI1	0.000210926389891838	-0.138641425785046	0.012	0.167	1
FAM129B	0.000212879507306814	-0.307438034728214	0.083	0.417	1
VPS37A	0.000215098115364216	-0.183070501767268	0.124	0.5	1
SERPINE2	0.000225289472736171	-0.0712751801461119	0.012	0.167	1
GCNT1	0.000225289472736171	-0.0728489648637482	0.012	0.167	1
LINC01303	0.000225289472736171	-0.0655401776440725	0.012	0.167	1
ZNF837	0.000225289472736171	-0.102863833221177	0.012	0.167	1
SMIM10	0.000225289472736171	-0.0694149483091118	0.012	0.167	1
SPRY4.IT1	0.000225289472736171	-0.0965293765888252	0.012	0.167	1
RPS12	0.000235667509989265	-0.672510960583988	0.971	1	1
KRT7	0.000237389568898402	1.90718261738126	0.905	0.667	1
SAT2	0.000241381590578268	-0.391362452281803	0.285	0.75	1
GAPDH	0.000243247706195479	1.37535114556751	0.988	1	1
ISG15	0.000246045932078667	1.82423345037061	0.839	0.167	1
LYAR	0.000247585403229195	-0.177310572690773	0.12	0.5	1
B2M	0.00025088002420612	-1.1770628147849	0.955	1	1
ANGPTL4	0.000256748557985025	2.90920786067116	0.661	0.083	1
JUN	0.000262976435522143	-1.24675889129849	0.715	0.917	1
RPS6	0.0002630110315305	-0.724743211594509	0.959	1	1
SHE	0.000265433581304919	-1.23937129112834	0.033	0.25	1
FABP4	0.000265433581304919	-0.343667037450248	0.033	0.25	1
COQ10B	0.000266726464680659	-0.41965836544476	0.219	0.667	1
VEGFA	0.000268452155429415	2.89961450621686	0.711	0.25	1
OFD1	0.000269756028883082	-0.467706504186382	0.244	0.667	1
ALPL	0.000271500902244414	-0.447257500725394	0.215	0.667	1
C11orf49	0.000279870969957009	-0.218761053185267	0.058	0.333	1
METTL26	0.000280788723502356	1.53990786244961	0.798	0.583	1
SOD3	0.000288995148736877	-0.313845618873411	0.128	0.5	1
GLIDR	0.000290012961567897	-0.126021142278899	0.033	0.25	1
LENG9	0.000290012961567897	-0.111212041040355	0.033	0.25	1
AL121944.1	0.000291300408399139	-0.38046790944649	0.062	0.333	1
CNOT10	0.000304020928442334	-1.2055596779074	0.128	0.5	1
MDK	0.000304351247403454	1.68368191068862	0.843	0.333	1
TFAP2C	0.000310827595959089	-0.304234374595763	0.058	0.333	1
CD302	0.000311504332408946	-0.567186353732629	0.103	0.417	1
SPINK1	0.000314307294296432	2.57673278326917	0.715	0.083	1
INPP1	0.000322387835607747	-0.249940146846038	0.087	0.417	1
RAMP1	0.000329738084399985	1.58817145565256	0.628	0.083	1
RANBP10	0.00033090882379348	-0.147191021741323	0.033	0.25	1
MSMO1	0.000332157985757657	-1.04105613808675	0.351	0.833	1
ID4	0.000333216049495186	-0.242366295577171	0.058	0.333	1
TCEAL1	0.000335961058941909	-0.521456678617541	0.186	0.583	1
TRIM22	0.000341878268212622	-0.207401887062928	0.087	0.417	1
EEF1A1	0.000342655103845237	-0.743309386668575	0.979	1	1
RPL39	0.000350669552806101	0.92565098569995	0.988	0.917	1
TTC3	0.000357895341554047	-0.74955542857366	0.45	0.917	1
CEP162	0.000361106156372694	-0.113897657394982	0.033	0.25	1
RPS4X	0.000363379121874848	-0.670649197496965	0.921	1	1
RPL6	0.000369891057986089	-0.52464698014723	0.959	1	1
CD74	0.000379386779946414	-1.55547073779515	0.793	1	1
SMC2	0.000390103141344274	-1.40983800452237	0.099	0.417	1
FAM83A	0.000395022280293165	2.02880857928715	0.579	0	1
SBDS	0.000399831469389362	-1.43563381000008	0.438	0.917	1
TTC19	0.000409805961555796	-0.34257881411265	0.244	0.667	1
FAM118B	0.000412793161029179	-0.284976643780282	0.095	0.417	1
CPD	0.000415741283376238	1.9282795659731	0.698	0.25	1
TIFA	0.000422151109411455	-0.301513685550205	0.062	0.333	1
PDLIM1	0.000427065185176323	-0.731525996249504	0.326	0.75	1
TPPP3	0.0004315575995255	-0.897798155622789	0.128	0.5	1
RILP	0.000432979484524077	-0.487619640845895	0.207	0.583	1
EMD	0.000437021352735642	-0.405949328823807	0.31	0.75	1
GPX4	0.000437489361954686	1.39748325119638	0.963	1	1
GCC1	0.000451178574934058	-0.212315195164921	0.062	0.333	1
C15orf48	0.000455703175412775	2.68805967758656	0.698	0.167	1
TYMP	0.000463306123645157	1.65637217812255	0.665	0.167	1
BTG1	0.00047552679531515	-1.14849208411038	0.525	0.833	1
ARFGAP3	0.000484194028205745	-0.40389458654624	0.339	0.75	1
S100A10	0.000486338913867325	1.64034959969117	0.975	0.833	1
WHSC1	0.000488309221660583	-0.124059074352676	0.033	0.25	1
YBX1	0.000504190784465782	-0.940668287873495	0.74	1	1
VAMP8	0.000509287446261095	1.2952461008561	0.868	0.917	1
GCFC2	0.000513166378254722	-0.246445987978232	0.099	0.417	1
ADGRV1	0.000514904502892456	-0.307068014679951	0.062	0.333	1
RMDN2	0.000518061696604484	-0.316540560003136	0.037	0.25	1
AL162511.1	0.000518061696604484	-0.352786909648981	0.037	0.25	1
GGCT	0.000520819305736049	-0.517129851515413	0.347	0.833	1
INSIG1	0.000522049520057003	-0.450683919907412	0.174	0.583	1
SUMO2	0.000529746440882623	1.19285156660198	0.909	0.917	1
NSUN4	0.000530049977646825	-0.201924804982857	0.091	0.417	1
ADD3	0.000532097877981937	-0.225419506777926	0.062	0.333	1
ETF1	0.000535937394231888	-1.27510159990583	0.281	0.667	1
HLA.DPB1	0.000536186394064211	-1.34552206784567	0.136	0.5	1
HCP5	0.000539595476405912	-0.262855705762732	0.037	0.25	1
SCTR	0.000549825010314258	-0.350928106363382	0.062	0.333	1
VPS36	0.000555974253714809	-0.223438753465843	0.207	0.667	1
FTL	0.000556658257272469	-0.721799341122039	0.979	1	1
MAP3K8	0.000557445456929755	-0.348727063872189	0.107	0.417	1
RAB9A	0.000558665813908068	-0.275978432138528	0.14	0.5	1
ZNF165	0.000561960842844182	-0.264392888052411	0.037	0.25	1
NAIF1	0.000561960842844182	-0.215410574633795	0.037	0.25	1
KIAA1324L	0.000585187124771856	-0.33565911398151	0.037	0.25	1
HLA.DQA2	0.0006078011333723	-0.368482918719742	0.095	0.417	1
CLDN23	0.000609304569582686	-0.29735597156079	0.037	0.25	1
DBI	0.000610890972028303	-1.15304444749225	0.798	0.917	1
AGRN	0.000619246808175509	1.49659415414603	0.599	0.083	1
MIR4458HG	0.000626339605592665	-0.18712178087135	0.091	0.417	1
HMGB3	0.000631590470729326	1.59044715174002	0.777	0.25	1
BPGM	0.000631656232948619	-0.407040635186307	0.066	0.333	1
CNBP	0.000632256622234456	-1.02903616509353	0.562	1	1
FBP1	0.000636662633332728	-0.36015058355353	0.347	0.75	1
RPL5	0.000636715100972484	-0.791656593225754	0.897	0.917	1
UMPS	0.000645788589944496	-0.28292056588781	0.103	0.417	1
HECA	0.000659471180052489	-0.180371437065623	0.095	0.417	1
PEBP1	0.000674455343134617	-1.21566951048161	0.649	0.917	1
EXTL2	0.000687320645095427	-0.189875221560178	0.037	0.25	1
MACROD2	0.000694387514657089	-0.143684506239319	0.066	0.333	1
MYLK	0.000700434067252059	-0.229760896139273	0.017	0.167	1
AP003498.2	0.000700434067252059	-0.338375353697259	0.017	0.167	1
PHACTR2	0.000712757248329229	-0.202356537281212	0.062	0.333	1
IRS1	0.000727783588835821	1.50850031127799	0.545	0	1
ALKBH6	0.000739374121963636	-0.221298748242953	0.066	0.333	1
TMEM11	0.000741679157414929	-0.251386984557235	0.252	0.667	1
MCM9	0.000744385283652137	-0.144215447674078	0.037	0.25	1
WDR31	0.000744385283652137	-0.12271920625823	0.037	0.25	1
PLD3	0.000746569098741099	-0.535394566567106	0.57	0.917	1
DUSP16	0.000747164693027462	-0.281579578286002	0.145	0.5	1
MSN	0.000748132043987107	-0.560702974339912	0.318	0.75	1
TCTA	0.000755722112534601	-0.221284344560141	0.103	0.417	1
DIS3	0.000764394093929251	-0.248885207264216	0.145	0.5	1
TSC22D1	0.000766832548699556	-1.23635194303493	0.512	0.833	1
MRFAP1	0.000768285934919744	-0.446126674732735	0.483	0.917	1
FAM41C	0.000782802745604967	-0.0844789483874064	0.017	0.167	1
NPL	0.000782802745604967	-0.16849876008666	0.017	0.167	1
ARL9	0.000782802745604967	-0.117883241422172	0.017	0.167	1
CLCN5	0.000782802745604967	-0.195798039250416	0.017	0.167	1
C14ORF80	0.000782802745604967	-0.114286455810692	0.017	0.167	1
GATSL3	0.000782802745604967	-0.170400571375538	0.017	0.167	1
CRIP1	0.000791386544693137	1.67882255804631	0.855	0.583	1
GFM1	0.000798209841726062	-0.12204343099397	0.169	0.583	1
PLPP2	0.000798627198680162	1.37489985868005	0.678	0.167	1
OXSM	0.000805824321725856	-0.133453494082192	0.037	0.25	1
AQP4	0.000808540801388151	-0.323198252879429	0.099	0.417	1
SLC8A1	0.000827278112780398	-0.197317972671081	0.017	0.167	1
SUCNR1	0.000827278112780398	-0.299049135959445	0.017	0.167	1
AC005076.1	0.000827278112780398	-0.218198089383704	0.017	0.167	1
CCDC122	0.000827278112780398	-0.0975661930631401	0.017	0.167	1
GPHN	0.000827278112780398	-0.168670684864437	0.017	0.167	1
ITGA3	0.000828807862999374	1.70935342034191	0.674	0.25	1
EBPL	0.000835966228531231	-0.343434587243271	0.368	0.833	1
VIMP	0.000837568163679553	-0.444787899235535	0.136	0.5	1
KRCC1	0.000849540993118694	-0.241846373322595	0.236	0.667	1
CRIP2	0.000850744048636955	1.30663356067485	0.636	0.167	1
C12ORF49	0.000852154317099431	-0.283227490038046	0.099	0.417	1
RNF128	0.000871941368945874	-0.230675479093711	0.037	0.25	1
PCOLCE2	0.000874088120374887	-0.0938815238557029	0.017	0.167	1
GFOD1	0.000874088120374887	-0.0718796104908645	0.017	0.167	1
IGFBPL1	0.000874088120374887	-0.0783900904930126	0.017	0.167	1
COQ10A	0.000874088120374887	-0.0987621237678595	0.017	0.167	1
RASAL1	0.000874088120374887	-0.132739935275263	0.017	0.167	1
ST8SIA6-AS1	0.000874088120374887	-0.175332854248936	0.017	0.167	1
SPINT2	0.000876261643178354	1.11287989299274	0.934	1	1
FAAP20	0.000884222937719583	1.3642997883047	0.789	0.75	1
AHI1	0.00088739279944703	-0.400144801398067	0.248	0.667	1
GSTM3	0.000891044007220658	-0.115218539429904	0.062	0.333	1
DSC2	0.000891094085102626	-0.218394957509895	0.066	0.333	1
TFIP11	0.000891094085102626	-0.214338458339684	0.066	0.333	1
ADRB2	0.000906854046715784	-0.157268378453109	0.037	0.25	1
TGFA	0.000907565766606386	1.97651333020823	0.533	0	1
AMACR	0.000919025150237037	-0.160269894032256	0.066	0.333	1
NDRG1	0.000919780100319093	2.29125134596192	0.632	0.167	1
THAP9	0.000923343785895086	-0.141880676432709	0.017	0.167	1
PGBD1	0.000923343785895086	-0.0719216639747091	0.017	0.167	1
AC067930.8	0.000923343785895086	-0.0755411483647341	0.017	0.167	1
APBB1	0.000923343785895086	-0.0986826455987599	0.017	0.167	1
PCDH9	0.000923343785895086	-0.158680758093048	0.017	0.167	1
RPL21	0.000926096811333547	-0.710981394847772	0.909	1	1
FBXO4	0.000933427155665333	-0.29086832057447	0.112	0.417	1
ESD	0.000934926555267067	-0.49418926045004	0.326	0.75	1
BST2	0.000941903541124588	1.4153454920413	0.653	0.167	1
SDF2	0.000943152948646458	1.13551624828676	0.579	0.083	1
FAM213A	0.000959163022664509	-0.207354114754749	0.095	0.417	1
HS2ST1	0.000967249046109719	-0.263450880499165	0.07	0.333	1
BRE	0.000967249046109719	-0.280581423880987	0.07	0.333	1
HLA.DRB1	0.000968743144868611	-1.41936947004734	0.157	0.5	1
AC068587.4	0.000975160752043761	-0.063266144772615	0.017	0.167	1
PTGDS	0.000975160752043761	-0.0984906655778027	0.017	0.167	1
ADA	0.000975160752043761	-0.0564792048452715	0.017	0.167	1
SYCP2	0.000975160752043761	-0.137593601905746	0.017	0.167	1
MIR646HG	0.000975160752043761	-0.112649894962893	0.017	0.167	1
MIR99AHG	0.000975160752043761	-0.0870415729101185	0.017	0.167	1
IGFBP3	0.000975902309489418	2.75300989184618	0.529	0	1
GABARAPL1	0.000976059528102645	-0.431847649372018	0.194	0.583	1
NME3	0.000979286761379853	1.37582311913955	0.736	0.333	1
C19orf33	0.000979713089621356	2.97735705076383	0.653	0.25	1
ST3GAL3	0.00098059800773722	-0.120030256214807	0.037	0.25	1
DRAM1	0.000984564703813142	-0.607694587998742	0.318	0.75	1
ZNF324	0.00098666951369502	-1.24986361154458	0.041	0.25	1
SEMA3B	0.000988137328626225	2.34047860093273	0.616	0.167	1
ATP6V0D1	0.000996441502791049	-0.347732145340526	0.355	0.833	1
CXCR4	0.00100712209792096	-0.887324912537892	0.264	0.667	1
ERBB2	0.00101848818446081	1.37615058075283	0.645	0.25	1
RPL36A	0.00102388708943771	1.39043734021565	0.917	0.833	1
SLC25A6	0.0010241589081725	-0.70635089648778	0.74	1	1
ASF1A	0.00102431782762967	-0.478172026004347	0.169	0.5	1
CCL2	0.00102432565633526	-1.03833740238236	0.041	0.25	1
ANXA6	0.00102699174179424	-0.185943616151884	0.07	0.333	1
IDO1	0.00102965944446532	-0.107086033300778	0.017	0.167	1
CCDC8	0.00102965944446532	-0.108233364186279	0.017	0.167	1
SARS	0.00103939586795002	-0.345091362431263	0.306	0.667	1
TULP4	0.00105586289315547	-0.484881784963518	0.153	0.5	1
SLC25A33	0.00105605135469473	-0.257562182141225	0.103	0.417	1
AC025154.2	0.00108696523309909	-0.0872509975760052	0.017	0.167	1
C9ORF16	0.00110213463841321	-0.372402002828636	0.136	0.5	1
SERTAD4	0.00110365919310473	-0.316327459135088	0.041	0.25	1
TMEM2	0.00110365919310473	-0.205250068627034	0.041	0.25	1
DECR1	0.00110830091825573	-1.11296989189339	0.318	0.667	1
SPATS2L	0.00111245494028779	1.25805877249192	0.674	0.333	1
ATP5F1E	0.0011191546292147	1.7163553793856	0.74	0.417	1
SCNN1A	0.00112160586387242	1.60897078037623	0.678	0.333	1
C16ORF89	0.00112709196644471	-1.022295923538	0.153	0.5	1
SEPP1	0.00113774811471827	-1.1668114772451	0.169	0.5	1
MTCH2	0.00113871845774525	-0.43364652276477	0.335	0.75	1
SOD2	0.00116164268489355	-0.815247154644072	0.463	0.917	1
LAMB3	0.00118811154204	1.4972059785237	0.583	0.083	1
NUCB1	0.00125375132521182	-0.45610951290829	0.38	0.75	1
UBQLN2	0.00126402672874427	-0.207053852636828	0.07	0.333	1
RPL27A	0.00127107986248215	0.580740315586884	0.996	1	1
REEP5	0.00129668812457167	-0.527146104621386	0.459	0.833	1
PAEP	0.00129688319967449	2.4096183276292	0.645	0.083	1
AL365226.2	0.00129843017240025	1.67993869474707	0.512	0	1
KIN	0.00133539646458853	-0.203697868165813	0.145	0.5	1
MIF	0.00134430845863212	1.16302986572777	0.975	1	1
ADI1	0.00144926561917838	-0.470845015322881	0.5	0.917	1
ODC1	0.00145376024519819	-0.870955253567175	0.281	0.667	1
ZC3H11A	0.00146021965321052	-0.318379185498637	0.107	0.417	1
RPS18	0.0014617331311117	0.727291146650234	0.996	1	1
TMEM167B	0.00152334363343175	-0.177721596150861	0.149	0.5	1
P3H2	0.00153597477137348	-0.193807981284679	0.041	0.25	1
FAM172A	0.00155001538328776	-0.426005667503294	0.157	0.5	1
SRD5A3	0.00155551656685729	1.7573481276705	0.669	0.333	1
TMEM261	0.00156034135968665	-0.416431317041667	0.112	0.417	1
RPL29	0.00156663591737752	0.63165626778782	0.992	1	1
ABCA7	0.00159241578878018	1.4851522294918	0.62	0.167	1
ADAMTS9	0.00159260579983389	-0.173583095267547	0.041	0.25	1
PPA2	0.00159422879464394	-0.306062486711077	0.26	0.667	1
TACSTD2	0.00159476047057766	1.6849859638088	0.798	0.417	1
THSD4	0.00160285507419984	-0.262113872266895	0.045	0.25	1
BRCC3	0.00164912576637142	-0.22771288492802	0.107	0.417	1
PROSER1	0.00165115338176511	-0.100446094054684	0.041	0.25	1
MZT2B	0.00165489649349611	0.932579667636108	0.847	0.75	1
CAT	0.0016602695294427	-0.628553739167597	0.285	0.667	1
IGKC	0.00167786766663231	1.07143936447913	0.864	0.417	1
AGPAT5	0.00167978477668238	-0.366193828208357	0.079	0.333	1
FBXO25	0.00169158855748096	-0.262216400452849	0.153	0.5	1
C8ORF4	0.00169764961677267	-1.8275849365717	0.186	0.5	1
SNCG	0.00171448301433467	1.62037254530286	0.496	0	1
PHACTR3	0.00171448301433467	1.29056559963109	0.496	0	1
PID1	0.00172433946079095	-0.540821864513898	0.124	0.417	1
ST14	0.00173707238803249	1.09117979313342	0.595	0.167	1
HMCES	0.00174715182811613	-0.415126468620479	0.178	0.5	1
LARP7	0.00175257898834133	-0.363576899574093	0.326	0.75	1
WSB1	0.00175375526700089	2.85996034266427	0.847	0.917	1
SLC22A31	0.00176012451695147	-0.540500724833561	0.339	0.75	1
AHSA1	0.00179786335064976	-0.310362681791477	0.347	0.75	1
E2F6	0.00180040151896114	-0.224587496996684	0.112	0.417	1
GBAS	0.0018068005746212	-0.328016137004511	0.145	0.5	1
CHMP2B	0.00181804209166427	-0.276966836240826	0.384	0.833	1
GSTA4	0.00181981752125434	-0.390677580104146	0.161	0.5	1
TXNL4B	0.00184288426565149	-0.124886861805888	0.07	0.333	1
HSDL2	0.00186952596934842	-0.24455578183964	0.157	0.5	1
NSMCE4A	0.00188543290452453	-0.231090069365177	0.145	0.5	1
ANK3	0.00191886874314745	-0.401203728192755	0.165	0.5	1
HLA.DPA1	0.00191886874314745	-1.38115016344973	0.165	0.5	1
MORF4L1	0.00192043705298533	-1.35645514734275	0.62	0.917	1
CYBRD1	0.00194754449316466	-0.327272853468282	0.198	0.583	1
RBM22	0.00194828846444638	-0.277090927025535	0.157	0.5	1
CCSER2	0.00195010446841927	-0.360189151225986	0.227	0.583	1
RPL32	0.00195068296262796	0.568502820624498	0.996	1	1
TMPRSS4	0.00196464773633725	0.852544498293428	0.488	0	1
COL1A1	0.00196464773633725	0.961015038367074	0.488	0	1
NNT	0.00198033952992288	-0.232102213222777	0.079	0.333	1
HINT2	0.00198299298799323	-0.291063353412729	0.405	0.833	1
TMEM144	0.00199976801425097	-0.203772931060088	0.074	0.333	1
NET1	0.00200353506692897	1.36713358295826	0.616	0.167	1
RBPMS	0.00200868276867018	-0.829346752563523	0.318	0.667	1
BSG	0.00202101379185236	1.32310764383265	0.843	0.917	1
C12ORF76	0.00204144229411298	-0.33034392716971	0.045	0.25	1
SECISBP2	0.00204656179669083	-0.405318367730328	0.178	0.5	1
SDR39U1	0.00205704152641368	-0.352045050601767	0.161	0.5	1
PLLP	0.00207215732430657	-0.184013861420742	0.157	0.5	1
KRTCAP2	0.00209591666119364	1.57796586257799	0.744	0.417	1
TMEM64	0.0021123961882397	-0.248272503367185	0.045	0.25	1
TMEM8B	0.0021123961882397	-0.241703242711078	0.045	0.25	1
NHSL2	0.0021123961882397	-0.14004520551081	0.045	0.25	1
PRPF38A	0.00212900987443235	-0.248875017302354	0.231	0.583	1
HSBP1	0.00214601485276645	-0.794718964428256	0.616	1	1
SLC25A5	0.0021477200842234	-0.677310097524879	0.558	0.917	1
ITGB4	0.00215690377749302	1.32385928882731	0.537	0.083	1
RARRES3	0.00218605109075047	-0.44667022481735	0.145	0.5	1
DDAH1	0.00219388370282754	-0.476525272957445	0.289	0.667	1
IL6R	0.00221218516931462	-0.247924187946379	0.215	0.583	1
ERI3	0.00221909031339832	-0.226370105295632	0.293	0.75	1
CDHR3	0.00222041232686621	-0.171861399515198	0.021	0.167	1
NR6A1	0.00222041232686621	-0.175199433141635	0.021	0.167	1
NBL1	0.00224723539934872	0.860289099572535	0.479	0	1
PMF1	0.00225462751594928	-0.975006890960945	0.45	0.833	1
LTBR	0.00227165479805604	1.10290678749531	0.616	0.167	1
SRFBP1	0.00228800396017386	-0.298194446557609	0.083	0.333	1
TNFAIP8	0.00230981810837799	-0.228503594419793	0.153	0.5	1
C14ORF1	0.00231318922064094	-0.573959793177616	0.128	0.417	1
FAM110C	0.00232793802501447	-0.0798962003549296	0.021	0.167	1
ACOXL	0.00232793802501447	-0.254791778373791	0.021	0.167	1
AKAP7	0.00232793802501447	-0.154940539335925	0.021	0.167	1
ARRDC1-AS1	0.00232793802501447	-0.101414340908447	0.021	0.167	1
DYX1C1	0.00232793802501447	-0.207643468597764	0.021	0.167	1
FAM208A	0.0023390456337781	-0.28018853815089	0.045	0.25	1
AQP1	0.00234053775273804	-0.713246944388779	0.277	0.667	1
RNF20	0.00236115943234275	-0.22095813573445	0.12	0.417	1
TMA7	0.00237851791698126	0.898554872202603	0.909	0.917	1
TMEM173	0.00238457860092904	-0.401019878971369	0.364	0.75	1
CARHSP1	0.00241717613627226	1.11778249080614	0.624	0.167	1
EBAG9	0.00241940298281086	-0.426669071024678	0.277	0.667	1
KBTBD7	0.00241940934582713	-0.169972971715323	0.045	0.25	1
TANGO6	0.00241940934582713	-0.119517371620861	0.045	0.25	1
OSMR	0.00243130213959484	1.55303076204674	0.628	0.25	1
MMP7	0.00243783941715855	0.356343636304154	0.103	0.417	1
DMBT1	0.00243920304852981	-1.53422777979834	0.178	0.5	1
CHAC2	0.00244021302351602	-0.0641468626408129	0.021	0.167	1
AC007405.3	0.00244021302351602	-0.277889903555116	0.021	0.167	1
RPP14	0.00244021302351602	-0.137823841491658	0.021	0.167	1
FAM111B	0.00244021302351602	-0.353133419535104	0.021	0.167	1
APOL4	0.00244021302351602	-0.23582562168063	0.021	0.167	1
SGK223	0.00244021302351602	-0.169631810450543	0.021	0.167	1
MTRF1L	0.00244111410007365	-0.19298613165424	0.112	0.417	1
AL604028.1	0.00249517630469451	-0.0436406140998502	0.004	0.083	1
KCNA3	0.00249517630469451	-0.125682321162349	0.004	0.083	1
PTPN22	0.00249517630469451	-0.0631996610853962	0.004	0.083	1
AL162258.2	0.00249517630469451	-0.117405788086456	0.004	0.083	1
DNM3	0.00249517630469451	-0.0642259316248686	0.004	0.083	1
MAP10	0.00249517630469451	-0.0421907170291806	0.004	0.083	1
MYT1L	0.00249517630469451	-0.042152879122105	0.004	0.083	1
AC073257.2	0.00249517630469451	-0.043654273514116	0.004	0.083	1
ICOS	0.00249517630469451	-1.19821973429962	0.004	0.083	1
ART3	0.00249517630469451	-0.0852576725470111	0.004	0.083	1
AC096564.1	0.00249517630469451	-0.118569092910998	0.004	0.083	1
CYP2U1	0.00249517630469451	-0.127959661794589	0.004	0.083	1
EDIL3	0.00249517630469451	-0.221421484803416	0.004	0.083	1
ECSCR	0.00249517630469451	-0.068385094741203	0.004	0.083	1
HIST1H4A	0.00249517630469451	-0.0648062885244699	0.004	0.083	1
AL353759.1	0.00249517630469451	-0.044050713151457	0.004	0.083	1
IER3-AS1	0.00249517630469451	-0.117037301590119	0.004	0.083	1
HLA-DOB	0.00249517630469451	-0.134296862396747	0.004	0.083	1
PRICKLE4	0.00249517630469451	-0.0581790385451738	0.004	0.083	1
KHDC1	0.00249517630469451	-0.064423762115535	0.004	0.083	1
CAHM	0.00249517630469451	-0.121190365306177	0.004	0.083	1
SUGCT	0.00249517630469451	-0.114231370099335	0.004	0.083	1
MAGI2-AS3	0.00249517630469451	-0.219863242546765	0.004	0.083	1
GPC2	0.00249517630469451	-0.0441581161423247	0.004	0.083	1
AC009686.2	0.00249517630469451	-0.0419905937279956	0.004	0.083	1
AC027031.2	0.00249517630469451	-0.116875149695982	0.004	0.083	1
ANGPT1	0.00249517630469451	-0.0419713847977832	0.004	0.083	1
AC100803.4	0.00249517630469451	-0.0681750998666959	0.004	0.083	1
MAPK15	0.00249517630469451	-0.0678457784649261	0.004	0.083	1
CDC37L1-DT	0.00249517630469451	-0.0436406140998502	0.004	0.083	1
GBGT1	0.00249517630469451	-0.222434302304724	0.004	0.083	1
UCN3	0.00249517630469451	-0.0664817225423072	0.004	0.083	1
ZFAND4	0.00249517630469451	-0.0682897292631537	0.004	0.083	1
SLC1A2	0.00249517630469451	-0.042421197112738	0.004	0.083	1
AC009318.1	0.00249517630469451	-0.0841207249474251	0.004	0.083	1
AC023509.2	0.00249517630469451	-0.0637319609319979	0.004	0.083	1
HOXC5	0.00249517630469451	-0.0424182430591788	0.004	0.083	1
LINC00544	0.00249517630469451	-0.0435944316942983	0.004	0.083	1
STARD13	0.00249517630469451	-0.121209750650753	0.004	0.083	1
FAM155A	0.00249517630469451	-0.120452428102122	0.004	0.083	1
PTGER2	0.00249517630469451	-0.111543045253353	0.004	0.083	1
GPR68	0.00249517630469451	-0.0479137023410307	0.004	0.083	1
ANKDD1A	0.00249517630469451	-0.0424135156576082	0.004	0.083	1
AC138207.7	0.00249517630469451	-0.118569092910998	0.004	0.083	1
EBI3	0.00249517630469451	-0.131677440461396	0.004	0.083	1
PRAM1	0.00249517630469451	-0.0649154185446751	0.004	0.083	1
ZNF382	0.00249517630469451	-0.0435944316942983	0.004	0.083	1
CEACAM4	0.00249517630469451	-0.0683670670115573	0.004	0.083	1
ZNF649	0.00249517630469451	-0.0441227604055887	0.004	0.083	1
ZIK1	0.00249517630469451	-0.0439341351151212	0.004	0.083	1
SPTLC3	0.00249517630469451	-0.134818300330842	0.004	0.083	1
CCM2L	0.00249517630469451	-0.0874698115002443	0.004	0.083	1
MIR155HG	0.00249517630469451	-0.0672966553467084	0.004	0.083	1
B3GALT5-AS1	0.00249517630469451	-0.041996507759963	0.004	0.083	1
AC008079.1	0.00249517630469451	-0.0876909404791267	0.004	0.083	1
PCDH11X	0.00249517630469451	-0.0677329690068709	0.004	0.083	1
LRCH2	0.00249517630469451	-0.0684519209306015	0.004	0.083	1
AC243772.2	0.00249517630469451	-0.0643837812505721	0.004	0.083	1
FAM166C	0.00249517630469451	-0.043414492662209	0.004	0.083	1
PKD2L2	0.00249517630469451	-0.0639696306774411	0.004	0.083	1
AL021328.1	0.00249517630469451	-0.0419356206609778	0.004	0.083	1
IFT74-AS1	0.00249517630469451	-0.0646779342196287	0.004	0.083	1
LINC00460	0.00249517630469451	-0.118109853530697	0.004	0.083	1
AC007686.4	0.00249517630469451	-0.0639468180409354	0.004	0.083	1
AC138761.1	0.00249517630469451	-0.0434914772663114	0.004	0.083	1
RHBDL3	0.00249517630469451	-0.0440822797711581	0.004	0.083	1
AC093503.1	0.00249517630469451	-0.0649558991791057	0.004	0.083	1
AC008622.2	0.00249517630469451	-0.0846078698995301	0.004	0.083	1
AP000866.5	0.00249517630469451	-0.0644275704678153	0.004	0.083	1
AC078983.1	0.00249517630469451	-0.0648084706033471	0.004	0.083	1
LINC01132	0.00249517630469451	-0.114752658645966	0.004	0.083	1
CITED1	0.00249517630469451	-0.466523438595145	0.004	0.083	1
AL033530.1	0.00249517630469451	-0.0840914136689101	0.004	0.083	1
PRB3	0.00249517630469451	-0.0420185515152919	0.004	0.083	1
HOXC11	0.00249517630469451	-0.0863359166021074	0.004	0.083	1
C9ORF72	0.00249517630469451	-0.0653190153643412	0.004	0.083	1
FAM175A	0.00249517630469451	-0.127411505112855	0.004	0.083	1
ZNF286B	0.00249517630469451	-0.0475323540343355	0.004	0.083	1
RP11.23E10.3	0.00249517630469451	-0.0473075598753552	0.004	0.083	1
RP11.806H10.4	0.00249517630469451	-0.0476807037659496	0.004	0.083	1
CTB.113I20.2	0.00249517630469451	-0.113250298341827	0.004	0.083	1
CH17.373J23.1	0.00249517630469451	-0.0638355655144341	0.004	0.083	1
RP11.488L18.8	0.00249517630469451	-0.114415230621081	0.004	0.083	1
TTTY15	0.00249517630469451	-0.058261969399488	0.004	0.083	1
RP1.67K17.4	0.00249517630469451	-0.0649713632963744	0.004	0.083	1
RP11.42I10.1	0.00249517630469451	-0.058261969399488	0.004	0.083	1
ZNF385C.1	0.00249517630469451	-0.114114232932173	0.004	0.083	1
PNRC1	0.00252514329349527	-0.681481435804598	0.537	0.917	1
DCAF10	0.00252938814772794	-0.262395781152443	0.124	0.417	1
NAPSA	0.00255120935902074	-1.88082956546397	0.744	0.833	1
GRN	0.00255287613887331	1.36517628910555	0.764	0.583	1
SLC4A5	0.00255742347406248	-0.102716045643312	0.021	0.167	1
SLC15A2	0.00255742347406248	-0.0735849265785767	0.021	0.167	1
TXNRD3	0.00255742347406248	-0.140335047098453	0.021	0.167	1
MAPK10	0.00255742347406248	-0.108872198225485	0.021	0.167	1
VLDLR	0.00255742347406248	-0.112703384926792	0.021	0.167	1
ZNF483	0.00255742347406248	-0.100352061852113	0.021	0.167	1
EIF5AL1	0.00255742347406248	-0.0972138697422028	0.021	0.167	1
CYP27B1	0.00255742347406248	-0.154439740064285	0.021	0.167	1
MEGF11	0.00255742347406248	-0.0762632740312187	0.021	0.167	1
C11ORF71	0.00255742347406248	-0.142246431155094	0.021	0.167	1
WDR76	0.0025877664945914	-0.153692262491309	0.045	0.25	1
C12ORF73	0.0025877664945914	-0.165984936872149	0.045	0.25	1
HERC3	0.00261097686718353	-0.250508483732978	0.05	0.25	1
TMED5	0.00261199507168023	-0.163818859669312	0.264	0.667	1
B3GALNT1	0.0026797616788343	-0.133239857499696	0.021	0.167	1
ACBD7	0.0026797616788343	-0.0891656086570597	0.021	0.167	1
DNAJB4	0.00270424981672129	-0.104270739862163	0.074	0.333	1
ATP5S	0.00270424981672129	-0.145296514941768	0.074	0.333	1
AK1	0.00271341390224288	-0.961946318869279	0.512	0.833	1
DNAJA1	0.0027145628073179	-0.853582060692884	0.438	0.833	1
RBP7	0.00272087081370761	-0.0355630093686185	0.004	0.083	1
AL139424.2	0.00272087081370761	-0.0421006181781361	0.004	0.083	1
ZNF436-AS1	0.00272087081370761	-0.0412808076736138	0.004	0.083	1
FCN3	0.00272087081370761	-0.0591387987102061	0.004	0.083	1
ZFP69	0.00272087081370761	-0.0430118681063093	0.004	0.083	1
AC103591.3	0.00272087081370761	-0.0429602951581581	0.004	0.083	1
ESRRG	0.00272087081370761	-0.0342317951963345	0.004	0.083	1
LRATD1	0.00272087081370761	-0.0385556574962874	0.004	0.083	1
LTBP1	0.00272087081370761	-0.0311704765570267	0.004	0.083	1
LOXL3	0.00272087081370761	-0.0772929057478174	0.004	0.083	1
THORLNC	0.00272087081370761	-0.0413446874413887	0.004	0.083	1
AC010894.2	0.00272087081370761	-0.0341592731275447	0.004	0.083	1
AC093495.1	0.00272087081370761	-0.0415153275527582	0.004	0.083	1
LNP1	0.00272087081370761	-0.0644579966243056	0.004	0.083	1
BOC	0.00272087081370761	0.00609569109193984	0.004	0.083	1
NMNAT3	0.00272087081370761	-0.0411598499129341	0.004	0.083	1
MBNL1-AS1	0.00272087081370761	-0.0389661373588116	0.004	0.083	1
SPATA18	0.00272087081370761	-0.033683281806918	0.004	0.083	1
AC073475.1	0.00272087081370761	-0.0625131094286846	0.004	0.083	1
ADAM19	0.00272087081370761	-0.0314736039966914	0.004	0.083	1
MAK	0.00272087081370761	-0.0412481788826344	0.004	0.083	1
SUMO4	0.00272087081370761	-0.0612931263867392	0.004	0.083	1
WIPF3	0.00272087081370761	-0.0739551305891761	0.004	0.083	1
AOAH	0.00272087081370761	-0.0467068638089865	0.004	0.083	1
EPHB6	0.00272087081370761	-0.0466534054443484	0.004	0.083	1
FAM110B	0.00272087081370761	-0.0619418467556901	0.004	0.083	1
C8orf34-AS1	0.00272087081370761	-0.188848013842514	0.004	0.083	1
AC079209.1	0.00272087081370761	-0.0396058363573732	0.004	0.083	1
DNAJB5	0.00272087081370761	-0.0657455338543571	0.004	0.083	1
AL512625.3	0.00272087081370761	-0.0418578986342952	0.004	0.083	1
ROR2	0.00272087081370761	-0.041254938234637	0.004	0.083	1
CFAP58	0.00272087081370761	-0.0296163418399345	0.004	0.083	1
CUZD1	0.00272087081370761	-0.0414469759995968	0.004	0.083	1
MPPED2	0.00272087081370761	-0.0408123875947871	0.004	0.083	1
AP003717.4	0.00272087081370761	-0.0414810708921912	0.004	0.083	1
CXCR5	0.00272087081370761	-0.0452547445458401	0.004	0.083	1
CACNA1C	0.00272087081370761	-0.0405364504106447	0.004	0.083	1
AC005911.1	0.00272087081370761	-0.041406160441066	0.004	0.083	1
CLEC4E	0.00272087081370761	-0.0428138365907394	0.004	0.083	1
AC079630.1	0.00272087081370761	-0.110432073125648	0.004	0.083	1
SERP2	0.00272087081370761	-0.0459696780488122	0.004	0.083	1
MCF2L-AS1	0.00272087081370761	-0.0428090729517292	0.004	0.083	1
SNX22	0.00272087081370761	-0.0425799194670193	0.004	0.083	1
TICRR	0.00272087081370761	-0.0426343644070202	0.004	0.083	1
AC009133.4	0.00272087081370761	-0.0607217285097448	0.004	0.083	1
AC027279.1	0.00272087081370761	-0.0431681160681202	0.004	0.083	1
FOXO3B	0.00272087081370761	-0.0428988221584809	0.004	0.083	1
LINC02693	0.00272087081370761	-0.0769957485618178	0.004	0.083	1
AC104984.3	0.00272087081370761	-0.0363156880603809	0.004	0.083	1
KCNJ2-AS1	0.00272087081370761	0.00679834835031082	0.004	0.083	1
AC027097.1	0.00272087081370761	-0.0418386581342595	0.004	0.083	1
AC008946.1	0.00272087081370761	-0.0428988221584809	0.004	0.083	1
AC021092.1	0.00272087081370761	-0.0411105410063643	0.004	0.083	1
ZBP1	0.00272087081370761	-0.0410622138012932	0.004	0.083	1
TRPM2	0.00272087081370761	0.040143321652099	0.004	0.083	1
USP51	0.00272087081370761	-0.0657929631354109	0.004	0.083	1
CHIC1	0.00272087081370761	-0.0548060421605484	0.004	0.083	1
AL121601.1	0.00272087081370761	-0.0400446880528473	0.004	0.083	1
AC073257.1	0.00272087081370761	-0.041771614514519	0.004	0.083	1
DLX1	0.00272087081370761	-0.0375320141246837	0.004	0.083	1
AC069277.1	0.00272087081370761	-0.0357134078446369	0.004	0.083	1
KBTBD12	0.00272087081370761	-0.0384886524311908	0.004	0.083	1
AL354892.2	0.00272087081370761	-0.0393992971313335	0.004	0.083	1
AC011287.1	0.00272087081370761	-0.0393666335998601	0.004	0.083	1
PPP4R4	0.00272087081370761	-0.056886218469012	0.004	0.083	1
KREMEN2	0.00272087081370761	-0.0386190746668143	0.004	0.083	1
AC010542.2	0.00272087081370761	-0.0418204805995857	0.004	0.083	1
AF127577.3	0.00272087081370761	-0.0418603579451169	0.004	0.083	1
AL031293.1	0.00272087081370761	-0.0385556574962874	0.004	0.083	1
LINC01980	0.00272087081370761	0.0289567974068453	0.004	0.083	1
PAX6	0.00272087081370761	-0.0357134078446369	0.004	0.083	1
AC109460.2	0.00272087081370761	-0.0406128798677621	0.004	0.083	1
AL110115.2	0.00272087081370761	-0.0378652687943714	0.004	0.083	1
MATN4	0.00272087081370761	-0.0402462823879028	0.004	0.083	1
SPSB4	0.00272087081370761	-0.041254938234637	0.004	0.083	1
HEPACAM2	0.00272087081370761	-0.035088573451757	0.004	0.083	1
SFRP1	0.00272087081370761	-0.0383682655075164	0.004	0.083	1
AL133334.1	0.00272087081370761	-0.0296163418399345	0.004	0.083	1
MYO3A	0.00272087081370761	-0.0311704765570267	0.004	0.083	1
SLC6A15	0.00272087081370761	-0.11844701390955	0.004	0.083	1
LINC02253	0.00272087081370761	-0.0370015227791952	0.004	0.083	1
RP11.214O1.3	0.00272087081370761	-0.0446192350293731	0.004	0.083	1
RP11.373D23.3	0.00272087081370761	-0.0611163290078352	0.004	0.083	1
CTD.2553L13.10	0.00272087081370761	-0.0572692026341232	0.004	0.083	1
RP11.227G15.10	0.00272087081370761	-0.0564897002720988	0.004	0.083	1
CHAMP1	0.0027343468776361	-0.152293384691752	0.079	0.333	1
IFI27L1	0.0027343468776361	-0.236336823099743	0.079	0.333	1
FOXQ1	0.0027399597548042	1.01230400627362	0.467	0	1
IKBKB	0.0027399597548042	0.703045618607616	0.467	0	1
ETV1	0.00275480286684572	-0.193787299740619	0.116	0.417	1
SLC1A5	0.00275648830553398	-0.274007549894665	0.256	0.667	1
SLC16A3	0.00279178023564778	1.71253999089421	0.657	0.417	1
ERBB4	0.00280742624144485	-0.102596298709457	0.021	0.167	1
EYA2	0.00280742624144485	-0.101715887233845	0.021	0.167	1
PRSS23	0.00281318983325756	1.12939956509963	0.529	0.083	1
C12ORF10	0.00285443142658651	-0.134415923317389	0.074	0.333	1
CDCA7L	0.0028767055407177	-0.31570945942734	0.05	0.25	1
LGALSL	0.00288294326159704	-0.241728048715712	0.079	0.333	1
RAB11A	0.00291808113207211	-0.637615100386126	0.475	0.75	1
FSTL3	0.00292457041549532	0.924544959526621	0.463	0	1
PKN1	0.00292457041549532	0.810213538293135	0.463	0	1
PGRMC1	0.00293522240619452	-0.364362031901345	0.455	0.833	1
DIRAS3	0.00294062221929911	-0.139840272592551	0.021	0.167	1
ROBO3	0.00294062221929911	-0.100306290491701	0.021	0.167	1
PLCB2	0.00294062221929911	-0.0855630078076064	0.021	0.167	1
MNS1	0.00294062221929911	-0.0729729920791448	0.021	0.167	1
NHS	0.00294062221929911	-0.0823904527476231	0.021	0.167	1
S100A16	0.0029422013448933	1.71161751431057	0.748	0.667	1
S100A11	0.0029500539316211	0.927411233854706	0.967	1	1
RNF213	0.00296970949008126	0.928007567518809	0.636	0.167	1
CALM1	0.00298322361597381	-0.533811081351888	0.628	0.917	1
ATP1A1	0.00302551694236515	-0.717032614011266	0.537	0.833	1
UBE2G2	0.00303644923350048	-0.266570131096397	0.198	0.583	1
STRA13	0.00303958320114977	-0.432692521131351	0.157	0.5	1
MTMR6	0.00304856394078492	-0.242919796892801	0.083	0.333	1
AKAP17A	0.00306710765386346	-0.135805966298362	0.153	0.5	1
CENPV	0.00306733465710642	-0.403672655210164	0.05	0.25	1
CCNJ	0.00307956127727196	-0.0452840456071588	0.021	0.167	1
PCAT19	0.00307956127727196	-0.00808193872646217	0.021	0.167	1
TMLHE	0.00307956127727196	-0.0871207565368325	0.021	0.167	1
TMEM97	0.00309102506404107	-0.40795689328984	0.264	0.583	1
GMPR2	0.00309757344092586	-0.388192026419431	0.223	0.583	1
SERPING1	0.00310357636418178	-0.412481902893229	0.248	0.583	1
RPL41	0.00310903507183823	0.694511729714994	1	1	1
ARHGAP5	0.00312027012066907	0.669477436246011	0.459	0	1
JPT1	0.00313117338673813	1.83208990339399	0.64	0.333	1
DYNC2LI1	0.0031507878853667	-0.163438081466672	0.165	0.5	1
FAM49A	0.00315913814700244	-0.115629444483115	0.045	0.25	1
TXNL1	0.00316194408995957	-0.4155382164965	0.413	0.75	1
LL22NC03.N95F10.1	0.00316690711488026	-0.515333228760231	0.05	0.25	1
RPS27	0.003191187281459	0.817275816339143	1	1	1
MRRF	0.00321129797721267	-0.160477762194189	0.112	0.417	1
LTF	0.00322446184260531	-0.0542216644380476	0.021	0.167	1
TFPI	0.00323125947359116	1.9131116848121	0.868	0.667	1
SH3BGRL3	0.00323148630330987	1.20581636030137	0.822	0.833	1
TNFRSF18	0.00324319781884121	1.50830440524904	0.566	0.167	1
SECISBP2L	0.00329558615929277	-0.750877459159661	0.194	0.5	1
TNIK	0.0033137341799328	-1.19390147534378	0.182	0.5	1
RPS15A	0.00331810924620896	0.498637072177623	0.992	1	1
SMARCD3	0.00336280015244695	-0.186579644615486	0.124	0.417	1
CTPS1	0.00336566493999299	-0.301582543874835	0.087	0.333	1
TMEM9B	0.00337070939604194	-0.32509998422999	0.273	0.667	1
AC069185.1	0.00337554926091728	-0.0664519731366453	0.021	0.167	1
GABRE	0.00337554926091728	-0.103976334527121	0.021	0.167	1
LARS	0.00340239772438084	-0.293769730861092	0.252	0.583	1
KRT8	0.00341015055637243	1.03440217430587	0.905	0.75	1
C14ORF119	0.00344510099932537	-0.269426747471348	0.12	0.417	1
RAP1A	0.00344810813400992	-0.463423410572072	0.236	0.583	1
NBDY	0.00345104197731254	-0.32857644829796	0.087	0.333	1
UQCR10	0.00345830730240472	0.890508909471167	0.905	0.917	1
TUBA1B	0.00345851033258332	-1.15700228056122	0.752	1	1
PLAA	0.00348355869300154	-0.176021234654015	0.05	0.25	1
POLR3H	0.00348375122138277	-0.165143649114035	0.227	0.583	1
NME2	0.00349364540647064	1.29645864850798	0.839	0.5	1
TNFAIP2	0.00350030798701571	1.55210252708912	0.508	0.083	1
TNNT1	0.00354727712640027	0.868048634503519	0.45	0	1
SNX21	0.00354727712640027	0.773966297629546	0.45	0	1
NAXD	0.00355395143796439	-0.13078239639715	0.079	0.333	1
P4HB	0.00358661336551604	1.12985061860041	0.888	0.917	1
CDKN2AIP	0.00358762737356824	-0.13927166227117	0.124	0.417	1
EPHX2	0.00359534759810167	-0.179494421179876	0.05	0.25	1
DNAJB9	0.00360378601078463	-0.43694809814122	0.24	0.583	1
FOXN3	0.00362740047865797	-0.158318891808994	0.149	0.5	1
SAE1	0.00366719515594662	-0.171806351297879	0.227	0.583	1
LGALS3BP	0.00367812784016709	0.889955690450671	0.86	0.833	1
PPP1R1B	0.00370567471024771	-0.340550764600566	0.178	0.5	1
FAM96A	0.00373954034082411	-0.268085229329984	0.083	0.333	1
MTSS1	0.0037398611519278	-0.247418865352071	0.153	0.5	1
YIPF6	0.0037885068396856	-0.198708434540341	0.248	0.667	1
CFLAR	0.00378986421810314	1.41071049860263	0.711	0.5	1
TOPORS	0.00380253931407458	-0.143994270529871	0.128	0.417	1
FAM184A	0.00382604555268949	-0.275502049396314	0.124	0.417	1
STARD10	0.00385527886772209	0.807865651673114	0.521	0.083	1
MT-ND2	0.00386141528034491	1.51132993936597	0.769	0.5	1
TMC6	0.00387187427099097	0.880760343188346	0.562	0.167	1
HLA.DQB1	0.00388007763167867	-0.173014950786162	0.145	0.5	1
PLA2G16	0.00388370328905342	-0.40777362305426	0.128	0.417	1
ATP5C1	0.00390731414063162	-0.532264048047857	0.169	0.5	1
CFAP20	0.0039918423723366	-0.35973368908727	0.178	0.5	1
CDC34	0.00402591964126628	0.748051018703192	0.442	0	1
KIF3A	0.0040425276729901	-0.0413132067109059	0.079	0.333	1
SERINC2	0.00405069523497628	1.38939658302118	0.674	0.333	1
GOLGA4	0.00405547444445408	-1.03619783532005	0.475	0.833	1
FLNB	0.00405547444445408	0.763038707451884	0.512	0.083	1
POLD4	0.00409439121997745	1.38229307232704	0.603	0.25	1
CFI	0.00410698881150621	-0.175835594044278	0.116	0.417	1
EIF3L	0.00413081619311474	-0.462688330876235	0.583	0.917	1
BTG3	0.00415928325221353	-0.339528282280639	0.45	0.75	1
SGPP2	0.00417514911752568	1.03865500563504	0.599	0.167	1
ALCAM	0.0041983457778739	1.10811482938161	0.591	0.167	1
SNX30	0.00421447416020272	-0.325941523001569	0.182	0.5	1
API5	0.00422319811123765	-0.268632097355696	0.136	0.417	1
NFIA	0.00422433406309296	-0.433630250795799	0.128	0.417	1
HEXA	0.00424510925814826	-0.2327296370041	0.434	0.833	1
PSMA3	0.00426188070640144	-0.524307687955777	0.467	0.833	1
BICDL2	0.00428626513908238	0.62404171052734	0.438	0	1
TAOK1	0.00428626513908238	0.724342793197278	0.438	0	1
CARD6	0.00433737966713226	-0.144203088119386	0.05	0.25	1
RPL27	0.00434331151326582	0.643199627144226	0.983	1	1
FAIM	0.00446455500648705	-0.190432590620091	0.12	0.417	1
CSTF1	0.00448979229828233	-0.305544849106171	0.136	0.417	1
ADAM15	0.00450198087384773	1.09402995753679	0.591	0.25	1
CSDE1	0.00450562807044182	-0.48045839663617	0.426	0.75	1
MED19	0.00451103111093978	-0.181205125935864	0.302	0.667	1
TMEM38B	0.00452278818336469	-0.186856122170981	0.054	0.25	1
SKAP2	0.00456156928785467	0.679010967120158	0.434	0	1
TMEM165	0.00457546500668823	1.15627697120642	0.711	0.417	1
TRIM2	0.00460438163461327	0.843248848672208	0.508	0.083	1
UBA2	0.00462339630617372	-0.532312203908571	0.24	0.583	1
HLA.DRA	0.00462494517126502	-0.971277565648314	0.169	0.5	1
SYNGR2	0.00463509448806808	1.23693779425045	0.798	0.833	1
TBC1D4	0.00463903819945397	-0.240182236067454	0.132	0.417	1
RNASE1	0.00472492418009997	-1.20097646328473	0.636	0.75	1
LGALS1	0.00474031188462939	2.03833360629776	0.744	0.417	1
COX4I1	0.00475360381758059	-0.54575366294497	0.789	1	1
ACAD9	0.00487192363749862	-0.165287625990504	0.087	0.333	1
NDFIP2	0.00489231882336724	-0.282667928560407	0.194	0.5	1
PUS10	0.00489364145551408	-0.209741038847085	0.025	0.167	1
PRAME	0.00489364145551408	-0.628273695491883	0.025	0.167	1
ELOB	0.00490774256342306	1.3884045537773	0.686	0.417	1
IFIT3	0.0049462489583626	-0.268126360880908	0.054	0.25	1
ALDH2	0.00496333593365852	-0.576190510050853	0.372	0.75	1
IGHA1	0.00501040357162853	1.04618401379217	0.612	0.25	1
ASPH	0.0050441672540131	1.50321815377709	0.773	0.583	1
C1ORF210	0.00509517675256515	-0.219885659123544	0.054	0.25	1
GNPTAB	0.00511131264578421	-0.520961140440398	0.269	0.583	1
SFN	0.00511745243722725	-1.42098260871527	0.669	1	1
CGN	0.00512410684433451	0.926908316450292	0.496	0.083	1
PRSS22	0.00516006020114718	0.975922665169007	0.426	0	1
SERTAD1	0.00516862826222984	-0.589760151283534	0.393	0.75	1
RPF2	0.00520888370419945	-0.394788036738662	0.207	0.5	1
CYR61	0.00521567545111292	-0.142457616903463	0.05	0.25	1
CFAP221	0.00523804177241114	-0.204701482732963	0.087	0.333	1
LZTFL1	0.00523804177241114	-0.179358601959563	0.087	0.333	1
MCPH1	0.00524814606046701	-0.148155180694486	0.054	0.25	1
NGLY1	0.00526342053191077	-0.0592830152837462	0.169	0.5	1
MSRA	0.00529886209579793	-0.110616737130731	0.083	0.333	1
RELL1	0.00531421472655392	-0.183231461048051	0.025	0.167	1
ZC3H10	0.00531421472655392	-0.0992327710643322	0.025	0.167	1
SEP15	0.00535789542443572	-0.490228411176472	0.174	0.5	1
ZXDB	0.00537677075372558	-0.106394923664959	0.05	0.25	1
UBE3A	0.00540015299664372	-0.197118751940422	0.236	0.583	1
SNX3	0.00547004171988971	-0.449704732222259	0.525	0.833	1
MGLL	0.00548169595446164	-1.10666780710625	0.492	0.833	1
CDA	0.00548482844606783	1.04903022064764	0.421	0	1
TACC1	0.00552673704594386	-0.255874154561153	0.128	0.417	1
ARL15	0.00553651143162685	-0.0871512462090955	0.025	0.167	1
PKP2	0.00553651143162685	-0.14346725541925	0.025	0.167	1
FERMT2	0.00554234554033887	-0.0916354801805493	0.05	0.25	1
SFTPB	0.00555865467513863	-1.33475432636456	0.909	0.833	1
RCAN1	0.00556659230259389	-0.376973883722032	0.054	0.25	1
PPP1R14B	0.00557909845145553	0.968449427911723	0.62	0.25	1
PDIA4	0.00561635021086395	1.13244029693369	0.669	0.333	1
BEX2	0.00570076392269402	-0.251248689683823	0.124	0.417	1
CCL28	0.00573226533003283	-0.199876056649078	0.054	0.25	1
PCNX1	0.00573226533003283	-0.156260295197792	0.054	0.25	1
RORA	0.00573226533003283	-0.16610769895896	0.054	0.25	1
SLC48A1	0.0058485235613016	-0.065505813031824	0.157	0.5	1
CRNDE	0.00586884858740678	-0.476632340617169	0.31	0.667	1
ISCU	0.00590540823250129	-0.363561101255847	0.529	0.833	1
HYI	0.00595603660544104	-0.498085745210633	0.31	0.667	1
UCHL3	0.00596721990289879	-0.277099646455863	0.248	0.583	1
RPL17	0.00600146884974092	1.10477685879473	0.95	0.75	1
TTLL7	0.00600644967280433	-0.0892858881136494	0.025	0.167	1
DTL	0.00600644967280433	-0.185225068022516	0.025	0.167	1
DOK1	0.00600644967280433	-0.202466086177477	0.025	0.167	1
PPP1R1C	0.00600644967280433	-0.1460592955802	0.025	0.167	1
AGTPBP1	0.00600644967280433	-0.13792760775813	0.025	0.167	1
PRF1	0.00600644967280433	-0.144456629157644	0.025	0.167	1
SLC46A3	0.00600644967280433	-0.142540357901723	0.025	0.167	1
MICALCL	0.00600644967280433	-0.142850721826177	0.025	0.167	1
FAM213B	0.00600644967280433	-0.10927904464625	0.025	0.167	1
ARID5B	0.00604441681029603	-0.247493728576238	0.31	0.667	1
CLDN1	0.00604574810742472	-0.317910714167667	0.087	0.333	1
THEM6	0.00606290631677627	-0.187584893518154	0.124	0.417	1
NPNT	0.00606557416331292	-0.319166641738314	0.136	0.417	1
GLIPR2	0.00606703765302831	-0.107984430893592	0.05	0.25	1
RAB8B	0.00607701531200302	-0.148462569525169	0.054	0.25	1
REX1BD	0.00607701531200302	-0.172515656342618	0.054	0.25	1
ALDH16A1	0.00607701531200302	-0.129473076166214	0.054	0.25	1
DICER1	0.00613391400586156	-0.312512462293928	0.202	0.5	1
WARS	0.00618263806166613	-1.03827205530694	0.19	0.5	1
SUSD6	0.00624207732645477	-0.15017733645496	0.128	0.417	1
LY75	0.00625464199085921	-0.0706684214881178	0.025	0.167	1
CMYA5	0.00625464199085921	-0.101862098263507	0.025	0.167	1
SPATA6L	0.00625464199085921	-0.072765335657809	0.025	0.167	1
FDPS	0.00627626697437548	-0.529522105926018	0.537	0.833	1
TLE5	0.00633165692300195	1.18181398983522	0.525	0.167	1
YWHAZ	0.00635168979586805	0.535167578422953	0.814	0.667	1
CCDC92	0.00640859167722052	-0.14870680481677	0.132	0.417	1
APBB2	0.00644033134753718	-0.173884430502599	0.054	0.25	1
FGG	0.00644033134753718	-0.847547577938521	0.054	0.25	1
SDHA	0.00644112102327926	0.869715418974369	0.591	0.167	1
XPR1	0.00645262552182522	1.02677454218345	0.492	0.083	1
MRPL35	0.00649842803259495	-0.181463634988536	0.128	0.417	1
TSPYL5	0.00651202883986723	-0.109200678569129	0.025	0.167	1
AL499602.1	0.00651202883986723	-0.10748179752026	0.025	0.167	1
SYT15	0.00651202883986723	-0.131613515885762	0.025	0.167	1
GZMH	0.00651202883986723	-0.0897524330167371	0.025	0.167	1
RAD51	0.00651202883986723	-0.103771137962136	0.025	0.167	1
FBXO17	0.00651202883986723	-0.0730932041507565	0.025	0.167	1
MIAT	0.00651202883986723	-0.0975748073337037	0.025	0.167	1
AIM1	0.00651202883986723	-0.140921192837337	0.025	0.167	1
MTCH1	0.00651890798962102	-0.368112790363012	0.57	0.917	1
MXRA8	0.00657140463286819	0.769969828391927	0.409	0	1
STK39	0.00657140463286819	0.589602902526422	0.409	0	1
WFDC3	0.00657140463286819	0.890278928814354	0.409	0	1
ZC3H13	0.00658776374689951	-0.267632780464154	0.335	0.75	1
HLA-DMB	0.00662921914197994	-0.171198050014042	0.054	0.25	1
C6ORF47	0.00662921914197994	-0.157024193590666	0.054	0.25	1
RNF167	0.00663882537571335	-0.418914338705594	0.335	0.667	1
GLE1	0.00667245427941394	-0.152129844278174	0.091	0.333	1
DHCR24	0.00672852774698203	-0.453057860996151	0.545	0.917	1
ST3GAL6	0.00677890359573641	-0.0877640985951961	0.025	0.167	1
CA8	0.00677890359573641	-0.0569410431864286	0.025	0.167	1
KLK6	0.00677890359573641	0.0113950009882614	0.025	0.167	1
C1ORF167	0.00677890359573641	-0.100554167067804	0.025	0.167	1
CCNC	0.00679826780428393	-0.243267182134888	0.281	0.667	1
C11ORF96	0.00680274026388879	-0.395211392697884	0.087	0.333	1
LTBP3	0.0068183759916095	0.989147448344267	0.595	0.25	1
ARC	0.00682307335744108	-0.162056088368077	0.054	0.25	1
SHMT1	0.00682829150150184	-0.346636298475963	0.095	0.333	1
EBP	0.00685709447658488	-0.625610693882283	0.281	0.583	1
OCIAD2	0.00686410163737351	1.31669429941803	0.793	0.75	1
RBM3	0.00688512381091867	-0.175690422186317	0.483	0.917	1
SNHG25	0.00688839349558546	1.57417024960456	0.607	0.333	1
UBA52	0.00690882218761214	0.588364749074968	0.963	0.917	1
PAG1	0.00697405054198672	0.686928018446938	0.405	0	1
NDUFA2	0.00698175071507579	-0.714944737238733	0.616	1	1
MAP2K3	0.00700457509006532	-0.690291463687177	0.215	0.5	1
COPS3	0.00701172367098997	-0.254750986222029	0.174	0.5	1
NKX2.1	0.0070312935152452	-0.615517355696298	0.169	0.5	1
NDN	0.00705556702834303	-0.0863175199501975	0.025	0.167	1
DYNLRB1	0.00707162165139439	0.976831035059385	0.785	0.667	1
GADD45GIP1	0.0070764382970101	1.13853195171137	0.731	0.583	1
CEACAM6	0.00719260463812483	2.27600101653581	0.583	0.25	1
TOMM6	0.00722970800798516	1.33540372686315	0.632	0.417	1
SNRPN	0.00728846517567279	-0.313666538394127	0.273	0.583	1
CCL4	0.00729982104238906	-1.13021935019878	0.207	0.5	1
SSBP2	0.00734075220888868	-0.227404288645195	0.058	0.25	1
GEN1	0.00734232741077765	-0.0559108027543094	0.025	0.167	1
SCGB2A1	0.00734232741077765	-0.0636921207457657	0.025	0.167	1
IVL	0.00739852954431622	0.985726557520075	0.401	0	1
LAS1L	0.00748402213406489	-0.149013477491453	0.091	0.333	1
TMEM265	0.00748576723590225	1.36256158338136	0.521	0.167	1
ACYP2	0.00750669849605015	-0.411629841637376	0.202	0.5	1
SFTA2	0.00754352120668419	-1.13122164129027	0.831	0.75	1
TTC1	0.00759807413991663	-0.149051362785038	0.24	0.583	1
PUM3	0.00763517196269727	-0.41443212067215	0.149	0.417	1
ZEB2	0.00763950062718908	-0.0562323219228672	0.025	0.167	1
SCUBE2	0.00763950062718908	-0.0547029383359573	0.025	0.167	1
MAFB	0.0076438529064104	-0.100445870513642	0.087	0.333	1
SERAC1	0.00765043265393447	-0.0938651080719654	0.054	0.25	1
SARAF	0.00767655762615638	-0.441568949938945	0.504	0.833	1
PCBP2	0.00768419769253066	1.14034046717889	0.81	0.583	1
AKAP1	0.00770374887129111	-0.264592385201867	0.347	0.75	1
SPEN	0.0077498499295215	-0.191941308126362	0.231	0.583	1
PMEPA1	0.0077785134151053	0.894868941465977	0.521	0.167	1
GLRX5	0.00778395773965473	-0.318014547938673	0.248	0.583	1
RNH1	0.00778549185616261	-0.849032872665938	0.529	1	1
PLCH1	0.00781507042547665	-0.227898023389414	0.095	0.333	1
PTPN3	0.00783269741951135	-0.303064420201146	0.091	0.333	1
IGHG1	0.00784586250269466	0.741756053378609	0.397	0	1
LTBP4	0.00784586250269466	0.640928876494786	0.397	0	1
VSTM2L	0.00784586250269466	0.692370546718538	0.397	0	1
DGCR2	0.00784586250269466	0.594230457190595	0.397	0	1
TCIM	0.00788914367695585	1.7614406836716	0.678	0.417	1
SLC25A32	0.00794547141474765	-0.254201390028639	0.099	0.333	1
AKAP12	0.00794741027907791	-0.0725956786543591	0.025	0.167	1
MARC2	0.00797565377659369	-0.24474750476277	0.058	0.25	1
GNAI3	0.00798215743116817	-0.517339627343549	0.215	0.5	1
THAP12	0.00799142129863165	-0.234611052540341	0.095	0.333	1
AMMECR1	0.00801243442553667	-0.141456595202194	0.091	0.333	1
CYP4X1	0.00812155744848426	-0.298367744036878	0.099	0.333	1
APLP2	0.0081478130228258	0.941824129388769	0.905	0.917	1
PHLDA2	0.00816316348048424	1.37243300165391	0.74	0.5	1
PSMB9	0.0082182051708468	-1.09784124409988	0.372	0.667	1
ADAM8	0.00831711009517398	0.569246273377389	0.393	0	1
TBL1XR1	0.00844355189156265	0.831723308103683	0.566	0.25	1
PYCR1	0.00849782479575986	0.865468091123141	0.533	0.167	1
ARMC8	0.00855243761272819	-0.165350666478009	0.19	0.5	1
YTHDF2	0.00855874482236627	-0.40355231992005	0.372	0.667	1
CXCL2	0.00860191473623812	-2.25020344521672	0.351	0.667	1
JUP	0.00860934606834983	0.860121809015703	0.612	0.25	1
ACOT9	0.00865929240295162	-0.18344881449179	0.058	0.25	1
PCF11	0.00867633759356497	-0.2857674281307	0.285	0.583	1
CNN3	0.00868147832943548	-0.334585771151661	0.517	0.833	1
ACTR6	0.00873299216955642	-0.15720182572448	0.095	0.333	1
PRKCDBP	0.00876887445442396	-0.190672583915871	0.091	0.333	1
TSTD2	0.00881046743160232	-0.09925496587909	0.054	0.25	1
CDKN1C	0.00881337408227707	0.597345466215515	0.388	0	1
OXLD1	0.00881337408227707	0.533846497336872	0.388	0	1
DLD	0.00891477024714697	-0.092165187647126	0.128	0.417	1
MT-CO2	0.00893665804020594	1.4460095993121	0.764	0.5	1
VIM	0.00897986468859991	-0.780271764775473	0.273	0.583	1
LIFR	0.00900715509879305	0.887290578632728	0.467	0.083	1
PLEC	0.00903421105660963	0.952514653928133	0.479	0.083	1
ATRX	0.00903503110218648	-0.26839497919287	0.273	0.667	1
TPI1	0.00913207445099151	0.795668288312408	0.926	0.917	1
ACSL4	0.00918245302272811	-0.313076627095708	0.244	0.583	1
ACAT2	0.00918888514865394	-0.478667336777777	0.149	0.417	1
C6ORF48	0.00918985008791743	-0.340702051932219	0.165	0.5	1
MT-CO3	0.00920100214488884	1.4099560850694	0.773	0.5	1
ALKBH2	0.00922497609477917	-0.390469442132778	0.107	0.333	1
SH3BGRL	0.00926517411539196	-0.364999748605533	0.14	0.417	1
FADS1	0.00929808904693733	-0.136081380103911	0.19	0.5	1
DPYD	0.00933282177187292	-0.293881441666489	0.207	0.5	1
RORC	0.00933579861191362	0.616060285263566	0.384	0	1
NMU	0.00933579861191362	0.967871009535165	0.384	0	1
NCLN	0.00933579861191362	0.584978049179148	0.384	0	1
ASAH1	0.00937626733548957	-0.632027355615086	0.583	0.833	1
VMP1	0.00939479233925061	1.25075647351465	0.74	0.583	1
MT-ND1	0.0093960198599845	1.37788939886782	0.769	0.5	1
TNFRSF21	0.00939773511827609	0.902054128792128	0.529	0.167	1
MKNK2	0.00943273307462723	1.12950473337891	0.599	0.25	1
R3HDM4	0.00943448857540742	0.666660883380298	0.455	0.083	1
ZNF345	0.00944638429667492	-0.185855552005743	0.029	0.167	1
ESYT2	0.00949404422789535	0.938422401387114	0.541	0.167	1
ZBTB21	0.00965153017739284	-0.148623806228115	0.062	0.25	1
ZBTB24	0.00965212419967186	-0.101607417574664	0.058	0.25	1
PKIG	0.00965212419967186	-0.146406878807341	0.058	0.25	1
CTHRC1	0.00974519597724464	1.28665240661614	0.504	0.167	1
ATP5B	0.00978574751571824	-0.407124975729753	0.182	0.5	1
URB1.AS1	0.00979756486843329	-0.174523320905906	0.029	0.167	1
TMEM245	0.00984656355598193	-0.144631845439276	0.31	0.667	1
ANXA4	0.00986114138020513	-0.602803042340228	0.409	0.75	1
EPCAM	0.00986129161693714	1.03315770874931	0.855	0.75	1
MLLT6	0.00987809133984181	0.837193545850704	0.479	0.083	1
PVR	0.00989764826485156	1.99392428109075	0.62	0.417	1
FAM83G	0.00991567373409262	-0.124771716894099	0.058	0.25	1
SMIM22	0.00999271009086201	1.04729782447415	0.777	0.833	1
AHCYL2	0.0101012125240871	-0.423271191167623	0.19	0.5	1
TRAPPC2L	0.010125512789392	-0.344312338158083	0.31	0.667	1
INTS10	0.0101398612519004	-0.345984103700957	0.227	0.5	1
MYB	0.0101603330607128	-0.411193477117433	0.029	0.167	1
NRAS	0.0101690819592159	-0.177887412184392	0.14	0.417	1
PPM1H	0.0101706784227393	-0.214207834397186	0.062	0.25	1
APH1A	0.0102439513743153	1.07160653064013	0.702	0.5	1
AK3	0.0102617533131821	-0.200628963234101	0.256	0.583	1
HLA.DQA1	0.0102830042220799	0.134351788745892	0.087	0.333	1
BRWD3	0.0104620796867081	-0.104789451393741	0.058	0.25	1
MPZL3	0.0104639067536655	0.672327421318706	0.376	0	1
TMEM87B	0.0104639259355207	0.579634895144509	0.376	0	1
MARVELD1	0.0104639259355207	0.546207238190981	0.376	0	1
DDX3X	0.0104676022385684	-0.167576143890728	0.438	0.75	1
MYL5	0.0105350120269045	-0.163886624727882	0.029	0.167	1
PSKH1	0.0105350120269045	-0.175833176837325	0.029	0.167	1
GGCX	0.0105414841408955	-0.246115317493014	0.372	0.75	1
GALNT10	0.0107192769241197	-0.0763080393179941	0.186	0.5	1
CST6	0.0108051589089384	1.48728356581928	0.463	0.083	1
HSPD1	0.0108504331018326	-0.58373819084445	0.583	0.917	1
SACM1L	0.0108626278432192	-0.0902216206838988	0.095	0.333	1
SYNJ2BP	0.0108917544663288	-0.241477256843285	0.198	0.5	1
PDSS1	0.0109219317058568	-0.109475851398808	0.029	0.167	1
CRYAB	0.0109219317058568	-0.266405349233364	0.029	0.167	1
ZCCHC6	0.0109219317058568	-0.155161319123345	0.029	0.167	1
PINX1	0.0109960524848771	-0.170127811593901	0.062	0.25	1
ZCCHC11	0.0109960524848771	-0.235442551461906	0.062	0.25	1
CD7	0.0110721412720684	0.751628385641867	0.372	0	1
MISP	0.0110721412720684	0.579315170875814	0.372	0	1
PROS1	0.011150678332731	-0.169328946870579	0.14	0.417	1
CYP20A1	0.0112185806795181	-0.317058199974375	0.149	0.417	1
RPS8	0.0112745778077321	0.580155660387426	0.983	1	1
LRMDA	0.0112841145423819	-0.233138986058905	0.062	0.25	1
ORM2	0.0113214288852038	-0.217571620413971	0.029	0.167	1
ZNF219	0.0113214288852038	-0.136260945043144	0.029	0.167	1
MTRNR2L3	0.0113214288852038	-0.134863690039445	0.029	0.167	1
PES1	0.0113267650657568	-0.268640974275897	0.219	0.5	1
CDKN2C	0.0113319535755526	-0.0475704253922998	0.058	0.25	1
CDC16	0.0113485594989446	-0.279832467925049	0.107	0.333	1
BCL7C	0.0114373452776215	0.653976265796449	0.496	0.167	1
ARL6IP4	0.011437574104928	-0.328502738655619	0.645	0.917	1
MAOA	0.0114413810856219	-0.506882472999088	0.231	0.5	1
TRAPPC5	0.0114623728733678	1.13860474529809	0.566	0.25	1
POGZ	0.0114738055112162	0.959002812302108	0.554	0.25	1
CHAF1A	0.0115349820181611	-0.238212145651105	0.103	0.333	1
NR0B2	0.0115788577240117	-0.323728204754555	0.062	0.25	1
SPRY4	0.0115788577240117	-0.247919495084518	0.062	0.25	1
AAED1	0.0115788577240117	-0.182393011480638	0.062	0.25	1
C11ORF1	0.0115858609662596	-0.197120376945007	0.095	0.333	1
CD59	0.0115995852908874	-0.596246269509286	0.736	0.833	1
GTF2B	0.0116220956119916	-0.395848233278435	0.157	0.417	1
BATF2	0.011733847262364	-0.142680194268876	0.029	0.167	1
LAG3	0.011733847262364	-0.110608705975655	0.029	0.167	1
WRAP53	0.011733847262364	-0.0711477492888951	0.029	0.167	1
ZNF563	0.011733847262364	-0.184330471158595	0.029	0.167	1
NPLOC4	0.011768386040002	0.599041072586196	0.492	0.083	1
SRSF5	0.0118127459745804	-0.529225107275829	0.475	0.75	1
DNTTIP2	0.011837162846562	-0.200342363560931	0.149	0.417	1
MVD	0.0118374918539276	-0.315866203383988	0.112	0.333	1
PTGS2	0.0118485849853967	2.09221849348848	0.55	0.25	1
HOPX	0.0118822540515067	0.976415461288338	0.893	0.833	1
CD63	0.0119285287634962	-0.520176686163663	0.934	1	1
MTO1	0.0119469811381697	-0.0788885956744881	0.058	0.25	1
NDUFAF8	0.0119537714821253	1.22485839541561	0.579	0.333	1
PKP3	0.0120081232751077	0.738337872955043	0.533	0.167	1
DCTN1	0.0120317800272131	-0.234024418153548	0.244	0.583	1
SRP14	0.0121204343480712	-0.552889119527043	0.785	1	1
H2AFY2	0.0121595375030864	-0.186068750364379	0.029	0.167	1
LPXN	0.0121595375030864	-0.0736053121937129	0.029	0.167	1
CXORF40B	0.0121595375030864	-0.0891856943541478	0.029	0.167	1
MT-ND4	0.0121689924316689	1.27862381633247	0.773	0.5	1
PKNOX1	0.0122003523089445	-0.121909997841902	0.099	0.333	1
MYL6	0.0122135417728333	0.564392872463957	0.971	1	1
AP3B1	0.0122475963550066	-0.288709514786643	0.157	0.417	1
MLLT3	0.0123207872519161	-0.238197322149085	0.161	0.417	1
CSNK1D	0.0124009978803807	0.787457652522046	0.591	0.333	1
C14ORF2	0.0124215332563147	-0.584553945353733	0.186	0.5	1
CCDC50	0.0125044860651589	-0.219178018653479	0.062	0.25	1
ERI1	0.0125044860651589	-0.194364938792388	0.062	0.25	1
ASPSCR1	0.0125277781797333	-0.216350719347321	0.273	0.583	1
HSPB1	0.0125378349848082	0.915259400385982	0.913	0.917	1
NOP14	0.0125649727300019	-0.231128643854346	0.107	0.333	1
GNB1	0.0125798432006454	0.715566237661844	0.612	0.333	1
DIMT1	0.0125914229661867	-0.0778012254394223	0.058	0.25	1
FBXL5	0.0125979375460536	-0.217939197541378	0.256	0.583	1
LRP2	0.0125988572974163	-0.262679161379326	0.029	0.167	1
CCNL1	0.0126340572482065	-0.425553329952992	0.45	0.75	1
RPL31	0.012637640143718	0.64755269341528	0.979	1	1
HSPA8	0.0126417517366413	-0.625840538326054	0.736	1	1
FXYD3	0.0126433761426194	-0.16254820985271	0.393	0.75	1
CAMLG	0.0126580226883827	-0.307622710013893	0.384	0.75	1
PHF11	0.0127209441889151	-0.118040834600811	0.099	0.333	1
SLC2A1	0.012763986517513	1.13962879650629	0.492	0.167	1
CAMKMT	0.0128272752464559	-0.181570449287429	0.062	0.25	1
C4orf48	0.0128475161908278	1.64050034818957	0.587	0.417	1
ECE1	0.0129549094744069	0.700554464778203	0.43	0.083	1
PDZD2	0.0129765810485361	-0.241165919933709	0.066	0.25	1
NOTCH1	0.0129885391852051	-0.16611721955483	0.099	0.333	1
RTP4	0.0130521714129527	-0.0796962865623936	0.029	0.167	1
CPVL	0.0130521714129527	-0.0826549114618282	0.029	0.167	1
CDK5RAP3	0.0130789462880244	0.852010834422101	0.529	0.167	1
MT-ND3	0.0130831052233667	1.48617447895437	0.744	0.5	1
RGS10	0.0130894780696873	0.562950149676908	0.36	0	1
IGHG4	0.0130894780696873	0.548382493426605	0.36	0	1
CBLC	0.0130894780696873	0.605717319497879	0.36	0	1
COX17	0.0131255788012683	-0.243501596173504	0.558	0.917	1
ARFGEF3	0.0132329338975213	-0.451987638188777	0.211	0.5	1
GAS5	0.0132534599796415	1.27001091783539	0.653	0.333	1
ENO2	0.0132627288413378	0.877327766324341	0.517	0.167	1
UBQLN1	0.0132904291082348	-0.439831283394298	0.269	0.583	1
BZW1	0.0133023459456926	1.14817093685566	0.727	0.667	1
GLTSCR2	0.0133133416485234	-0.590487807860451	0.19	0.5	1
ZRANB2	0.0133241610111303	-0.603852914181577	0.384	0.667	1
C1QC	0.0133433315733087	-1.68008999736331	0.112	0.333	1
TMEM116	0.0134950474728682	-0.249771477876252	0.062	0.25	1
TMEM220	0.0135198517452678	-0.0883442362135842	0.029	0.167	1
AC092069.1	0.0135198517452678	-0.0903279518724033	0.029	0.167	1
ZNF420	0.0135198517452678	-0.0593591039377835	0.029	0.167	1
ANAPC13	0.0135477877160856	-0.149991385829393	0.281	0.583	1
NDUFAF4	0.0135887054086195	-0.335462367595708	0.157	0.417	1
BTRC	0.0136341659534761	-0.18292116827537	0.066	0.25	1
RPL18A	0.0136771463669234	0.508486567646405	0.992	1	1
DRG2	0.013727491289622	-0.109868850009703	0.095	0.333	1
ATP5MC2	0.0137410697688279	1.15324554110405	0.711	0.417	1
KRT18	0.0137424348351701	0.912762428868407	0.938	0.917	1
HCFC1R1	0.0137960482885029	1.29740232214058	0.649	0.5	1
STEAP1	0.0138309163622619	0.697131480871689	0.355	0	1
ETV4	0.0138309163622619	0.458238621869311	0.355	0	1
RPS28	0.0138315503982377	0.536446625079158	0.988	1	1
PCAT1	0.0138403119982962	-0.155747103959136	0.062	0.25	1
RIMKLB	0.0138403119982962	-0.227945762849061	0.062	0.25	1
RFC3	0.0138403119982962	-0.1677473528427	0.062	0.25	1
C2ORF47	0.0138403119982962	-0.169981474780966	0.062	0.25	1
BMP2K	0.0138816342581364	-0.240160287094122	0.112	0.333	1
RPL19	0.0139876143661522	0.323214279420958	1	1	1
TPT1	0.014035048991615	-0.723085192549908	0.913	0.917	1
MSRB2	0.0140524873199628	0.734172447263349	0.529	0.167	1
ABCD4	0.0140637272145194	-0.235054767815867	0.157	0.417	1
PCCB	0.0141231253368666	-0.158847478653553	0.149	0.417	1
C1ORF35	0.0141608236525383	-0.386278826847778	0.103	0.333	1
TNPO3	0.0142339898863841	-0.201924535609036	0.194	0.5	1
PLAGL2	0.0142659509905843	-0.294868210527761	0.198	0.5	1
STK26	0.0143210147127873	-0.215986187982715	0.066	0.25	1
IP6K1	0.0144152685160595	-0.147299634310642	0.165	0.417	1
TIMP1	0.0144309646895416	0.520818710528085	0.707	0.333	1
MACROD1	0.0144504096136597	-0.122435159891649	0.103	0.333	1
AP2B1	0.0145628364761516	0.721554138190995	0.529	0.167	1
CBX4	0.0146093649759321	0.46746431967266	0.351	0	1
RAC3	0.0146093649759321	0.486463468083046	0.351	0	1
DIDO1	0.0146093649759321	0.460185050713393	0.351	0	1
ATPIF1	0.0146885652185288	-0.56275324140049	0.194	0.5	1
SET	0.0149536479186063	-1.04872461404511	0.616	0.917	1
MESDC2	0.0150051591223234	-0.17452084165919	0.099	0.333	1
PIGZ	0.0150382061454516	-0.218261764001628	0.066	0.25	1
HDLBP	0.0150447661317274	0.831634385250532	0.707	0.5	1
KLHDC3	0.0150837817663926	-0.546528046554328	0.256	0.5	1
METTL7B	0.0151236886267405	0.56998918447887	1	1	1
TMC5	0.0151886504009046	0.967803047259151	0.682	0.5	1
SPP1	0.0152618702121938	0.871454244902191	0.479	0.167	1
MARCKSL1	0.0152736236730708	1.22726644960332	0.632	0.167	1
EMB	0.0152889124106202	0.672841489106443	0.421	0.083	1
TGDS	0.0153006006904269	-0.108831915542848	0.062	0.25	1
COMMD10	0.0153146964381963	-0.150574453178024	0.099	0.333	1
FOSB	0.0153409347096413	-1.30617046934406	0.326	0.667	1
SEZ6L2	0.0153923221926757	1.01011590777324	0.607	0.333	1
TMEM192	0.0153944231754258	-0.176054670278826	0.194	0.5	1
SGCB	0.0154085252382366	-0.0876236843938643	0.066	0.25	1
PHACTR1	0.0154085252382366	-0.222655825568767	0.066	0.25	1
ELAC1	0.0154085252382366	-0.174030901823041	0.066	0.25	1
P3H4	0.0154264155404468	0.449047793046129	0.347	0	1
CHMP1B	0.015445674339044	0.93369663877847	0.541	0.25	1
MRPL12	0.0154611658878861	0.906232850790533	0.603	0.333	1
EFHD2	0.0154959814942205	0.655537245606548	0.446	0.083	1
RALBP1	0.0155367414262273	0.673205523601423	0.562	0.25	1
SOX4	0.0155418597312014	-0.146140143439042	0.76	0.25	1
PEX3	0.0155419252021639	-0.0512207215386278	0.029	0.167	1
COPS9	0.0156253736212285	0.846101871843508	0.785	0.75	1
UBALD2	0.0157999869143756	0.793097447959078	0.554	0.25	1
CCS	0.015886937050561	0.664260764210318	0.417	0.083	1
DMAP1	0.0159008936881518	-0.310108145401043	0.182	0.417	1
DRAM2	0.0159137235934692	-0.165957255833418	0.202	0.5	1
ZNF217	0.0159592380064101	0.829751942680151	0.438	0.083	1
MAP1LC3B	0.0160225722404219	-0.259106040351894	0.492	0.833	1
AK9	0.0160645522215729	-0.215940988047706	0.033	0.167	1
MPDZ	0.0160645522215729	-0.263132292575853	0.033	0.167	1
PRPS2	0.0162313487619234	-0.307985535784203	0.112	0.333	1
MYL12A	0.016259743725999	0.9775970047425	0.831	0.833	1
SORBS2	0.0162772906337105	-0.135546093012588	0.099	0.333	1
LAMTOR2	0.0162802079029931	0.857997606413242	0.723	0.583	1
NUDCD3	0.0162836895123872	0.376876308845079	0.343	0	1
ELK3	0.0162837176932483	0.405616416747941	0.343	0	1
RPL12	0.0163398987610993	0.365798804333343	0.979	1	1
C11ORF58	0.0163482889325385	-0.355175444477098	0.19	0.5	1
LUCAT1	0.0164719963403235	0.878834133889207	0.421	0.083	1
RPL24	0.0165137696801559	-0.386755097672924	0.946	1	1
IGBP1	0.0165797642106506	-0.296058973148973	0.285	0.583	1
RSPH3	0.0166097657323046	-0.0733192443765135	0.099	0.333	1
WFDC2	0.016696105246239	1.15374116480221	0.946	1	1
PLXND1	0.0167139301356781	-0.152488867781477	0.161	0.417	1
CBX6	0.0167531719743736	-0.344777927306459	0.169	0.417	1
H1FX	0.0169246202749684	0.636171861172518	0.442	0.083	1
NECTIN2	0.0169436952665095	1.35308162165868	0.686	0.583	1
ESS2	0.0169712698773031	-0.0838103241238824	0.066	0.25	1
COX7B	0.0170135723582927	-0.192295670438398	0.57	0.917	1
IFI27	0.0170241547627908	0.998092390405356	0.818	0.5	1
CRACR2B	0.0170443992962698	0.740226556072554	0.504	0.167	1
RPL18	0.0170660863614531	-0.397225144326891	0.946	1	1
FAU	0.0170689839874961	0.363427594898141	0.955	1	1
TBC1D1	0.0171465350334932	-0.113635246396265	0.033	0.167	1
PLAU	0.0171829809641682	0.942648674500095	0.339	0	1
CYBC1	0.0171829809641682	0.482252701877604	0.339	0	1
KHSRP	0.0171829809641682	0.406042426277866	0.339	0	1
C14ORF166	0.0172209571087054	-0.246259196965255	0.178	0.5	1
EIF2B3	0.017233618157572	-0.201424228468363	0.157	0.417	1
ARMC9	0.0172959575592591	-0.378835945294237	0.174	0.417	1
CASC4	0.0173046887520151	0.603692058144488	0.421	0.083	1
NHSL1	0.0173155180596474	-0.0883263046627546	0.062	0.25	1
TSTA3	0.0174352132779758	-0.167572780153556	0.479	0.833	1
RPL22	0.0174392072478	0.569499955018522	0.942	0.917	1
GALNT1	0.0174917638989273	0.727470282159054	0.426	0.083	1
DUSP1	0.0175898493085325	-1.12804862308556	0.686	0.917	1
RPAP2	0.0176459198345016	-0.118026617968386	0.103	0.333	1
GABARAPL2	0.0176608645878094	-0.720224953723216	0.583	0.917	1
ZDHHC3	0.017706576728808	-0.610798617576095	0.318	0.583	1
BBS5	0.0177111186558153	-0.160901859831355	0.033	0.167	1
ORM1	0.0177111186558153	-0.543985063486088	0.033	0.167	1
SLC7A8	0.0177111186558153	-0.208176025794853	0.033	0.167	1
HOXC10	0.0177111186558153	-0.258280399795046	0.033	0.167	1
FAM35A	0.0177111186558153	-0.146734590266969	0.033	0.167	1
PFDN4	0.0177115397457255	0.846100203190164	0.636	0.25	1
DHRS1	0.0177568564888882	-0.17979879430126	0.153	0.417	1
GSTP1	0.0177667933736716	-0.28136149501236	0.888	1	1
LDHB	0.017898098860086	-0.499185466280853	0.781	1	1
PLP2	0.0179009638446754	-0.101180377765506	0.426	0.833	1
TPP2	0.0179530698594093	-0.128317596772438	0.107	0.333	1
RGS17	0.0181259458015472	0.494643109245634	0.335	0	1
CDH11	0.0181259458015472	0.695060452779289	0.335	0	1
FAM222B	0.0181259458015472	0.454740982190219	0.335	0	1
ATP5D	0.0182219967642343	-0.353103287967074	0.19	0.5	1
RP5.1159O4.1	0.0182329705736823	-0.177159258179764	0.066	0.25	1
MCRIP2	0.0182641796889188	0.689580209080818	0.583	0.25	1
ETHE1	0.0182897114716352	-0.34426782128607	0.244	0.5	1
BCL11A	0.0182919283664277	-0.206771381227477	0.033	0.167	1
FAAP24	0.0182919283664277	-0.174083956630045	0.033	0.167	1
RNF183	0.0182919283664277	-0.210134850109778	0.033	0.167	1
C16ORF87	0.0182919283664277	-0.0785157149841686	0.033	0.167	1
FAM127B	0.0183044018191775	-0.196308298199663	0.107	0.333	1
SFTA3	0.0183194316139715	-0.829164262893652	0.62	0.75	1
GSTO1	0.018332103608356	-0.283395866344976	0.401	0.667	1
DSG2	0.0184337888795845	0.785222406187147	0.579	0.25	1
RAPH1	0.018482762210101	0.660187330110025	0.483	0.167	1
LPAR3	0.0184933714511053	-0.0421089069156028	0.008	0.083	1
PSRC1	0.0184933714511053	-0.0806868799084153	0.008	0.083	1
SLC22A15	0.0184933714511053	-0.110095948795274	0.008	0.083	1
KIRREL1	0.0184933714511053	-0.115982611571346	0.008	0.083	1
BOLA3-AS1	0.0184933714511053	-0.0643870177553157	0.008	0.083	1
AFF3	0.0184933714511053	-0.112945792085501	0.008	0.083	1
SP140	0.0184933714511053	-0.119627642340223	0.008	0.083	1
KRBOX1	0.0184933714511053	-0.0929222659303605	0.008	0.083	1
MME	0.0184933714511053	-0.123449165628041	0.008	0.083	1
LINC00885	0.0184933714511053	-0.210741591195065	0.008	0.083	1
KLB	0.0184933714511053	-0.108870532356475	0.008	0.083	1
TRIM36	0.0184933714511053	-0.0422534209893928	0.008	0.083	1
CSF2	0.0184933714511053	-0.180009897155051	0.008	0.083	1
LEAP2	0.0184933714511053	-0.0402652065043537	0.008	0.083	1
DCDC2	0.0184933714511053	-0.0418078926382738	0.008	0.083	1
ENPP1	0.0184933714511053	-0.0618726827706631	0.008	0.083	1
TRGC2	0.0184933714511053	-0.126160887341083	0.008	0.083	1
LRRC4	0.0184933714511053	-0.132669479634497	0.008	0.083	1
JAK2	0.0184933714511053	-0.109779462223833	0.008	0.083	1
GFI1B	0.0184933714511053	-0.0828012576455943	0.008	0.083	1
AL135791.1	0.0184933714511053	-0.0791249964932337	0.008	0.083	1
TMEM273	0.0184933714511053	-0.0616040685313711	0.008	0.083	1
ADIRF-AS1	0.0184933714511053	-0.111491796675314	0.008	0.083	1
SIRT4	0.0184933714511053	-0.116279659510183	0.008	0.083	1
LINC00426	0.0184933714511053	-0.0618540387839865	0.008	0.083	1
AL132800.1	0.0184933714511053	-0.0623602564249294	0.008	0.083	1
VASH1	0.0184933714511053	-0.0553110474115613	0.008	0.083	1
GUCY2D	0.0184933714511053	-0.131099522944095	0.008	0.083	1
DHDH	0.0184933714511053	-0.065932869101156	0.008	0.083	1
SIRPA	0.0184933714511053	-0.0836847112179767	0.008	0.083	1
SLC24A3	0.0184933714511053	-0.0633937921560238	0.008	0.083	1
CSF2RB	0.0184933714511053	-0.0624288000904157	0.008	0.083	1
AL022326.1	0.0184933714511053	-0.061880095838443	0.008	0.083	1
AL031595.3	0.0184933714511053	-0.0610976371613729	0.008	0.083	1
YY2	0.0184933714511053	-0.1198571914261	0.008	0.083	1
PRRG1	0.0184933714511053	-0.0662101187595994	0.008	0.083	1
TNNT2	0.0184933714511053	-0.0619638296256361	0.008	0.083	1
TRIM54	0.0184933714511053	-0.119970252458904	0.008	0.083	1
CCDC144NL	0.0184933714511053	-0.11132390234066	0.008	0.083	1
AC005944.1	0.0184933714511053	-0.0618229944037497	0.008	0.083	1
KIF1A	0.0184933714511053	-0.287937415427357	0.008	0.083	1
DMRT2	0.0184933714511053	-0.0843181162685357	0.008	0.083	1
C1ORF54	0.0184933714511053	-0.0462871617968286	0.008	0.083	1
C9ORF40	0.0184933714511053	-0.130151743057783	0.008	0.083	1
DKFZP779M0652	0.0184933714511053	-0.0567298312126496	0.008	0.083	1
GS1.124K5.4	0.0184933714511053	-0.110175626589793	0.008	0.083	1
CTB.31O20.2	0.0184933714511053	-0.107279406225946	0.008	0.083	1
RP11.345J4.5	0.0184933714511053	-0.119064505854716	0.008	0.083	1
RP1.151F17.2	0.0184933714511053	-0.109517689319163	0.008	0.083	1
RP11.89H19.2	0.0184933714511053	-0.0668154974545145	0.008	0.083	1
UNQ6494	0.0184933714511053	-0.108418919910202	0.008	0.083	1
RP11.486I11.2	0.0184933714511053	-0.0664682144770831	0.008	0.083	1
CLN5	0.0185670495736299	-0.214855922506739	0.112	0.333	1
GOLGB1	0.0186711146304202	-0.384220066026957	0.384	0.667	1
C12orf4	0.0186714148736419	-0.212339091307876	0.066	0.25	1
SRGN	0.0187100993366743	-0.90686519426614	0.31	0.583	1
NARF	0.0187314850548901	0.820939357323838	0.632	0.417	1
PPIL4	0.0187412619155433	-0.329518606002336	0.174	0.417	1
RAF1	0.01874199720361	-0.255863832926392	0.335	0.667	1
S100A9	0.0187669020144294	0.445893118436935	0.785	0.583	1
MS4A7	0.0188893452180838	-0.143791426071645	0.033	0.167	1
ARHGAP9	0.0188893452180838	-0.147940740938073	0.033	0.167	1
EIF3J.AS1	0.0188893452180838	-0.145970032018553	0.033	0.167	1
UXT	0.0189805018337624	-0.179350597032281	0.417	0.75	1
ITPKA	0.0191145402740337	0.64378211737582	0.331	0	1
MED11	0.0193215051127518	-0.3298151992828	0.12	0.333	1
FAM3C	0.0194186261131853	1.39368530663282	0.698	0.667	1
EIF1AX	0.0194792748127189	-0.363951193779737	0.537	0.833	1
TCF19	0.0195037563504335	-0.135170541623225	0.033	0.167	1
ASCL2	0.0195037563504335	-0.140882866480166	0.033	0.167	1
TFDP1	0.0195302955534993	-0.0804479717954186	0.215	0.5	1
MGEA5	0.0195760497470162	-0.217544256042086	0.066	0.25	1
MCOLN3	0.0195917076363907	-0.0385103974375153	0.008	0.083	1
DCLRE1B	0.0195917076363907	-0.0367754477444618	0.008	0.083	1
AC253572.2	0.0195917076363907	-0.107748610367695	0.008	0.083	1
NES	0.0195917076363907	-0.0412687455694849	0.008	0.083	1
ADORA1	0.0195917076363907	-0.0406728151055699	0.008	0.083	1
AC092803.1	0.0195917076363907	-0.0519613013512331	0.008	0.083	1
VSNL1	0.0195917076363907	-0.0781389862936537	0.008	0.083	1
AC016727.1	0.0195917076363907	-0.047952221518237	0.008	0.083	1
PAX8-AS1	0.0195917076363907	-0.0551058261338123	0.008	0.083	1
TEX41	0.0195917076363907	-0.0769598150942414	0.008	0.083	1
CCRL2	0.0195917076363907	-0.0591604181065291	0.008	0.083	1
TXK	0.0195917076363907	-0.0376576767225884	0.008	0.083	1
ADH1C	0.0195917076363907	-0.0314112822272023	0.008	0.083	1
MIR3945HG	0.0195917076363907	-0.0416572556069377	0.008	0.083	1
PCDHB16	0.0195917076363907	-0.080175822266098	0.008	0.083	1
AC011346.1	0.0195917076363907	-0.0608339229441032	0.008	0.083	1
HLA-DOA	0.0195917076363907	-0.122160899717802	0.008	0.083	1
ELN	0.0195917076363907	-0.0604609942683175	0.008	0.083	1
ZSCAN25	0.0195917076363907	-0.0374900975563714	0.008	0.083	1
CBWD6	0.0195917076363907	-0.12054303146476	0.008	0.083	1
PALM2-AKAP2	0.0195917076363907	-0.0118766152566024	0.008	0.083	1
FAM171A1	0.0195917076363907	-0.0379107535432831	0.008	0.083	1
MPP7-DT	0.0195917076363907	-0.0606934755244409	0.008	0.083	1
ZC3H12C	0.0195917076363907	-0.0435285778376111	0.008	0.083	1
PCBP2-OT1	0.0195917076363907	-0.0413378055539482	0.008	0.083	1
LIN7A	0.0195917076363907	-0.0802519039100928	0.008	0.083	1
FREM2	0.0195917076363907	-0.0558615436009429	0.008	0.083	1
LHFPL6	0.0195917076363907	-0.0452073674218096	0.008	0.083	1
LRRC49	0.0195917076363907	-0.0551231059487514	0.008	0.083	1
COPZ2	0.0195917076363907	-0.107682269838927	0.008	0.083	1
TMEM100	0.0195917076363907	-0.0748538133018328	0.008	0.083	1
TEX14	0.0195917076363907	-0.0999364180808754	0.008	0.083	1
PRR19	0.0195917076363907	-0.0405786196091426	0.008	0.083	1
ZNF223	0.0195917076363907	-0.0437649932015741	0.008	0.083	1
ZNF225	0.0195917076363907	-0.039594607420238	0.008	0.083	1
AC010331.1	0.0195917076363907	-0.039729920088228	0.008	0.083	1
SLC2A10	0.0195917076363907	-0.0384151013628757	0.008	0.083	1
AL021707.2	0.0195917076363907	-0.0387904820929858	0.008	0.083	1
AL672310.1	0.0195917076363907	-0.0464756277639943	0.008	0.083	1
NRL	0.0195917076363907	-0.0447895700696662	0.008	0.083	1
SEC23A-AS1	0.0195917076363907	-0.0994496954410616	0.008	0.083	1
CCDC200	0.0195917076363907	-0.0583098064014234	0.008	0.083	1
AC012313.1	0.0195917076363907	-0.0408632068301836	0.008	0.083	1
PI3	0.0195917076363907	-0.118047741005005	0.008	0.083	1
U2AF1L5	0.0195917076363907	-0.0604340875907959	0.008	0.083	1
PLPPR1	0.0195917076363907	-0.0566067642876326	0.008	0.083	1
IRX1	0.0195917076363907	-0.11102319024228	0.008	0.083	1
SOSTDC1	0.0195917076363907	-0.0724565211217519	0.008	0.083	1
LINC01125	0.0195917076363907	-0.0588132018599658	0.008	0.083	1
RAP1GAP	0.0196549051681942	-0.271140033127978	0.112	0.333	1
TTC7A	0.0196549051681942	-0.219926695241239	0.112	0.333	1
ITGAV	0.019750030574188	0.942166521204889	0.467	0.167	1
ATP5PD	0.0197930168101767	1.18190724386177	0.57	0.333	1
RPS16	0.0198715173010934	0.480170675109797	0.992	1	1
RCOR1	0.0200065180072733	-0.214517785053552	0.157	0.417	1
SRSF7	0.0200171489381538	-0.655627213115737	0.607	0.833	1
ZDHHC16	0.0201093912268815	-0.209563811416401	0.215	0.5	1
CYB5RL	0.0201355549954894	-0.063972809832734	0.033	0.167	1
ZNF704	0.0201355549954894	-0.0960982693460809	0.033	0.167	1
ZNF8	0.0201355549954894	-0.105796304965006	0.033	0.167	1
SND1.IT1	0.0201355549954894	-0.128637755354463	0.033	0.167	1
PLAC8	0.0201505728657768	1.3919456931877	0.326	0	1
SAMD4A	0.0201505728657768	0.429886667888593	0.326	0	1
CLDN9	0.0201505728657768	0.616872517463332	0.326	0	1
TCF3	0.0201505728657768	0.408566710013897	0.326	0	1
TGFBR3L	0.0201505728657768	0.536459237392407	0.326	0	1
B3GNT3	0.0201505728657768	0.392354740911927	0.326	0	1
MYDGF	0.0202153838690143	0.971612443464177	0.831	0.833	1
MRPS11	0.0202349209167777	-0.246653274102297	0.223	0.5	1
UBLCP1	0.0202826134044702	-0.117317323642216	0.198	0.5	1
PYROXD1	0.0204107033127576	-0.199675005548907	0.112	0.333	1
GANC	0.020413807546105	-0.283888601041125	0.07	0.25	1
ADH5	0.020457494251566	-0.326460102208008	0.347	0.667	1
ATP11B	0.020566114355265	-0.156556704517533	0.149	0.417	1
SLC38A1	0.0206234963561951	-0.222342403781291	0.116	0.333	1
RAB34	0.0206786873976679	0.870279275527349	0.645	0.417	1
PIK3CD-AS2	0.0207465983597532	-0.0369325065946582	0.008	0.083	1
ZSCAN20	0.0207465983597532	-0.0390101125009303	0.008	0.083	1
BEND5	0.0207465983597532	-0.0226267993958275	0.008	0.083	1
TLCD4	0.0207465983597532	-0.039614413740795	0.008	0.083	1
AL358115.1	0.0207465983597532	-0.0354279484373233	0.008	0.083	1
AL353708.3	0.0207465983597532	-0.0160930421050252	0.008	0.083	1
FMOD	0.0207465983597532	-0.0331351097417502	0.008	0.083	1
IGSF10	0.0207465983597532	-0.0395083729340112	0.008	0.083	1
AC078802.1	0.0207465983597532	-0.0404929150915851	0.008	0.083	1
MCF2L2	0.0207465983597532	-0.0391536077677841	0.008	0.083	1
ADAMTS3	0.0207465983597532	-0.0309464631213002	0.008	0.083	1
F2R	0.0207465983597532	-0.0327129565420333	0.008	0.083	1
IRF4	0.0207465983597532	-0.044659332867158	0.008	0.083	1
HIST1H2BF	0.0207465983597532	-0.0364139146732441	0.008	0.083	1
HSPA1L	0.0207465983597532	-0.0585675900855262	0.008	0.083	1
Z94721.3	0.0207465983597532	-0.0384768661108705	0.008	0.083	1
GLI3	0.0207465983597532	-0.061023794029889	0.008	0.083	1
RECK	0.0207465983597532	-0.036182674874081	0.008	0.083	1
AC023509.3	0.0207465983597532	-0.0386072459471701	0.008	0.083	1
SLITRK6	0.0207465983597532	-0.0285643825437442	0.008	0.083	1
NEDD4	0.0207465983597532	-0.0584447619797376	0.008	0.083	1
ZNF439	0.0207465983597532	-0.0356024283087953	0.008	0.083	1
ZNF540	0.0207465983597532	-0.0488656456786988	0.008	0.083	1
LINC01431	0.0207465983597532	-0.0360903608611087	0.008	0.083	1
GPR143	0.0207465983597532	-0.0364260882837594	0.008	0.083	1
COL4A5	0.0207465983597532	-0.0412703849154971	0.008	0.083	1
LINC01748	0.0207465983597532	-0.0370522304439493	0.008	0.083	1
ACVR1C	0.0207465983597532	-0.059217092201491	0.008	0.083	1
AC126283.1	0.0207465983597532	-0.0397545559385412	0.008	0.083	1
AC079467.1	0.0207465983597532	-0.0602326886571509	0.008	0.083	1
GSC	0.0207465983597532	-0.0267528399691688	0.008	0.083	1
CALML5	0.0207465983597532	-0.028384142320564	0.008	0.083	1
HOXC-AS3	0.0207465983597532	-0.0356774743770605	0.008	0.083	1
MINA	0.0207465983597532	-0.0435378263570629	0.008	0.083	1
C8ORF44	0.0207465983597532	-0.0516738515855173	0.008	0.083	1
AC093901.1	0.0207465983597532	-0.0607697221945572	0.008	0.083	1
MCM10	0.0207851404797202	-0.192968005859522	0.033	0.167	1
BEX5	0.0207851404797202	-0.0738074055263265	0.033	0.167	1
C1ORF132	0.0207851404797202	-0.132231976988298	0.033	0.167	1
KIDINS220	0.0208122772232411	-0.383870954082857	0.343	0.667	1
MT-CO1	0.0209221859336698	1.20641810792498	0.769	0.5	1
MPG	0.0210505870238385	0.840612405433455	0.599	0.333	1
ADGRG6	0.0212360440171779	0.513112642817208	0.322	0	1
FKBP9	0.0212360440171779	0.409591640714133	0.322	0	1
AC083862.3	0.0212360440171779	0.565442739251387	0.322	0	1
MAPK3	0.0212360440171779	0.359654196128524	0.322	0	1
MED1	0.0212360440171779	0.453551601638046	0.322	0	1
AC005256.1	0.0212360440171779	0.535761302966662	0.322	0	1
CRLF1	0.0212360440171779	0.539976481317813	0.322	0	1
RETREG2	0.0212692865209708	0.707166976918675	0.421	0.083	1
SEPT10	0.0213681914668313	-0.18551539911393	0.07	0.25	1
ZBTB38	0.0213859305910243	0.424910248924286	0.405	0.083	1
FABP7	0.0214529182226751	-1.27274122860119	0.033	0.167	1
PLPPR2	0.0214529182226751	-0.10016369357556	0.033	0.167	1
C5ORF56	0.0214529182226751	-0.0854009565955936	0.033	0.167	1
CCDC9	0.0215007723523117	-0.0996504030214803	0.066	0.25	1
PLCXD1	0.0215007723523117	-0.10001425612356	0.066	0.25	1
BRI3	0.0215109561967907	-0.855153249072907	0.467	0.667	1
IER3	0.0215531367455749	1.18679591691753	0.711	0.583	1
SLC25A24	0.0215659333290016	-0.21319745979555	0.12	0.333	1
CTSA	0.0215827117451623	1.07087607977056	0.723	0.667	1
PDHA1	0.0217176611924962	-0.228921396265945	0.161	0.417	1
ZNF22	0.0217746161710195	-0.19155766153758	0.182	0.417	1
ORMDL2	0.021847026022622	0.912072773502134	0.62	0.417	1
LURAP1L	0.0218597897701835	-0.266867325835424	0.07	0.25	1
HDAC6	0.0218597897701835	-0.109349415910113	0.07	0.25	1
BLOC1S4	0.0218721627587161	-0.227330388453321	0.178	0.417	1
TIMP2	0.0219799360896673	0.846809773846277	0.475	0.167	1
MUC1	0.0219945376074758	-0.953858453361154	0.723	0.75	1
LINC00909	0.0220069576318299	-0.0601135083585627	0.066	0.25	1
MSI2	0.0220100522826132	0.683506304666492	0.492	0.167	1
C19orf53	0.0220870958677242	1.22304842901376	0.62	0.417	1
LIME1	0.0221212204192463	0.750698561811748	0.413	0.083	1
FOXRED2	0.0221392997320419	-0.0729344183138571	0.033	0.167	1
HAUS7	0.0221392997320419	-0.0580245236600071	0.033	0.167	1
TINAGL1	0.0222165691527074	1.26078060423253	0.471	0.167	1
DLC1	0.0222558461370856	-0.365308334533241	0.215	0.5	1
DNTTIP1	0.0223294570916055	0.977280885607151	0.62	0.417	1
DIS3L	0.0223612000188279	-0.160732919604467	0.07	0.25	1
VCP	0.0223952967025088	-0.402448297182039	0.397	0.667	1
SLC44A4	0.0227656988595241	0.577802007700986	0.479	0.167	1
DDX28	0.0228447025950432	-0.0639706577859813	0.033	0.167	1
ERRFI1	0.0228835940254256	0.977762628378338	0.777	0.5	1
LSM7	0.0229831378215842	1.00788165674734	0.756	0.667	1
SGPL1	0.0230329440930147	0.640881449556007	0.393	0.083	1
RPLP0	0.023296743587922	-0.326216403591761	0.946	1	1
SOCS3	0.0233020900473455	-0.631537050028915	0.463	0.75	1
PPP2R5A	0.0233770152915026	-0.199863037246484	0.231	0.5	1
UNC93B1	0.0235323933264042	0.519688497538761	0.471	0.167	1
SLC39A10	0.0235635351216584	0.509604786771364	0.314	0	1
TUBB2A	0.0235635351216584	0.559296485813734	0.314	0	1
GTPBP2	0.0235635351216584	0.428610340094412	0.314	0	1
DTX2	0.0235635351216584	0.413981089800369	0.314	0	1
JMJD1C-AS1	0.0235635351216584	0.562013010535555	0.314	0	1
CSKMT	0.0235635351216584	0.529209317222549	0.314	0	1
P3H3	0.0235635351216584	0.485452051153582	0.314	0	1
KRT80	0.0235635351216584	0.462664672416556	0.314	0	1
CEMIP	0.0235635351216584	0.834206373412433	0.314	0	1
RHBDF2	0.0235635351216584	0.406683444063634	0.314	0	1
CD48	0.0235695504660729	-0.0678989386519235	0.033	0.167	1
CXXC4	0.0235695504660729	-0.0502604195343712	0.033	0.167	1
TRPS1	0.0235695504660729	-0.0612150143981084	0.033	0.167	1
AGR3	0.0236892009949992	-1.26930025415165	0.43	0.667	1
PCMTD2	0.0238701840500454	0.49208832226915	0.397	0.083	1
TAF3	0.0239051399064323	-0.15224593234205	0.153	0.417	1
TRIM13	0.0239181444745673	-0.115616531277445	0.157	0.417	1
SERP1	0.0239775673094871	-0.368501455649146	0.744	0.917	1
MANSC1	0.0240340076436136	-0.264153910826096	0.12	0.333	1
COX7A2	0.0240477731178045	-0.408874899152105	0.802	0.917	1
BTG2	0.024102927619761	-0.249273559089263	0.413	0.75	1
RGMB	0.0241339032576676	-0.0393509648606981	0.112	0.333	1
MRPL39	0.0241367624175693	-0.092294067743503	0.066	0.25	1
HSPH1	0.0241436691534564	-0.100108893514351	0.26	0.583	1
CD3EAP	0.0241515498232763	-0.325501191311235	0.074	0.25	1
SPATA20	0.0241580497207512	0.496846585923164	0.397	0.083	1
BEX3	0.0243112472278693	-0.360514728947198	0.583	0.833	1
UAP1	0.0243583827308134	-0.165172835158854	0.318	0.583	1
MOB3A	0.024462322593493	0.669513426275637	0.393	0.083	1
LGMN	0.0245409746098538	-0.179741519186303	0.483	0.833	1
EXOSC3	0.0245637032316242	-0.212473998491782	0.169	0.417	1
ATP5MG	0.0246046834433877	0.977857086415753	0.686	0.417	1
MPP1	0.0246962163829426	-0.0572968006478289	0.066	0.25	1
LAMB2	0.024755451545335	0.660326415589967	0.426	0.083	1
XIST	0.0247888568370896	0.0170380272391631	0.136	0.417	1
SPRR2D	0.0248098565369976	1.44457249037177	0.31	0	1
CTSE	0.0248098565369976	1.10623887773081	0.31	0	1
BCAS4	0.0248098565369976	0.399122550578642	0.31	0	1
COL6A1	0.0248098565369976	0.474130132941101	0.31	0	1
PDCL3	0.0250521810889147	0.701407898918987	0.455	0.083	1
C5orf56	0.0250793060843989	0.0929507668511429	0.033	0.167	1
PURA	0.0250919700314119	-0.118781806086998	0.153	0.417	1
S100A13	0.0251091502609046	0.939355132465731	0.81	0.833	1
PCNP	0.0251263981472767	0.0122662232173133	0.479	0.833	1
SDF4	0.0251326251117146	0.920052231680504	0.678	0.583	1
CISH	0.0251769202046104	-0.324143388692408	0.219	0.5	1
PCK2	0.0252306975548525	-0.0738334247305211	0.074	0.25	1
RARA	0.0252869550730363	0.622065290862503	0.405	0.083	1
ACADM	0.025290276563116	-0.26609584710139	0.264	0.5	1
ZNF322	0.0253415586576484	1.18838614828506	0.45	0.167	1
PFKP	0.0253726119592655	0.678255086347909	0.541	0.167	1
RAD18	0.0255846664196375	-0.227052272884783	0.07	0.25	1
C21ORF33	0.0255846664196375	-0.153386451591332	0.07	0.25	1
IFITM1	0.0255860095751591	1.39765100125357	0.554	0.333	1
TENT5B	0.0256474628207896	-0.281357505154541	0.037	0.167	1
ALDH9A1	0.0257275869993903	-0.276002346618569	0.252	0.5	1
ALOX5	0.0257857507310904	-0.16779183288409	0.074	0.25	1
NDUFB7	0.0258063820454805	0.813362171128918	0.798	0.833	1
TMCO1	0.0260605314445612	1.34382449673422	0.777	0.667	1
ATG2A	0.0261141821178442	0.400273442045625	0.306	0	1
S100A2	0.0261142246088939	0.624383664570551	0.306	0	1
ZNF768	0.0261142246088939	0.336254616175342	0.306	0	1
NKIRAS2	0.0261142246088939	0.46462302928139	0.306	0	1
COL18A1	0.0261142246088939	0.445403448728501	0.306	0	1
PSMD6	0.0261546870161957	-0.212614646015407	0.211	0.5	1
EIF4E2	0.0262421387154418	-0.186783399712048	0.393	0.75	1
MAP7	0.0262987065604449	-0.0919544918920555	0.227	0.5	1
SLC25A39	0.0263875717249637	0.895250452464951	0.628	0.5	1
SNX7	0.026412375966794	-0.127396891039588	0.037	0.167	1
RFX3	0.026412375966794	-0.17842848627398	0.037	0.167	1
TAGLN	0.026412375966794	-0.152244542953283	0.037	0.167	1
SNHG6	0.026552832512491	1.13663655845591	0.57	0.417	1
TMEM106C	0.0265716290037357	-0.44853918114247	0.318	0.583	1
XBP1	0.0265920817173967	-0.639687294814505	0.678	0.917	1
SCYL3	0.0267449973285241	-0.105205214176799	0.07	0.25	1
CTSS	0.0267814350307771	-0.255095423689834	0.289	0.583	1
HACD1	0.026820515902849	-0.240389840538745	0.124	0.333	1
MECOM	0.0268420442783698	-0.20517008298257	0.231	0.5	1
CDC26	0.0268871064101641	-0.24170513295032	0.368	0.667	1
SERPINB1	0.0269216453884389	-1.33309373912008	0.645	0.917	1
HSPA9	0.0269562446547097	-0.369872274154023	0.306	0.583	1
[truncated: 25,511 more rows]
