# Supplementary material for: Single-Cell Dissection Identifies METTL7B as Associated with Cell Adhesion-Mediated Tumor Invasion in Lung Adenocarcinoma and Glioblastoma
Source: Cancers (Basel). 2026 Apr 27;18(9):1384. doi: 10.3390/cancers18091384 (PMC13163069; doi:10.3390/cancers18091384)
Supplement: Supplementary file 1 [file cancers-18-01384-s001.zip › Supplementary Table S2.xls]

gene	p_val	avg_log2FC	pct.1	pct.2	p_val_adj
RGS6	6.53361100283121e-49	-3.29843601976083	0.464	0.912	2.14896999494121e-44
CPNE4	2.57332258648804e-45	-2.47160706537659	0.28	0.889	8.46391531921781e-41
TEX41	5.36183238352061e-45	1.61038019453925	0.376	0.023	1.76356028926376e-40
SCN1A	5.82717791048215e-42	1.67283999932266	0.768	0.225	1.91661708653668e-37
SCN1A-AS1	1.5786195796441e-39	1.04865718888949	0.592	0.122	5.19223765940742e-35
GPC6	1.9978588834287e-39	1.7429389894432	0.752	0.23	6.57115765348534e-35
LINC01727	2.81594742356849e-38	-2.09690726966655	0.176	0.794	9.26193267085912e-34
SLC24A2	8.27588270392722e-38	-2.0264840993917	0.448	0.888	2.7220205801487e-33
DCC	5.47034833948742e-35	-1.9297163081367	0.648	0.939	1.79925227234081e-30
RMST	1.26097555351513e-34	-1.66779498454025	0.408	0.861	4.14747469306661e-30
CRISPLD1	8.97688713838635e-34	0.95318675515612	0.496	0.084	2.95258794868665e-29
UBE2G1	1.36235378009106e-33	-2.16859242853334	0.576	0.907	4.4809178180975e-29
LAMA2	2.29959821091358e-33	-1.73489444994308	0.544	0.893	7.56360847551585e-29
ANKFY1	9.26747222114513e-33	-2.20367804739853	0.648	0.916	3.04816428825684e-28
NKAIN3	7.8469688952107e-31	1.35349203176175	0.84	0.383	2.58094653932375e-26
CST3	8.5666491085595e-31	-2.13515757639594	0.632	0.907	2.81765655829631e-26
KCNT2	1.27943143749406e-30	1.01631458674565	0.576	0.145	4.20817794106172e-26
HNF4G	1.14413246614636e-29	0.669552335459859	0.44	0.077	3.763166094402e-25
SLC38A1	4.65672446753007e-29	0.71405751701266	0.536	0.124	1.53164324461532e-24
ERBB3	1.93301766233812e-28	0.851723999024948	0.352	0.05	6.3578883931963e-24
OPCML	2.10123054980462e-28	-2.03693125527227	0.544	0.884	6.91115740136237e-24
CLU	3.25547338197706e-28	-1.5235507728357	0.832	0.954	1.07075775006607e-23
L3MBTL4	2.35264736634979e-27	-1.34636153370076	0.24	0.731	7.7380924526611e-23
PLA2G4A	1.21029425886169e-26	0.488500342906612	0.328	0.043	3.98077884682197e-22
PLCG2	1.60269443729623e-26	-1.31730489826972	0.376	0.839	5.27142227371105e-22
GRIA4	4.31898719463182e-26	-1.33036786353766	0.728	0.92	1.42055807818635e-21
BEST3	5.73103187277961e-26	-1.89400218035194	0.544	0.9	1.88499369327594e-21
KLHL29	8.03128440472485e-26	-1.58352591507358	0.496	0.88	2.64156975355805e-21
EYA4	1.00513695760677e-25	-1.15643695969346	0.28	0.765	3.30599596726443e-21
LINC02408	2.28969582677806e-25	0.977987119860565	0.336	0.049	7.53103854385572e-21
SCG2	3.8546727922257e-25	-1.24206989517351	0.288	0.756	1.26784042809095e-20
PLCB4	5.63751005791784e-25	0.812264950406056	0.392	0.074	1.85423343314976e-20
EYA2	7.00467855462764e-25	-1.14805421496034	0.624	0.92	2.30390882340258e-20
ASIC2	8.15109258386101e-25	-1.08690271290918	0.056	0.593	2.68097586175772e-20
LMO3	1.10582238304265e-24	-0.992717376841299	0.28	0.751	3.63716040006558e-20
RYR3	1.9769847827725e-24	-1.13389371448043	0.664	0.957	6.50250064901705e-20
IGFBP7	7.10283255851294e-24	-1.5701842361988	0.472	0.831	2.33619265682049e-19
ZZEF1	7.73508928748763e-24	-1.63116772673271	0.6	0.85	2.54414821754756e-19
NTRK3	1.99959929164515e-23	-0.999232181098476	0.656	0.917	6.57688203015006e-19
AC078923.1	2.90796981175775e-23	2.65293200764638	0.488	0.147	9.56460350785242e-19
JPH1	3.11803690503907e-23	-1.48591055912839	0.104	0.594	1.0255535184364e-18
RPH3A	4.33436472351242e-23	-1.28378540677419	0.224	0.709	1.42561590121047e-18
SERPINE2	1.65374148435972e-22	-0.950848556446628	0.496	0.838	5.43932111620756e-18
RORA	2.11821664458434e-22	-0.951172344043246	0.912	0.992	6.96702636570234e-18
CXCL14	5.81754021925101e-22	-0.866867278610896	0.088	0.595	1.91344715351385e-17
ST3GAL6	8.13599287987095e-22	0.610717482330868	0.552	0.183	2.67600941811835e-17
SPNS3	1.1715229927158e-21	-0.855027454218472	0	0.475	3.85325627534152e-17
AC127521.1	1.28789206526161e-21	-0.8799645373235	0.008	0.486	4.23600579185195e-17
NRXN3	2.39982991928104e-21	-1.29173481178835	0.736	0.966	7.89328058750728e-17
PCSK5	4.03247714047222e-21	-0.930637287510343	0.848	0.955	1.32632205627272e-16
TERT	4.61623078661418e-21	0.901190128899702	0.4	0.089	1.51832446802527e-16
ARHGAP32	4.75775219091848e-21	-0.791133983545802	0.84	0.959	1.564872273115e-16
VWC2	5.37959854304013e-21	0.964957982091797	0.312	0.055	1.76940375679133e-16
CACNA2D1	5.73238486889532e-21	1.19958798300071	0.592	0.23	1.88543870722836e-16
COL23A1	6.38794672716245e-21	-1.13205618839559	0.264	0.728	2.101059558031e-16
SPNS2	6.45581654315524e-21	-1.0457548530405	0.048	0.51	2.12338261920919e-16
MT3	1.2588300769238e-20	-1.22342565633237	0.44	0.812	4.14041800601008e-16
AQP4	1.80321811706611e-20	-0.927171273942609	0.512	0.859	5.93096470884214e-16
CAMK2B	2.42556464738226e-20	-0.813227190172886	0.304	0.735	7.97792468170499e-16
NECTIN3	2.76120632393556e-20	-0.959677004365307	0.312	0.74	9.08188372005645e-16
VAV3	2.82265581925867e-20	-1.0384127772901	0.752	0.917	9.28399725512369e-16
AHR	6.36753779799948e-20	1.05810659198712	0.408	0.11	2.09434685714001e-15
PAX3	6.79202161183301e-20	0.20694136000048	0.176	0.012	2.23396382834799e-15
PKIA	2.4249966019793e-19	0.616468708879082	0.376	0.088	7.9760563235701e-15
RBPMS	4.17643562544638e-19	-0.850606933272673	0.192	0.648	1.37367144156557e-14
EEF1AKMT3	4.92129786805235e-19	0.955398824576432	0.848	0.685	1.6186640817811e-14
CYB5D2	7.04643768914391e-19	-1.1370499054184	0.312	0.683	2.31764382033633e-14
GPM6B	7.07642763479963e-19	-0.748510771197304	0.936	0.991	2.32750781336194e-14
TACC3	7.13786002828216e-19	-0.733197037201182	0.248	0.667	2.34771354190228e-14
PPP2R2B	8.34860962396447e-19	-0.559924168009339	0.968	0.991	2.74594119141815e-14
NBAS	8.62565524744763e-19	2.59606865146761	0.904	0.904	2.837064267438e-14
SNAP25-AS1	9.10465788656052e-19	0.603183963845595	0.392	0.103	2.99461302546862e-14
ADAM12	1.14886087506663e-18	-0.90855028765332	0.344	0.728	3.77871830418166e-14
DIPK2A	1.6298557780899e-18	-0.772294826352016	0.248	0.679	5.36075863971549e-14
GRIA3	1.86337922495784e-18	-0.997579332613417	0.832	0.947	6.12884060880884e-14
PGM5	2.08050325756699e-18	0.425411092682356	0.32	0.068	6.84298326446357e-14
EPHA5	3.03201795593293e-18	0.791585515019376	0.312	0.065	9.97261025885899e-14
TSFM	3.73064190375099e-18	1.10489081416712	0.952	0.885	1.22704542856274e-13
PMEPA1	4.65155301777747e-18	-1.14901180477195	0.368	0.733	1.52994230307719e-13
LHFPL3-AS1	4.72607481545481e-18	1.00420857502771	0.68	0.371	1.55445326755124e-13
TSPAN31	4.95517341800916e-18	0.991199718917781	0.96	0.897	1.62980608891739e-13
TMSB4X	5.45115093810255e-18	-1.36024956973988	0.656	0.936	1.79293805505131e-13
GRIA1	6.16068452707982e-18	-0.977998543831027	0.792	0.924	2.02631074780182e-13
CERS6	8.73789953118203e-18	0.714669964799363	0.68	0.329	2.87398253480108e-13
AL445250.1	1.12326637728363e-17	1.0990152529666	0.536	0.218	3.69453544152359e-13
MYCNOS	1.21984524495423e-17	0.146319965791755	0.144	0.008	4.01219299517896e-13
KLHL4	1.33380714012541e-17	-1.00975141771015	0.712	0.926	4.38702506458649e-13
CALM1	1.63860938497677e-17	-0.906789323104359	0.608	0.871	5.38955012812709e-13
SOX5	1.88179622473112e-17	-0.685017181934776	0.952	0.993	6.18941596276313e-13
SLC8A1	2.7618361953194e-17	-0.920345726913809	0.84	0.953	9.08395543002504e-13
COL4A5	2.88077103763811e-17	-0.78579879343985	0.16	0.621	9.47514401989551e-13
RGS7	3.01075310592734e-17	-0.918380854360806	0.72	0.926	9.9026680407056e-13
DYNC1I1	3.12116411881202e-17	0.799130647971314	0.496	0.18	1.02658209031846e-12
DLX6-AS1	3.19450785375161e-17	0.215266828200098	0.184	0.019	1.05070557817744e-12
CMYA5	3.8957010969448e-17	-0.681982790900707	0.672	0.88	1.28133504779611e-12
ACTB	4.36921859732373e-17	-0.907049193668461	0.816	0.957	1.43707968884575e-12
SDC3	4.84440744230234e-17	-0.780625376597351	0.504	0.823	1.59337405184766e-12
PTPRZ1	5.14888289189154e-17	-0.638182436405016	1	0.995	1.69351907197205e-12
THSD4	7.44646774490004e-17	-1.09783451375974	0.056	0.46	2.44921770597507e-12
AC064875.1	1.02391297226512e-16	-0.906415928994436	0.664	0.897	3.36775215707719e-12
EYA1	1.14912791108177e-16	0.472326438099864	0.32	0.07	3.77959661233904e-12
HOXD3	1.31960726758505e-16	0.282032092848048	0.208	0.027	4.34032026381397e-12
NEDD4L	1.66618301843447e-16	0.790157226120035	0.64	0.327	5.48024256593282e-12
LINC01726	1.70074796878117e-16	-0.599893274968738	0.04	0.429	5.59393014411814e-12
ALCAM	1.80025490299718e-16	0.979313811844908	0.52	0.208	5.92121840144801e-12
AC107032.2	1.840371678567e-16	1.61366152805013	0.328	0.085	6.05316648797471e-12
PHLDA1	1.90400638838188e-16	-0.816220756539034	0.4	0.733	6.26246741202685e-12
CNKSR2	2.01884852241008e-16	-0.908229851288025	0.792	0.909	6.64019467505899e-12
SPON1	2.19364139214554e-16	-0.800696368131109	0.728	0.904	7.2151059029059e-12
RORB	2.32625903187314e-16	-1.00015422794486	0.48	0.771	7.65129858173394e-12
TSHZ2	2.35586067486699e-16	-1.08479218095346	0.544	0.834	7.74866134570501e-12
CHI3L1	2.3931147448286e-16	-1.26582170863827	0.2	0.652	7.87119370721575e-12
DACH1	2.49040206999602e-16	0.29627609167485	0.192	0.023	8.1911814484239e-12
SORCS3	2.89410740097432e-16	-0.70821145577859	0.504	0.827	9.51900865254464e-12
AL110292.1	3.31377594641154e-16	1.8549390694722	0.64	0.341	1.08993404653422e-11
SOX6	4.16882248667409e-16	0.766314803142764	0.96	0.924	1.37116740409197e-11
MSI2	4.83152567573728e-16	-0.590120820918193	0.952	0.995	1.58913711000675e-11
LHFPL3	5.51349934163642e-16	1.09423573917617	0.952	0.894	1.81344506845763e-11
AL158077.2	6.27993237769147e-16	-0.765230812045214	0.096	0.49	2.0655325583465e-11
PTCHD1-AS	8.74427670354168e-16	-0.919261859946062	0.864	0.947	2.87608005056189e-11
AC106799.2	9.19095496551682e-16	0.628303260892741	0.256	0.047	3.02299699770814e-11
MYBBP1A	9.61477840937276e-16	-0.76499623561353	0.144	0.536	3.16239676662679e-11
CALCRL	1.4690079896057e-15	0.886980309830476	0.616	0.303	4.83171417861211e-11
ZNF536	1.98034144246922e-15	-0.743144748326004	0.36	0.705	6.51354103842551e-11
MIR17HG	2.0001219012204e-15	0.180920338434248	0.192	0.026	6.57860094530403e-11
MCTP1	2.33468565266385e-15	0.64013360111751	0.408	0.143	7.67901458017666e-11
NLK	2.56103897334931e-15	-0.810841999046906	0.832	0.951	8.42351328724321e-11
ATP5F1E	3.53142747404313e-15	-0.713118559663962	0.208	0.59	1.16152181048753e-10
CADM2	3.54203269793506e-15	-0.590471395565393	0.984	0.995	1.16500997467782e-10
ATP8A1	4.81446767527691e-15	0.725363554427009	0.536	0.242	1.58352656307533e-10
NXPH1	5.03511770801518e-15	1.11593249587569	0.568	0.249	1.65610056534327e-10
AC002429.2	5.12250143780497e-15	0.678714198486558	0.712	0.402	1.68484194790843e-10
LUZP2	6.99551366208143e-15	1.55555549406406	0.36	0.112	2.3008943985952e-10
FAM13A	7.0991289354878e-15	0.70815193878247	0.72	0.425	2.33497449817129e-10
MARCH1	7.57526376501561e-15	1.34533556262481	0.632	0.353	2.49158000495128e-10
ERBB4	7.70705819116954e-15	-0.715291394135944	0.968	0.995	2.53492850965757e-10
LRP1B	9.54498362090974e-15	-0.504194703942418	0.992	0.995	3.13944056275342e-10
ATP13A4	1.16718652871278e-14	-0.666233651840763	0.776	0.949	3.8389932115892e-10
PCDH19	1.22324616683612e-14	-0.748592668273381	0.32	0.656	4.02337896734069e-10
CADPS2	1.41036694140058e-14	-0.626754359605481	0.376	0.769	4.63883790696063e-10
HIVEP3	1.70581835480056e-14	-1.02789916564367	0.744	0.916	5.61060715077451e-10
CALD1	1.82296538198943e-14	0.711361805814095	0.976	0.865	5.99591543790144e-10
PDE8A	1.83588932465299e-14	-0.613610995498801	0.84	0.959	6.03842357771616e-10
ROBO2	2.02609403530953e-14	0.855878719478588	0.944	0.87	6.66402589153657e-10
FRMD5	2.09633671340677e-14	0.833776001035376	0.856	0.613	6.8950610840662e-10
PARD3B	2.36699267670945e-14	-0.632495013465562	0.872	0.966	7.78527561296506e-10
GRIK2	2.47214796898774e-14	1.04979494711551	0.752	0.484	8.13114188479759e-10
EGFR	2.91067258191786e-14	-0.889873064349076	0.712	0.888	9.57349318918605e-10
CDH10	3.510696007922e-14	-0.736707833766399	0.536	0.813	1.15470302396563e-09
DDX1	3.75688901411095e-14	2.16269356947822	0.624	0.491	1.23567836563123e-09
DLGAP1	4.17634359003677e-14	1.33401113029168	0.856	0.719	1.37364117019899e-09
ALPK2	4.32240383865679e-14	0.623722322091614	0.328	0.093	1.42168184657261e-09
SLC44A5	4.38401960538118e-14	0.932784282049682	0.392	0.13	1.44194788840592e-09
AC007319.1	4.55109357948491e-14	0.495895303675491	0.416	0.152	1.49690018922838e-09
MYCN	4.71744657328843e-14	0.55130978634004	0.304	0.084	1.5516153524203e-09
FGF12	5.39290025491849e-14	-0.46643592010783	0.512	0.857	1.77377882284524e-09
SOX4	5.39593580531655e-14	0.665570420278718	0.608	0.327	1.77477724572667e-09
ZC4H2	5.4476910375775e-14	0.342036296464846	0.264	0.06	1.79180005916961e-09
RFX3	8.53896642541357e-14	-0.553928366063954	0.976	0.978	2.80855144698278e-09
AC083837.1	1.02950502790642e-13	0.525823499119027	0.2	0.034	3.386144987287e-09
BRD9	1.04047578553123e-13	0.252462498881702	0.64	0.363	3.42222890619076e-09
IARS	1.0831222141833e-13	0.635186089461028	0.808	0.598	3.5624972746703e-09
FGFR3	1.3649374749296e-13	-0.560191385830689	0.248	0.612	4.48941584879096e-09
CLSTN2	1.41385277270921e-13	-1.04379383818351	0.296	0.652	4.65030315471785e-09
HTRA1	1.56102633756609e-13	-0.68081476722893	0.488	0.785	5.13437172688862e-09
SORCS2	1.78468630598846e-13	-0.679732125888275	0.288	0.664	5.87001172902664e-09
TFCP2L1	1.88200200354541e-13	-0.744093999152496	0.12	0.475	6.1900927898612e-09
MARCKS	2.00257370608431e-13	-0.712684663466246	0.552	0.809	6.58666517668189e-09
FAM168A	2.65491465261108e-13	-0.581476672797187	0.808	0.943	8.73227978390312e-09
DGKG	2.86522291248642e-13	-0.662218295931816	0.944	0.974	9.4240046814591e-09
IL7	3.14416093942988e-13	0.271122981794103	0.28	0.072	1.03414597458788e-08
CPEB4	3.32826398227841e-13	-0.450909223630903	0.888	0.97	1.09469930641119e-08
ITGB8	3.50505812921669e-13	-0.499232372851988	0.944	0.98	1.15284866928066e-08
PRNP	3.64837863363113e-13	-0.625730112738382	0.424	0.728	1.19998821638762e-08
TMEM132B	4.08801617648216e-13	0.970006721457523	0.608	0.329	1.34458940060675e-08
SLC25A48	4.6406554342474e-13	-0.637447621910445	0.224	0.583	1.52635797887831e-08
KCNIP1	5.23525104711886e-13	-0.779710637340365	0.688	0.869	1.72192642190787e-08
PANTR1	5.91721767838089e-13	-0.720828457092114	0.768	0.934	1.94623206659626e-08
MDGA2	6.11947776106282e-13	1.5504501963497	0.496	0.241	2.01275743039117e-08
TRIO	6.47719083696619e-13	-0.680169568252124	0.976	0.993	2.13041283818655e-08
AC023095.1	6.65325565794286e-13	0.477660246622951	0.312	0.089	2.18832231845399e-08
TANC1	7.00625128270664e-13	0.620365242758236	0.944	0.886	2.30442610939504e-08
AC006262.2	8.47143608533588e-13	-0.571826364310325	0.04	0.364	2.78634004282782e-08
TTN-AS1	8.68905062902988e-13	-0.649863669623593	0.52	0.819	2.85791564239422e-08
ADCY2	1.02810764884548e-12	-0.605682551180526	0.304	0.712	3.38154886781768e-08
ZNF521	1.03764304394339e-12	-0.677256475629291	0.752	0.927	3.41291173583422e-08
CASC15	1.03800888168132e-12	0.873059710231506	0.504	0.241	3.41411501273802e-08
IDS	1.09071815237381e-12	-0.600438686872473	0.472	0.774	3.58748107497271e-08
FLRT2	1.22911386907854e-12	-0.629039267000044	0.232	0.654	4.04267842678624e-08
CKB	1.70006340221259e-12	-0.885699449108303	0.576	0.839	5.59167853621742e-08
ADAMTS9	1.71684166442232e-12	-0.832339131538272	0.792	0.915	5.64686391845144e-08
KALRN	1.73487548132472e-12	-0.657179094734967	0.832	0.946	5.70617894562512e-08
NPAS3	1.88444508142313e-12	-0.480878499551457	0.984	0.995	6.19812831730883e-08
GACAT3	2.06479059664528e-12	0.12681452111592	0.104	0.007	6.79130275142599e-08
SLCO5A1	2.10520398280684e-12	0.314894240111276	0.208	0.041	6.92422641984999e-08
GRIN2A	2.17196671229069e-12	-0.604047190420884	0.072	0.401	7.14381571339531e-08
GRID2	2.42540016465802e-12	0.829040705676241	0.848	0.674	7.97738368157669e-08
LINC00645	3.05024094782385e-12	0.564263729285993	0.208	0.042	1.00325475014874e-07
DBI	3.47993322937329e-12	-1.06274109387631	0.48	0.705	1.14458483847317e-07
AC092924.2	3.72716547448137e-12	-0.69193472929174	0.36	0.682	1.22590199621167e-07
CDH11	3.74219484173153e-12	-0.546247425225208	0.648	0.862	1.23084530539392e-07
KCTD8	3.82186335886559e-12	0.992625432691737	0.368	0.138	1.25704907736448e-07
ABCD2	4.21505971298039e-12	-0.567560145010172	0.184	0.528	1.38637529019638e-07
MDM2	4.32463738971022e-12	0.593058645440644	0.976	0.985	1.42241648384959e-07
HOPX	4.73909374834185e-12	-0.790241178199045	0.472	0.762	1.55873532476712e-07
POLR2J3	4.88532564585615e-12	0.567094249857927	0.904	0.823	1.60683245817855e-07
NFIA	4.91810449398784e-12	-0.485049255013347	0.976	0.992	1.61761374911754e-07
RASGRP1	4.93130132360641e-12	-0.580827604763812	0.416	0.702	1.62195431834738e-07
AKAP13	5.01042168204992e-12	-0.522851705071482	0.888	0.969	1.64797779544304e-07
AC024901.1	5.0273430908772e-12	-0.834531936530225	0.32	0.639	1.65354341602042e-07
PTPRT	5.59011363013770e-12	-0.990763537465464	0.312	0.66	1.83864427408859e-07
CHST7	6.02187175536917e-12	-0.517429015694557	0.248	0.572	1.98065383905847e-07
IMMP2L	6.27426898800523e-12	0.791134880224987	0.968	0.923	2.0636698128448e-07
RAB3IP	6.33204700112645e-12	-0.544546673863574	0.496	0.77	2.0826735791405e-07
ELOVL2	6.35606423435843e-12	-0.608160457101228	0.536	0.855	2.09057308732283e-07
ZC2HC1A	6.41261594096835e-12	0.54639472542039	0.424	0.169	2.1091735091439e-07
AC016042.1	6.61691583501736e-12	0.235347004683642	0.144	0.019	2.17636978729556e-07
DAB1	6.96132646263241e-12	-0.739968275992112	0.752	0.899	2.28964988682443e-07
HDX	7.01623128678843e-12	0.278136296532961	0.304	0.088	2.30770863253758e-07
NR6A1	7.28778589577313e-12	0.669759201428906	0.792	0.593	2.39702565897874e-07
C1orf21	7.66700671812125e-12	-0.612345654062126	0.872	0.954	2.52175517965726e-07
LGR6	8.83658998036573e-12	-0.708235432280905	0.064	0.382	2.90644281044209e-07
AMER2	8.9620706638729e-12	-0.608129487560699	0.352	0.671	2.94771466205444e-07
LINC02445	9.21260312957415e-12	0.160581876125261	0.08	0.003	3.03011729534823e-07
KCND2	9.23935160473348e-12	0.918013350447944	0.672	0.395	3.03891513631289e-07
PTN	1.08016339002803e-11	-0.672015460254606	0.952	0.978	3.5527654061412e-07
FIGN	1.11477005731685e-11	-0.607836456610253	0.864	0.953	3.66659019552083e-07
SPSB4	1.13723805517226e-11	-0.461947810612466	0.128	0.465	3.74048968726709e-07
AC019117.2	1.19513606752797e-11	0.380098355046149	0.128	0.015	3.93092203970624e-07
DCX	1.22812987120296e-11	0.317477994803795	0.24	0.06	4.03944195937366e-07
GPC1	1.36208733714543e-11	-0.541083925660206	0.328	0.66	4.48004146060505e-07
KCNJ16	1.39695821025678e-11	-0.61482367594868	0.176	0.529	4.59473524935557e-07
RNF150	1.47280185874381e-11	0.614166624040662	0.528	0.258	4.84419259359425e-07
FMNL2	1.56103916874284e-11	-0.552211790050979	0.928	0.982	5.13441392991206e-07
PTCHD4	1.58436992809719e-11	0.514869869302857	0.216	0.05	5.21115113050447e-07
ELMOD1	1.61777980625269e-11	-0.661949697485546	0.632	0.853	5.32103956074572e-07
ADAMTS3	1.61832761741548e-11	0.625512968179112	0.392	0.15	5.32284136644127e-07
MAGI2	1.63437223548187e-11	0.59191800541568	0.984	0.947	5.3756137197234e-07
AC002480.2	1.7103730596059e-11	0.186846074673641	0.136	0.018	5.62558803034977e-07
ZNF804A	1.73202427826711e-11	0.654360377343019	0.304	0.1	5.69680105364834e-07
MIR137HG	1.820417580604e-11	-0.639623417057088	0.208	0.535	5.98753546436463e-07
ARPP21	1.91741029974412e-11	-0.534848787791313	0.232	0.576	6.3065542168884e-07
AGBL4	2.11774413171417e-11	-0.708614633878633	0.536	0.79	6.96547222362108e-07
ACTN2	2.19374640478673e-11	0.629821987480355	0.592	0.327	7.21545129998404e-07
H3F3A	2.294245260358e-11	-0.678887462746382	0.448	0.739	7.54600208584351e-07
RBFOX3	2.87295580289439e-11	-0.748568584433982	0.024	0.31	9.44943893129993e-07
SCN9A	3.03035409549699e-11	0.416290626510559	0.232	0.058	9.96713765549914e-07
LRRTM4	3.33783709985447e-11	1.47943739161744	0.6	0.406	1.09784800051313e-06
LINC00511	3.46316999574633e-11	0.747695383213369	0.92	0.839	1.13907124330092e-06
MEIS2	3.67208866125547e-11	-0.615577565464635	0.68	0.882	1.20778668157354e-06
SMARCC1	3.77663680373209e-11	0.545886572386852	0.88	0.828	1.24217361111552e-06
CSMD1	4.00619704934842e-11	-0.904411191135131	0.56	0.853	1.31767827150119e-06
NR3C2	4.04671891335285e-11	-0.581320209170141	0.576	0.838	1.33100631779089e-06
ATP6AP2	4.49583511045051e-11	-0.546733074216173	0.424	0.701	1.47872512617828e-06
AC087564.1	4.82891481256916e-11	-0.656826902107178	0.6	0.82	1.58827837100212e-06
OSBPL6	4.88999803564114e-11	-0.533856412842904	0.832	0.946	1.60836925390273e-06
PPP1R9A	4.94885791933541e-11	0.574201025787954	0.952	0.843	1.62772885824861e-06
BCAT1	5.01777198839883e-11	-0.649157981734108	0.648	0.892	1.65039538470426e-06
ANXA5	5.06721474448363e-11	-0.614200586795909	0.544	0.783	1.66665760160811e-06
ABHD2	5.50343213700885e-11	-0.613504838394366	0.608	0.801	1.81013386418358e-06
ACSL3	5.94881567772471e-11	-0.591463701631944	0.8	0.961	1.95662496456043e-06
ZMAT4	6.10131253285706e-11	-0.59400502021716	0.056	0.349	2.00678270518202e-06
PROX1	6.38151768544457e-11	-0.658110743901256	0.336	0.631	2.09894498191957e-06
PCSK1N	6.8903436422579e-11	-0.606167859803374	0.272	0.585	2.26630292737505e-06
OSBPL10	7.53784322137530e-11	0.392060808084596	0.304	0.1	2.47927201394255e-06
GNG7	7.76472446939667e-11	-0.587542173415661	0.592	0.859	2.55389552522926e-06
U91319.1	9.99069316199489e-11	-0.607992514871178	0.28	0.613	3.28603888791174e-06
EFNA5	1.05836807572883e-10	-0.737286455061743	0.128	0.438	3.48107843787971e-06
LINC02100	1.08861959194346e-10	0.29633361729542	0.112	0.012	3.58057869986125e-06
SLC1A2	1.17033667540682e-10	-0.467187399633057	0.8	0.954	3.84935435908057e-06
KCNMA1	1.37277492879154e-10	-0.409218744724158	0.68	0.896	4.51519401828824e-06
CCDC80	1.38999233808498e-10	-0.432282424350244	0.192	0.525	4.57182379919532e-06
AP001021.3	1.46350732635247e-10	-0.371609555360649	0.04	0.323	4.81362194710592e-06
LDB2	1.70154713542683e-10	-0.698932205563613	0.576	0.801	5.59655868313239e-06
CNTNAP5	1.79078398916233e-10	0.618803296208381	0.272	0.085	5.89006761875383e-06
MLC1	1.86379167725511e-10	-0.538443319889036	0.472	0.725	6.13019720565979e-06
TRPC4	1.94173968309129e-10	0.403373892179512	0.2	0.047	6.38657599165555e-06
KCTD12	2.05230739704112e-10	-0.443742727346144	0.144	0.452	6.75024425960794e-06
ARAP2	2.08201752635243e-10	-0.462762591009654	0.88	0.959	6.84796384592579e-06
SGIP1	2.38442426071787e-10	-0.600610293011862	0.584	0.808	7.84260983592715e-06
PDE7B	2.77779582052326e-10	-0.722816554937557	0.456	0.74	9.13644823328305e-06
EEPD1	2.90648430214158e-10	0.90866681298883	0.728	0.514	9.55971751817386e-06
SLC4A4	2.98826836180921e-10	-0.610115956531381	0.888	0.984	9.82871346882667e-06
AP001442.1	3.03724247824268e-10	0.477840175209682	0.456	0.227	9.989794235188e-06
ZDHHC11	3.15383388445212e-10	1.00294275162203	0.36	0.152	1.03732750293515e-05
EHBP1	3.30863479965467e-10	0.880618584564729	0.936	0.832	1.08824307195442e-05
PRR5L	3.47529556915414e-10	-0.576646069043087	0.376	0.647	1.14305946565049e-05
ABCC4	3.47928851425917e-10	0.443337148366584	0.464	0.221	1.14437278522498e-05
PREX1	3.52355591180092e-10	-0.502373447248859	0.752	0.908	1.15893277495044e-05
WSB1	3.81440549897563e-10	0.617607728554794	0.96	0.953	1.25459611266807e-05
MTG1	3.93244292717409e-10	0.489175404714668	0.544	0.321	1.29341980317683e-05
HSP90AA1	4.48924287152274e-10	-0.572275953822712	0.736	0.905	1.47655687287255e-05
ZFPM2	4.56677691214478e-10	0.915805914477019	0.808	0.625	1.50205859417354e-05
LFNG	4.72031223407383e-10	-0.515294326495864	0.36	0.66	1.55255789690922e-05
MIR222HG	4.85487912092941e-10	-0.372025692506392	0.416	0.682	1.59681829166489e-05
ILDR2	4.98999209413443e-10	-0.533040453805822	0.288	0.594	1.64125829968175e-05
SLC6A19	5.13913517269541e-10	0.181836424662129	0.088	0.007	1.69031294965125e-05
GRB10	5.33624300678632e-10	-0.712450085983886	0.728	0.871	1.75514368736209e-05
GNG4	5.36798445225391e-10	0.268300391300007	0.28	0.092	1.76558376619083e-05
LYPD1	5.80460721087372e-10	-0.513337141814837	0.44	0.709	1.90919335772848e-05
ESRRG	5.82464079955947e-10	-0.683025160771129	0.76	0.912	1.9157826053831e-05
LANCL3	6.22417610644244e-10	-0.539561480872408	0.128	0.421	2.04719376316998e-05
HAS2-AS1	6.53808749392368e-10	0.594894762373578	0.216	0.058	2.15044235762644e-05
NELL2	6.95225866467584e-10	-0.641511325409447	0.6	0.821	2.28666739739853e-05
PCDH9	7.373750833642e-10	-0.637235730685067	0.984	0.993	2.42530038669319e-05
JAZF1	7.4546117681876e-10	-0.522894664297971	0.856	0.915	2.45189635667458e-05
PMP2	7.50068398700996e-10	-0.606068825802292	0.568	0.815	2.46704997016745e-05
PPARGC1A	7.80186871711107e-10	-0.589685529231437	0.432	0.683	2.566112639745e-05
SMYD3	8.39516433218723e-10	0.910472820309046	0.928	0.909	2.7612535004997e-05
ECE1	8.67771629274185e-10	-0.445739739236296	0.32	0.616	2.85418766584572e-05
TUBB2A	8.76992967578562e-10	-0.569520366291213	0.184	0.459	2.88451756966265e-05
ATP1B2	9.02707749014412e-10	-0.485210755835767	0.392	0.691	2.9690960572833e-05
UBAP2	9.76356783193322e-10	0.473602440162051	0.792	0.631	3.21133509560116e-05
RUBCNL	9.76619325202555e-10	-0.44417913346718	0.416	0.678	3.21219862252372e-05
SPRED2	1.03833204619674e-09	-0.536786274170314	0.76	0.926	3.41517793314569e-05
ID3	1.05268999244015e-09	0.785227322970746	0.288	0.106	3.46240265413489e-05
DMD	1.08176409506708e-09	-0.669174206526983	0.944	0.982	3.55803028508513e-05
SLC7A10	1.14319988778614e-09	-0.326336865637692	0.04	0.306	3.76009875091741e-05
SOX2-OT	1.17055439224294e-09	-0.557743594271473	0.968	0.992	3.85007045152626e-05
WDR60	1.23998234118614e-09	0.43459740720045	0.92	0.825	4.07842591839535e-05
TMSB10	1.26084364438837e-09	-0.726023531873968	0.4	0.647	4.1470408307578e-05
NFIB	1.27842943050642e-09	-0.38234045862222	0.976	0.988	4.20488223987865e-05
RAB31	1.29331747007815e-09	-0.536466930741578	0.792	0.919	4.25385049083403e-05
AC004828.1	1.33937545662799e-09	-0.382227236284278	0.08	0.352	4.40533981439511e-05
TMEM106B	1.34567556294621e-09	-0.461267944315117	0.432	0.693	4.42606149408638e-05
AC027117.2	1.357375607096e-09	0.4014102885983	0.272	0.088	4.46454410929945e-05
TRIM24	1.43462064873563e-09	0.642129787355607	0.92	0.866	4.71861077575636e-05
TWIST1	1.49610420511752e-09	0.22048017234515	0.128	0.02	4.92083634105205e-05
C10orf90	1.49628267340389e-09	-0.490413343362147	0.36	0.64	4.92142334109275e-05
DLGAP1-AS5	1.52548511895929e-09	0.215329582911491	0.112	0.015	5.017473104769e-05
ITPRID2	1.56833824107516e-09	-0.418754662789508	0.704	0.881	5.15842130872031e-05
SLC10A4	1.63882051741587e-09	-0.334946290296868	0.064	0.329	5.39024456383254e-05
SPARC	1.64004131141366e-09	-0.60463602094272	0.488	0.732	5.39425987737066e-05
IQSEC1	1.80988187156135e-09	-0.454486064319635	0.448	0.731	5.95288246375245e-05
TCF12	1.81310499292206e-09	-0.448807467586523	0.912	0.989	5.96348363221994e-05
MEOX2	2.01803212658229e-09	-0.717978307974971	0.336	0.62	6.6375094675418e-05
AL589740.1	2.04255388311902e-09	-0.606708269298802	0.872	0.951	6.71816397696676e-05
TMEM132C	2.06195940565513e-09	0.427422118884907	0.216	0.06	6.78199068114028e-05
PLAGL1	2.10889931709531e-09	-0.464670008653628	0.304	0.581	6.93638074385819e-05
AC007785.1	2.14748250475972e-09	-0.42988842470834	0.088	0.346	7.06328470640519e-05
FJX1	2.21993858312666e-09	-0.617518350391979	0.288	0.553	7.3015999937619e-05
LINC01278	2.38791736569885e-09	-0.432060162019647	0.816	0.93	7.85409900752007e-05
AC004828.2	2.44512848502413e-09	-0.437469009029232	0.128	0.405	8.04227210009287e-05
HS3ST3A1	2.48716067827471e-09	0.509901469731045	0.232	0.07	8.18052018691336e-05
LAMA4	2.55109050820464e-09	0.669025106561158	0.664	0.46	8.39079179053587e-05
ADCYAP1R1	3.00561263765048e-09	-0.402792031740808	0.248	0.545	9.8857605264962e-05
GPX4	3.16345339952204e-09	-0.345831227205363	0.056	0.313	0.000104049145763679
SSH2	3.30364904272478e-09	0.690106235733469	0.816	0.732	0.000108660320664261
PEBP1	3.35042830024197e-09	-0.554339192964197	0.384	0.66	0.000110198937223259
MT-ND4L	3.54514613158895e-09	-0.484915011436201	0.24	0.517	0.000116603401414092
AL596218.1	3.72357665310717e-09	0.0777891351692495	0.056	0.001	0.000122472159697348
TFAP2A-AS1	3.830411934117e-09	0.0876788626791816	0.056	0.001	0.000125986078925042
NOL4	3.99857736538647e-09	0.543571335874245	0.712	0.505	0.000131517208124926
AC006148.1	4.13476620295027e-09	-0.709191647496765	0.488	0.758	0.000135996595181237
RABGEF1	4.22786386492988e-09	0.543308336444628	0.864	0.843	0.000139058670381409
DOK5	4.23343984645907e-09	0.591108551541734	0.784	0.604	0.000139242069989885
GPR37L1	4.24134877066535e-09	-0.410429096510217	0.168	0.463	0.000139502202415954
AC079781.5	4.33921870290689e-09	0.472327412169876	0.912	0.882	0.000142721242357311
PELI2	4.5709169810493e-09	0.640617029451708	0.496	0.264	0.000150342030423693
LINC02008	4.63365441785203e-09	0.831182939999794	0.168	0.039	0.000152405527457571
PDE3B	4.69571772738998e-09	0.48676650312706	0.584	0.348	0.000154446851771584
SATB1-AS1	4.70342667185311e-09	0.413859166741299	0.16	0.035	0.000154700406663921
AC007402.1	4.83145942408687e-09	0.550811557075925	0.352	0.143	0.000158911531917641
RAB22A	4.96411698738324e-09	-0.479471878016516	0.496	0.723	0.000163274771832022
AMOT	5.7303383500739e-09	-0.365171023175739	0.056	0.318	0.000188476558672281
DGKZ	5.96215550427672e-09	-0.461157698792153	0.328	0.613	0.000196101256691166
AC105402.3	6.16315138981277e-09	-0.453947824859172	0.48	0.754	0.000202712212362332
CAMK4	6.46556342606812e-09	-0.55272413897822	0.312	0.582	0.000212658846646807
AC005906.2	6.47250026242852e-09	-0.461185940461131	0.072	0.336	0.000212887006131537
SLC16A7	6.48653102691924e-09	0.394583066317002	0.28	0.101	0.000213348492006401
FXYD6	6.73829864319565e-09	-0.436414139163954	0.48	0.766	0.000221629380673348
TMEM47	7.03031706795385e-09	-0.377859307125294	0.16	0.437	0.00023123415868207
DTHD1	7.32947642703353e-09	-0.531927593240235	0.384	0.685	0.00024107380916156
ST8SIA5	7.34970984175481e-09	0.635369853273744	0.4	0.198	0.000241739306405157
SNX8	7.41693003773819e-09	0.420024675453331	0.6	0.39	0.000243950245871247
TMOD1	7.57004642393281e-09	-0.550181633851529	0.472	0.732	0.000248986396929574
TENT5A	7.65080673423058e-09	-0.484788472432851	0.504	0.759	0.000251642684295578
SRP14	8.07219438316002e-09	-0.430852255051894	0.192	0.47	0.000265502545456516
SGCD	8.08009379491052e-09	0.873481483725612	0.328	0.143	0.000265762365008402
DLGAP1-AS4	8.10486747583204e-09	0.236405147917843	0.152	0.032	0.000266577196147592
MIR924HG	8.15198481746894e-09	-1.00006879738064	0.264	0.521	0.000268126932631371
ARHGAP6	8.39412237752355e-09	-0.700777024704469	0.288	0.552	0.000276091079119127
CTNNA2	8.75086366954971e-09	-0.548865250930817	0.936	0.981	0.000287824656955159
SOX9	9.12997551717819e-09	-0.50225661267625	0.552	0.76	0.000300294024735508
EXPH5	9.61024372599356e-09	0.184814071070673	0.16	0.037	0.000316090526391654
SHISA9	9.92258068414661e-09	-0.488258632885731	0.432	0.821	0.000326363601282266
THUMPD3-AS1	1.04927274552184e-08	0.492936189053144	0.752	0.606	0.000345116298729589
CD63	1.07162949442441e-08	-0.628419426336663	0.416	0.663	0.000352469657011133
PLEKHG1	1.18742954335648e-08	-0.46833949784257	0.6	0.827	0.000390557451105379
LINC01798	1.27050092195927e-08	0.192507503649403	0.208	0.06	0.000417880458241624
KCNQ5	1.30547409570343e-08	1.46033405867269	0.44	0.256	0.000429383484817816
IL1RAPL1	1.34054638802883e-08	1.30796281808101	0.536	0.349	0.000440919112486562
KCNC2	1.42464668449799e-08	1.31643348569028	0.352	0.165	0.000468580540998233
MT-CO2	1.42507100774e-08	-0.549518873357592	0.944	0.992	0.000468720105155764
RSRP1	1.44327281761472e-08	0.43741528614719	0.816	0.691	0.000474706862441658
SLC9A7	1.44616041725001e-08	-0.484995756317083	0.432	0.7	0.000475656622837701
KCNE4	1.46666272755625e-08	-0.576127333999436	0.464	0.728	0.000482400037720525
ZNF135	1.7142669670051e-08	0.226770118781872	0.152	0.034	0.000563839548117648
AGAP1	1.75750105324971e-08	-0.482639522574079	0.968	0.982	0.000578059671424364
FOS	1.81459245645765e-08	0.706889482010835	0.512	0.31	0.000596837604853486
AC091826.2	1.81590831124426e-08	-0.615467015601186	0.464	0.693	0.000597270402651349
HAS2	1.82838994672176e-08	0.266218915296354	0.208	0.061	0.000601375737376255
INSYN2B	1.92821838417478e-08	-0.430679073038509	0.192	0.465	0.000634210308738926
GPATCH4	1.98383453426445e-08	0.277022362557167	0.312	0.129	0.000652503016664919
ATRNL1	2.02993883175159e-08	1.24657463367062	0.464	0.29	0.000667667181151415
AC009264.1	2.05727404349774e-08	-0.684139359540727	0.28	0.524	0.000676658005646843
SKP1	2.07721671390927e-08	-0.380971322739759	0.408	0.658	0.000683217349371899
TENM4	2.07938227489611e-08	-0.539308335557317	0.84	0.95	0.000683929624036081
BZW1	2.14691498366514e-08	-0.390302193441509	0.256	0.545	0.0007061418072773
PPFIBP1	2.17231014792342e-08	0.562261768177356	0.656	0.44	0.000714494530753492
AC243829.2	2.36048924030209e-08	0.386704709630109	0.312	0.129	0.000776388516027761
GFAP	2.38754620993859e-08	0.903481041923306	0.728	0.594	0.0007852878239109
PBX3	2.50647533301074e-08	-0.506733335188946	0.616	0.844	0.000824404801780562
CLMN	2.66713551320278e-08	-0.354908192645073	0.096	0.356	0.000877247541647526
NORAD	2.70299508610205e-08	-0.570937814926938	0.472	0.686	0.000889042113769824
Z97205.2	2.70456673740684e-08	0.290224868796981	0.144	0.031	0.000889559045600484
UBL5	2.77331054439021e-08	-0.461300260570366	0.16	0.418	0.000912169571155383
LZTS1	2.79839150030172e-08	-0.468089370125173	0.256	0.549	0.000920418948364237
SRSF7	3.01489733532845e-08	0.51557864316287	0.696	0.574	0.000991629882562881
MARCH9	3.03527333544932e-08	0.520340730641834	0.912	0.835	0.000998331752762637
MSRA	3.05030598516056e-08	0.635304706103755	0.872	0.866	0.00100327614157916
H19	3.13322211060481e-08	0.0694728781054855	0.064	0.004	0.00103054808439903
TMBIM6	3.15679788081493e-08	-0.458792228997843	0.496	0.725	0.00103830239097884
ZHX3	3.20737547316094e-08	-0.449760751060788	0.848	0.954	0.00105493786687736
MIR3659HG	3.35710510573502e-08	-0.344093570467532	0.128	0.391	0.00110418544032731
PIK3R1	3.40252934831368e-08	-0.451732392684241	0.872	0.94	0.00111912592795385
MRVI1	3.58923946648015e-08	-0.222386930219778	0.064	0.322	0.00118053675291999
ENOX2	3.67904378600216e-08	-0.542160059312808	0.512	0.77	0.00121007429165397
DLGAP2	3.83100716658398e-08	-0.365769427427102	0.072	0.315	0.00126005656716114
PRPF4B	3.87549109436061e-08	0.453523348078908	0.776	0.675	0.00127468777584615
CD99	3.880043825024e-08	-0.506127396029118	0.664	0.848	0.00127618521448865
EDNRA	3.98121711597408e-08	0.290288090975074	0.184	0.051	0.00130946212161503
IGFBP3	3.98483591056544e-08	-0.891303596617891	0.112	0.355	0.00131065237934408
ZDHHC14	4.03448559061607e-08	-0.505424141352889	0.8	0.938	0.00132698265560953
SMYD2	4.48266549732432e-08	-0.401357770475309	0.176	0.428	0.00147439350872494
MIR181A1HG	4.60103113138948e-08	0.605376919694733	0.784	0.641	0.00151332514942531
TAC1	4.74497044499273e-08	-0.218964447142456	0	0.2	0.00156066822906256
AC109466.1	4.74936021246215e-08	-0.744235670602146	0.064	0.294	0.00156211206748093
PPFIA2	4.78456180867754e-08	0.732433808016738	0.48	0.294	0.00157369022449213
PDE1C	4.92004616824124e-08	-0.539654693077589	0.64	0.782	0.00161825238519623
SLIT1	4.92979852555242e-08	-0.450121633067305	0.184	0.437	0.00162146003303945
SLC17A6	5.09248508295245e-08	0.0408555703150529	0.04	0	0.00167496926863389
MYO16	5.21671839936332e-08	-0.507185639179075	0.712	0.84	0.00171583084873459
NPAS2	5.33380269342214e-08	-0.412342803386242	0.48	0.771	0.00175434104389348
RBMS1	5.47161971788551e-08	-0.416598063689898	0.616	0.829	0.00179967044140972
TSPAN3	5.5570334054e-08	-0.350005108678298	0.464	0.728	0.00182776385737011
ATP5F1D	5.63044293919387e-08	-0.356038998814732	0.144	0.391	0.00185190898713026
AC010145.1	6.00541755235454e-08	0.0723596702006562	0.088	0.011	0.00197524188714493
GNAI1	6.03393327586434e-08	0.318426939304824	0.176	0.049	0.00198462099376454
XG	6.14582886687006e-08	-0.314073326900474	0.04	0.261	0.00202142457260223
APP	6.16100703518766e-08	0.529061434317857	0.904	0.884	0.00202641682394357
UBAP1	6.18084581350203e-08	0.424601774385863	0.656	0.48	0.00203294199651895
ZDHHC11B	6.22818939922973e-08	0.22024072808183	0.16	0.039	0.00204851377530065
HOXB3	6.34671109626436e-08	0.111577673078291	0.096	0.014	0.00208749674667231
RHOBTB3	6.43748957655705e-08	-0.563903258640533	0.76	0.927	0.00211735469662538
UPF3A	6.4426913684638e-08	0.478505177542543	0.864	0.808	0.00211906561800143
TMEM132E	6.57729911694104e-08	0.207578424712911	0.232	0.077	0.00216333945255308
CHSY1	6.68819121634554e-08	-0.387672654496765	0.424	0.7	0.00219981297296821
DIP2B	6.78028245151377e-08	0.437652554207709	0.88	0.834	0.00223010270112739
TTC3	7.00076812180802e-08	0.419080566251398	0.896	0.824	0.00230262264294388
CASC17	7.07718639629914e-08	0.623939225361312	0.296	0.122	0.00232775737760675
ANAPC7	7.19024268525642e-08	0.419738172116982	0.648	0.475	0.00236494272160769
CALN1	7.34293986933396e-08	-0.502697382614649	0.216	0.472	0.00241516635242263
MIR3681HG	7.40793647808511e-08	-0.729242485559338	0.4	0.651	0.00243654438700697
LINC00513	7.41082866798067e-08	0.458075861336473	0.736	0.595	0.00243749565718552
ITGA2	7.51267394929536e-08	-0.357660202969629	0.128	0.39	0.00247099358866274
TENM2	7.57745863188563e-08	-0.550754027020699	0.312	0.574	0.0024923019186135
SLC39A8	7.66784415875696e-08	0.24833467095204	0.16	0.041	0.00252203062225675
IER5L	7.72922276069343e-08	0.258141464938921	0.256	0.096	0.00254221865821968
SRPK2	7.82394871886149e-08	0.393738263770776	0.952	0.926	0.00257337497312073
TMEM178B	7.90383667709942e-08	-0.446498393782063	0.968	0.969	0.00259965092146477
ENO4	8.25941447940153e-08	0.197908295908665	0.16	0.041	0.00271660401641996
REV3L	8.41650535267968e-08	0.471466604209028	0.976	0.922	0.00276827277554987
DBX2	8.71749232748351e-08	-0.35040059220529	0.152	0.409	0.0028672704014326
VMP1	8.80536772853727e-08	0.65402204507761	0.896	0.835	0.00289617349959319
MYRIP	9.61747893177124e-08	-0.389328737801528	0.264	0.521	0.00316328499544888
ITPK1	9.86097987027226e-08	-0.315186325452974	0.312	0.608	0.00324337488913125
GLI2	1.04434307619333e-07	-0.388627094443322	0.344	0.628	0.00343494881190748
PLA2G5	1.05538726934851e-07	-0.267002405974531	0.088	0.333	0.00347127426761418
PEAK1	1.0663652919851e-07	-0.457423502706317	0.856	0.939	0.00350738208186819
VMA21	1.10367382081945e-07	-0.30657637679592	0.224	0.501	0.00363009356405725
NDUFA1	1.1113658099864e-07	-0.456790449932949	0.184	0.418	0.00365539328562627
FHL2	1.11709706584433e-07	0.164760899261756	0.144	0.034	0.00367424395926859
CHL1	1.12058238465632e-07	-0.450275638832085	0.784	0.945	0.0036857075213731
MDFIC	1.12728360767158e-07	-0.351886082358656	0.136	0.402	0.00370774851399259
PBX1	1.14062586096178e-07	-0.368730609745717	0.856	0.954	0.00375163251928938
ACSL6	1.27170521789282e-07	-0.297320463353502	0.312	0.586	0.00418276563217128
PAXBP1	1.2783754337404e-07	0.554653136847659	0.776	0.64	0.00420470463911556
MIR4435-2HG	1.29069639299755e-07	-0.447905415643265	0.648	0.838	0.00424522950620826
CHST9	1.31550934202331e-07	-0.383292364217786	0.552	0.731	0.00432684177684887
ZFPM2-AS1	1.37914842311184e-07	0.400070758697204	0.504	0.31	0.00453615707845714
FGF14	1.37964423877108e-07	1.59377798018057	0.488	0.337	0.00453778786574195
ITM2C	1.38012034547727e-07	-0.323028151885428	0.248	0.524	0.00453935382830928
AMPH	1.41806250215595e-07	0.534943969020642	0.248	0.096	0.00466414937584112
OAS1	1.42804738456909e-07	-0.22105722804357	0.024	0.23	0.00469699065258621
RPL18	1.44033161621122e-07	-0.566995902725075	0.48	0.736	0.00473739471888031
TMEM163	1.44774144929605e-07	0.992583908031824	0.472	0.303	0.00476176640087965
MCC	1.45631264834819e-07	-0.395858248520289	0.912	0.945	0.00478995793168204
RGS17	1.52398898379537e-07	0.719076649005011	0.72	0.543	0.00501255216660135
AC007098.1	1.5267909643091e-07	0.512065975593681	0.552	0.356	0.00502176816070908
OSBPL3	1.57103051346885e-07	-0.406257092364352	0.808	0.917	0.0051672764618504
TMEM131L	1.57638357003757e-07	0.457932157093208	0.408	0.212	0.00518488320021056
SPRY1	1.59010793303665e-07	-0.398359365800386	0.232	0.482	0.00523002400255083
SLC38A2	1.69405245309078e-07	0.373138224463846	0.456	0.256	0.00557190792346089
ATP13A5	1.71569160316518e-07	-0.41813685991236	0.24	0.48	0.00564308125197061
ALK	1.74973636247958e-07	-0.57956982190667	0.808	0.93	0.00575505786983159
TIMP1	1.81097011807519e-07	-0.458563753884895	0.272	0.53	0.00595646181536112
MORC4	1.81981615683134e-07	-0.329723244926107	0.2	0.447	0.00598555732143397
MGST1	1.82444564331238e-07	-0.451947255423324	0.24	0.499	0.00600078416541873
LRRC4C	1.86062658097808e-07	1.00345512859334	0.824	0.773	0.00611978688749499
KCNQ3	1.89371485317586e-07	-0.363160040917684	0.112	0.349	0.00622861752358072
SLCO3A1	1.92644473879614e-07	-0.402459012584641	0.144	0.375	0.00633626939037439
LUC7L2	1.95361195216791e-07	0.36776158711505	0.944	0.922	0.00642562507187547
IPO9-AS1	2.05490013854892e-07	0.489520423321988	0.624	0.429	0.00675877204570125
CREB5	2.05655776926612e-07	-0.490815105677651	0.864	0.936	0.0067642241588932
AL158840.1	2.07588845415133e-07	-0.265136976540298	0.032	0.237	0.00682780471454915
FZD3	2.13910522695633e-07	-0.395306247982939	0.808	0.912	0.00703573100198208
INSM1	2.21984062227597e-07	0.0659588878358289	0.064	0.005	0.00730127779072788
RBM47	2.22187991375114e-07	-0.362466570569703	0.2	0.455	0.00730798522431887
COL8A1	2.30450283382336e-07	-0.872884719614058	0.312	0.551	0.00757974027072842
NTNG1	2.42582469992029e-07	0.695854199281879	0.656	0.472	0.00797878002050783
MMP16	2.43048070730022e-07	0.582988804592446	0.824	0.714	0.00799409409438117
NCAN	2.51167019884946e-07	0.551014138049136	0.64	0.459	0.00826113445103575
MEIS1	2.54706262490299e-07	0.896933728386717	0.664	0.616	0.00837754367956843
RHOU	2.55315425749775e-07	-0.406696098368235	0.368	0.608	0.00839757966833583
PKIA-AS1	2.61818631575376e-07	0.164792619493669	0.12	0.024	0.00861147661114568
CHST8	2.65801638246287e-07	-0.368309032031826	0.112	0.356	0.00874248168355863
GJA1	2.70337809097481e-07	-0.488908134599069	0.256	0.471	0.00889168087902524
PSPH	2.73619450283061e-07	0.350338396201374	0.448	0.261	0.00899961733926016
TMEFF2	2.75038028269751e-07	0.659725237172091	0.288	0.127	0.00904627578782038
SEZ6	2.82871984963985e-07	-0.480607073289261	0.336	0.589	0.00930394245745044
NSRP1	2.8466297822597e-07	0.397774786376745	0.808	0.724	0.00936285001683039
SON	2.86076531323157e-07	0.435319628311677	0.824	0.77	0.00940934319174995
POU3F3	2.86088453652733e-07	-0.409843065960851	0.488	0.682	0.00940973532909204
DPF3	2.87970344268561e-07	-0.519900844960797	0.76	0.908	0.00947163259333723
CRB1	2.91513492605172e-07	-0.477714817773136	0.592	0.774	0.0095881702852767
CPNE2	2.93982681621844e-07	-0.262100265751493	0.144	0.395	0.00966938438122407
YWHAB	2.95277382835663e-07	-0.418799055512074	0.408	0.644	0.0097119683988478
VWC2L	2.95984726687008e-07	-0.565808186407715	0.08	0.295	0.00973523364546239
EIF1AX	3.06098367230439e-07	-0.465428412581006	0.6	0.786	0.0100678813965764
C6orf141	3.13160312124572e-07	0.142158135035298	0.112	0.022	0.0103001558260893
CA3	3.21485857002508e-07	0.392981111098924	0.376	0.194	0.0105739913226695
DDR1	3.2219212741034e-07	-0.436467320406811	0.528	0.719	0.0105972212626535
SYN2	3.26040578280427e-07	-0.456140233570416	0.256	0.516	0.0107238006602215
MIR100HG	3.29047722079481e-07	0.344918732543954	0.928	0.955	0.0108227086269162
GLUL	3.35817142337142e-07	-0.346891739804736	0.624	0.85	0.0110453616286109
GRAMD1C	3.39511816517874e-07	-0.293177239513282	0.376	0.66	0.0111668831570894
OLFM1	3.48127622804721e-07	-0.313183956578739	0.128	0.361	0.0114502656416701
AC068051.1	3.70478759232975e-07	-0.392376394930484	0.232	0.482	0.0121854168699318
APLP2	3.77444185156641e-07	-0.394340937518782	0.576	0.773	0.0124145166939871
KCNK10	3.81364237028969e-07	0.230626361810355	0.12	0.026	0.0125434511201198
RASSF2	3.92986123283058e-07	-0.368678701597419	0.424	0.678	0.0129257065809031
RAB8B	3.95543096285649e-07	-0.383448496621346	0.432	0.685	0.0130098079799313
CDK10	4.04536374810264e-07	0.307395988267012	0.368	0.196	0.0133056059038844
RNF175	4.12706802570245e-07	0.222165847054908	0.184	0.058	0.0135743394433379
PDE3A	4.16562875169937e-07	-0.515889232921986	0.664	0.816	0.0137011695272144
MYRFL	4.25333344395774e-07	-0.428968523030503	0.192	0.43	0.0139896390305214
TET3	4.27881131642798e-07	0.431346640451854	0.648	0.493	0.0140734383008633
CARMIL1	4.29322318357169e-07	-0.460715006666063	0.6	0.793	0.0141208403730856
MCM3AP	4.35349933310523e-07	0.313408945005278	0.496	0.309	0.0143190946565164
XYLT1	4.59512430878244e-07	-0.359447297923213	0.536	0.775	0.0151138233640163
MSH5	4.62618455771798e-07	0.380774704274888	0.472	0.286	0.0152159836287902
MAST4	4.65201091582983e-07	-0.400620613329191	0.76	0.89	0.0153009291032559
PCNX2	4.75388861467198e-07	-0.437826396774842	0.808	0.909	0.0156360150425176
IQCG	4.77386386244286e-07	0.300356442195663	0.544	0.345	0.0157017156299608
CGREF1	4.7933211631159e-07	0.162598533143971	0.176	0.053	0.0157657126376045
PRKG2	4.83207422636415e-07	0.0828415190638543	0.056	0.004	0.0158931753379343
LRRC7	4.83645477682222e-07	-0.371079983083773	0.208	0.456	0.015907583406446
CD81	5.02391226228306e-07	-0.447904609784865	0.376	0.621	0.0165241498218752
ATP10B	5.08598590363537e-07	0.79631311948886	0.608	0.467	0.0167283162356471
IP6K2	5.11116068823381e-07	0.459785799702901	0.776	0.687	0.0168111186196698
PXDN	5.14202337590213e-07	0.574605499570673	0.464	0.294	0.0169126290856797
SNX24	5.38587610519689e-07	-0.298732722865673	0.44	0.677	0.0177146850976031
MGAT4C	5.45158328595136e-07	-0.584280489265478	0.088	0.309	0.0179308025858226
AC096576.6	5.4735410057494e-07	0.0829334336884179	0.096	0.016	0.0180030237220104
UBE2E2	5.51275191420383e-07	0.422530490467696	0.936	0.861	0.0181319923210078
AC055874.1	5.61378672300331e-07	-0.324163340514733	0.104	0.315	0.0184643059106302
SCARA3	5.67741958252552e-07	-0.352074296038165	0.32	0.595	0.0186736007488847
GK	5.69530280416479e-07	-0.289034169976399	0.296	0.533	0.0187324204531784
SEZ6L	5.96216189668538e-07	-0.616530964947388	0.552	0.744	0.0196101466943879
KCNH8	6.14687715677702e-07	0.443683906897742	0.224	0.083	0.0202176936563553
MOCOS	6.17732195739739e-07	-0.282611490523081	0.04	0.235	0.0203178296500758
AC124254.2	6.21764709643508e-07	-0.706711615972978	0.632	0.797	0.0204504630648846
S100A11	6.22825825406377e-07	-0.361815417040618	0.128	0.348	0.0204853642234411
PNN	6.30613750313234e-07	0.43493009140418	0.688	0.598	0.0207415168615526
BX284613.2	6.36322111331194e-07	0.333808492272136	0.264	0.108	0.0209292705637943
KLHL13	6.5107994483422e-07	0.568394229340188	0.704	0.591	0.0214146704655423
MED12L	6.69240337895337e-07	-0.431000498450311	0.84	0.927	0.0220119839537155
LRRN2	6.73794697236757e-07	-0.309786316167204	0.136	0.364	0.0221617813868142
SYPL1	6.78118194833612e-07	-0.297165043703068	0.256	0.497	0.0223039855462723
ZKSCAN1	6.80487301293336e-07	0.415347769232907	0.824	0.763	0.0223819078268391
KIF16B	6.85493514962169e-07	-0.426164450242778	0.712	0.801	0.0225465672006207
SOGA1	7.18765141932007e-07	-0.384433533171203	0.384	0.618	0.0236409042832857
LDLRAD4	7.47111891764539e-07	-0.628552301198858	0.568	0.775	0.0245732572320275
GALNT1	7.47595367584022e-07	-0.450824689970111	0.576	0.783	0.0245891592352061
B3GLCT	7.51079976468908e-07	-0.356437370009077	0.272	0.503	0.0247037715060388
PALM2-AKAP2	7.78101559783317e-07	-0.587907985257894	0.52	0.769	0.0255925384028331
ABCD3	7.84566997191332e-07	-0.367431202413103	0.664	0.813	0.0258051931046201
RBFOX1	8.14996119499113e-07	-0.375631777597944	0.608	0.844	0.0268060373664453
FGD4	8.35245387997717e-07	-0.636664073669685	0.576	0.743	0.0274720560566329
CLIP2	8.42367918586188e-07	0.601888344038267	0.784	0.691	0.0277063232102183
PDGFRA	8.56002084540745e-07	0.227651860102481	0.136	0.034	0.0281547645626296
AFDN	8.66818727685424e-07	-0.464128631144961	0.872	0.922	0.0285105347723013
PPARG	8.76686411223111e-07	-0.280971560852146	0.016	0.198	0.0288350927515394
PRKRIP1	9.09277755808317e-07	0.39365030313789	0.816	0.77	0.0299070546662914
AL353138.1	9.10459260885341e-07	0.122441358971138	0.128	0.03	0.0299459155497798
UNC5D	9.35382478787257e-07	0.625731587487368	0.384	0.2	0.0307656651097917
SCOC	9.39741025380877e-07	-0.207025996246963	0.144	0.391	0.0309090220658024
HDGFL3	9.50690679275447e-07	-0.382727352062659	0.408	0.633	0.0312691671320487
AL592211.1	9.82770237431052e-07	0.0546411609446745	0.048	0.003	0.0323242958793447
CDC42BPA	9.94723883223467e-07	-0.285586159083115	0.928	0.97	0.0327174632431031
SH2D6	1.00638706514721e-06	0.0505148154857595	0.048	0.003	0.033101076959757
AC068587.4	1.009425543581e-06	0.805457896906528	0.872	0.763	0.0332010155539227
CYP51A1	1.02662772434272e-06	-0.407597152710991	0.4	0.632	0.0337668124813565
LINC02060	1.03204056074299e-06	-0.330185354064683	0.216	0.43	0.0339448460833977
NPL	1.0324300992468e-06	-0.391009474722761	0.44	0.673	0.0339576583943264
PCDH10	1.03270267842563e-06	-0.36524828628372	0.392	0.624	0.0339666237960975
SLC6A1	1.03643147537766e-06	-0.384143732134501	0.584	0.748	0.0340892676566465
ABI2	1.04218039433897e-06	-0.314149653044526	0.824	0.949	0.0342783553502031
DLX5	1.04283944792343e-06	0.0923210000128158	0.048	0.003	0.0343000322816496
SMARCA2	1.05236685835149e-06	-0.382853008178366	0.664	0.823	0.0346133983380388
AL513327.1	1.05238714559088e-06	0.339539551270397	0.408	0.227	0.0346140656056297
ARHGEF3	1.0535862916155e-06	0.569054115579654	0.88	0.806	0.0346535067175254
HOXB4	1.0552701994279e-06	0.0391176450095959	0.048	0.003	0.0347088921293832
ATP2B2	1.067339627485e-06	-0.296703469311782	0.296	0.537	0.0351058676876091
GTF2F2	1.08860873427223e-06	0.396865970634149	0.688	0.537	0.0358054298789478
LINC01266	1.09575734942251e-06	0.428824635990384	0.216	0.078	0.0360405549798557
LINC01324	1.11750254942099e-06	0.0692216396173504	0.032	0	0.0367557763530058
NUP188	1.12388051979426e-06	0.261532029032347	0.488	0.281	0.0369655541765532
GRAMD1B	1.12757744931151e-06	-0.35314774504936	0.2	0.425	0.0370871498853049
SKOR2	1.13267709778046e-06	-0.270051151681759	0.064	0.272	0.0372548824230972
PVT1	1.13552857989629e-06	0.511370589876013	0.8	0.752	0.037348670521369
GATM	1.17921555482624e-06	-0.377088935532414	0.344	0.595	0.0387855788137898
KIF21A	1.18794991173016e-06	-0.407981235286505	0.744	0.867	0.0390728605467168
PDE10A	1.19284149066475e-06	-0.543334444918622	0.232	0.475	0.0392337494694544
AC092958.1	1.29803185541198e-06	-0.461920503790072	0.216	0.455	0.0426935657563553
UBB	1.31100264426265e-06	-0.416918113701057	0.264	0.472	0.0431201879724429
PJA2	1.31321908337142e-06	-0.366301244451945	0.76	0.897	0.0431930888711695
GDNF-AS1	1.32788170840729e-06	0.223640563441194	0.12	0.028	0.043675357271224
ABCA13	1.33613362365479e-06	0.243961122940386	0.144	0.039	0.0439467710156297
UNC79	1.35137362041987e-06	-0.373567370002641	0.44	0.663	0.0444480297492301
ZMIZ1	1.3533423911228e-06	-0.301540048038542	0.512	0.719	0.04451278458642
HS3ST3B1	1.3656161185522e-06	-0.38019134896479	0.392	0.647	0.0449164797553003
FBXL2	1.36617737869561e-06	0.501747035113527	0.416	0.244	0.0449349401626774
CHST11	1.38245943495114e-06	-0.523154136609773	0.824	0.913	0.0454704732749779
AC007099.1	1.39441278427843e-06	0.162402200384611	0.072	0.009	0.0458636308877018
CYCS	1.40479967925789e-06	-0.328169913019323	0.216	0.437	0.0462052662504713
TTLL7	1.42889922031202e-06	0.513791641360617	0.68	0.524	0.0469979242552827
RBM6	1.46527219092509e-06	0.36561144296754	0.944	0.942	0.0481942676317172
SYBU	1.47804697260746e-06	-0.366597622838183	0.6	0.785	0.0486144429760318
CAPN2	1.49485611049523e-06	0.500363562149689	0.712	0.645	0.0491673123302985
CRPPA	1.51131085046137e-06	-0.512859286019098	0.568	0.735	0.049708525182525
MYCNUT	1.53583715476178e-06	0.0463190176420476	0.04	0.001	0.0505152198572698
LMAN1	1.53998574514437e-06	-0.333250127356648	0.376	0.604	0.0506516711435435
C5orf64	1.54431537624285e-06	-0.31531321013989	0.128	0.348	0.0507940770400035
PHLDB2	1.54951698274164e-06	0.189115181154652	0.112	0.024	0.0509651630793552
NKD2	1.55168464144131e-06	0.158084849581151	0.088	0.015	0.051036459541646
ZPBP	1.553495740864e-06	0.102205385978469	0.072	0.009	0.0510960284127579
SCRT2	1.5566593492089e-06	0.035840884076478	0.04	0.001	0.0512000826548299
PRDM1	1.58059587451666e-06	0.121100892383368	0.152	0.043	0.0519873789087276
LINC01141	1.6491267927519e-06	0.284056733864433	0.136	0.037	0.0542414293404026
SPANXA2-OT1	1.65649956676285e-06	0.286989676836324	0.128	0.032	0.0544839272503968
PPP6R2	1.65847118477783e-06	0.351392598626506	0.864	0.813	0.0545487757385276
SERINC1	1.67562375103684e-06	-0.366812588026046	0.352	0.583	0.0551129407953526
ZNF770	1.71829026374414e-06	-0.261498816377247	0.192	0.415	0.0565162850648084
CCDC130	1.72865506659855e-06	0.334156808510947	0.616	0.444	0.056857193795493
ARGLU1	1.76248002004753e-06	0.386525691265114	0.928	0.867	0.0579697303393833
TPST1	1.77584363432419e-06	0.876650270789403	0.92	0.847	0.058409272976557
RAMP1	1.79483392824769e-06	-0.395333845073289	0.648	0.815	0.0590338827339946
UBE2G2	1.82150246865375e-06	0.365767473900072	0.688	0.609	0.0599110376964904
AC010320.4	1.9164964761491e-06	0.208222840031378	0.232	0.095	0.0630354855970199
RGS22	1.9268856220064e-06	-0.343168586921092	0.208	0.442	0.0633771949934125
GUCY1A2	1.93159553810486e-06	-0.275721312285095	0.632	0.802	0.0635321088438068
H3F3B	1.95285229631306e-06	-0.454108204712004	0.584	0.774	0.0642312648780328
ALDH1A1	2.02663019586822e-06	-0.474640467255873	0.08	0.284	0.0666578937723017
KIAA1328	2.09404725289612e-06	-0.395733535354949	0.608	0.829	0.0688753081950064
CDON	2.1070636382979e-06	0.258020101387812	0.224	0.088	0.0693034301272561
FAM49A	2.17147663704812e-06	-0.331674698643188	0.352	0.576	0.0714220380691496
CALM2	2.21280408993146e-06	-0.341330786614929	0.776	0.912	0.0727813393219358
ATP2B1	2.28102325543712e-06	0.488091567429166	0.736	0.618	0.0750251358945825
RNF217	2.28395397716046e-06	0.353688949773372	0.456	0.263	0.0751215302627846
PATL2	2.28585414002326e-06	0.198913834610221	0.168	0.054	0.0751840285195052
KCNB1	2.31886436969511e-06	-0.280892615439323	0.152	0.372	0.076269767983642
NPTXR	2.34802548571169e-06	-0.267503110933358	0.192	0.421	0.0772289062505432
COX6A1	2.36047372131838e-06	-0.361924221210507	0.208	0.426	0.0776383411678828
FAM199X	2.37928744629405e-06	-0.307732626663577	0.408	0.643	0.0782571433960576
NOS2	2.38378622401108e-06	-0.2482959224792	0	0.156	0.0784051126939483
ATP6AP1	2.5159735725012e-06	-0.272559783977521	0.216	0.438	0.082752886773137
RFX4	2.54089090351055e-06	-0.286227019984771	0.832	0.947	0.0835724427073655
FZD6	2.54961460128456e-06	-0.316713974648688	0.344	0.581	0.0838593738508506
RNF112	2.59229339923958e-06	0.156801521234811	0.12	0.03	0.0852631221943889
ACSL4	2.6012969582657e-06	-0.375112124455346	0.448	0.668	0.0855592582543171
LINC00299	2.75082165814344e-06	-0.412465962520499	0.496	0.706	0.090477275157996
CDC42EP4	2.81223709864306e-06	-0.358085711750108	0.432	0.662	0.0924972904114689
SERF2	2.83273017251368e-06	-0.413691748205073	0.304	0.53	0.0931713281041474
WWC1	2.87513534168057e-06	0.451872344319298	0.552	0.364	0.0945660765232158
LAMA1	2.90737929335167e-06	0.327178610773168	0.256	0.104	0.0956266123376297
SC5D	2.95469791777561e-06	-0.268256756118372	0.184	0.399	0.0971829692135575
SLC4A8	2.96024154088338e-06	-0.332528279400478	0.632	0.853	0.0973653045211952
CCK	2.99781335236497e-06	-0.159628849241825	0	0.153	0.0986010789726363
FHL1	3.04420108630501e-06	-0.390192743330239	0.568	0.739	0.100126817929658
UNC80	3.10919335172628e-06	-0.367037158161698	0.56	0.754	0.102264478531629
ARHGEF10	3.15453488732498e-06	0.436490537761179	0.592	0.448	0.103755806979006
DNM3	3.17507464934314e-06	0.761464585896515	0.864	0.788	0.104431380291545
NADK2	3.18571737287325e-06	-0.250324507972605	0.304	0.541	0.104781430111174
AC003093.1	3.30421674076751e-06	-0.227737646633313	0.104	0.307	0.108678992820584
OLIG1	3.45809134194918e-06	-0.349180522193109	0.216	0.432	0.113740082328051
LGI1	3.46610692015434e-06	-0.136697853057719	0.072	0.279	0.114003722710797
PTPN14	3.47336490295664e-06	-0.365526394833484	0.592	0.746	0.114242445023147
DGKH	3.49433790443659e-06	0.390016402349326	0.624	0.448	0.114932268014824
SPECC1	3.54973164493169e-06	-0.387517300282059	0.84	0.949	0.116754223533448
SASH1	3.55352368774837e-06	-0.351872886994514	0.792	0.893	0.116878947613732
PSORS1C1	3.62784260705333e-06	-0.375259036675862	0.248	0.459	0.119323371188591
MT-CO3	3.71845007872602e-06	-0.41791779796664	0.968	0.995	0.122303541539377
STAP2	3.73884968727608e-06	0.183769831281963	0.208	0.08	0.122974505064197
SEM1	3.74713798211609e-06	-0.432005548880503	0.704	0.825	0.12324711536978
NCOR2	3.81391938749308e-06	-0.358058306614637	0.64	0.816	0.125443622574035
RGMB	3.85183943003511e-06	0.191511981923859	0.344	0.176	0.126690850693285
VLDLR-AS1	3.86644646407039e-06	0.492340429965506	0.488	0.319	0.127171290649739
NOS1	3.87015255156398e-06	0.388454323203919	0.144	0.043	0.127293187573491
LUC7L	3.89700507535893e-06	0.367577382610968	0.792	0.724	0.12817639393363
WDR17	3.89928897261905e-06	0.340910927531173	0.648	0.486	0.128251513598413
FAT3	3.91836973214411e-06	-0.541538595505586	0.776	0.924	0.128879098859952
CSMD3	3.96210338051318e-06	1.41829305490087	0.392	0.256	0.130317542288459
GLI3	4.09762428644824e-06	0.466613814697958	0.632	0.472	0.134774960405569
EPAS1	4.11537998005718e-06	-0.450486759270293	0.344	0.574	0.135358962924061
PLD1	4.15480452816051e-06	-0.28551616990533	0.056	0.24	0.136655675735727
LINC01896	4.25267428606808e-06	0.204618187182698	0.24	0.099	0.139874709943065
SPAG16	4.27668300481499e-06	-0.510994859380574	0.56	0.719	0.14066438071137
EXTL3	4.28625227164e-06	-0.377328175842112	0.52	0.735	0.140979123466511
SNHG14	4.38368897030616e-06	0.628887359220515	0.968	0.968	0.14418391392234
C9orf153	4.50668100767702e-06	-0.260170930191945	0.104	0.295	0.148229245023505
AL365295.1	4.52761642700525e-06	-0.445358136586964	0.232	0.442	0.14891783190063
PMP22	4.58599358424431e-06	-0.360540939523957	0.552	0.771	0.15083791497938
ROR1	4.61948787427283e-06	-0.398106868188083	0.576	0.789	0.151939575672708
SF3B6	4.63479174890259e-06	-0.243403511273768	0.064	0.248	0.152442935413155
OST4	4.69199931934613e-06	-0.260171185612349	0.096	0.291	0.154324549612614
PRELID3B	4.71892629615115e-06	-0.18841963724625	0.032	0.2	0.155210204806708
IGF2BP3	4.75203948181313e-06	0.850082483416544	0.616	0.566	0.156299330596316
CYP2J2	4.91569363055241e-06	-0.219116341801714	0.072	0.268	0.161682079202499
AC007364.1	4.96527896681686e-06	-0.442595701798935	0.528	0.755	0.163312990497573
MYO5B	5.02044336924684e-06	0.421048761049192	0.352	0.198	0.165127402857898
AC244502.1	5.02928466667827e-06	-0.379664975245115	0.08	0.268	0.165418201971715
COX17	5.09098927496507e-06	-0.247156814051124	0.096	0.288	0.167447728242876
PLAAT3	5.11188968804396e-06	-0.231458913853027	0.176	0.402	0.168135163729454
SIRPA	5.14539655018327e-06	-0.313617671118873	0.28	0.51	0.169237237932078
POU3F2	5.16628241858649e-06	-0.336026258862292	0.552	0.756	0.169924195029728
AC103794.1	5.32755232967061e-06	0.0588295495908499	0.104	0.023	0.175228523675196
PDXDC1	5.3291443097038e-06	0.372068247446035	0.744	0.677	0.175280885490468
FNDC3B	5.34907467309271e-06	-0.331475513632753	0.848	0.95	0.175936415072692
CPE	5.3813431014662e-06	-0.374722466102832	0.808	0.899	0.176997755950325
LPL	5.39572485013997e-06	-0.340499597324034	0.352	0.572	0.177470786045954
LRP1	5.45285996870008e-06	-0.379160473504074	0.568	0.754	0.179350017230514
MAOA	5.46079552941048e-06	-0.291536932712859	0.136	0.35	0.17961102575784
BBOX1	5.54189003349492e-06	-0.347195345800398	0.392	0.613	0.182278305091681
TMEM181	5.57972295027665e-06	-0.355855721196878	0.552	0.79	0.183522667557549
TMEM30A	5.58852961900625e-06	-0.281213037038409	0.384	0.598	0.183812327698735
LINC00173	5.62414914421682e-06	0.163277847060772	0.136	0.039	0.184983889502435
EPCAM-DT	5.6896929360901e-06	0.219529169427762	0.32	0.157	0.18713969036094
COL11A1	5.71322497460014e-06	0.750798135174271	0.32	0.176	0.187913682639573
SGK3	5.90216414584038e-06	0.452242264257557	0.8	0.733	0.194128080920836
SEPTIN11	6.03351685466533e-06	-0.360229948585534	0.728	0.851	0.198448402866797
MRFAP1	6.08475403351937e-06	-0.243248303622436	0.096	0.29	0.200133644916486
LINC02398	6.08823423153013e-06	-0.405957554485406	0.208	0.432	0.200248112109257
AC087854.1	6.10343961649669e-06	0.582945509428005	0.6	0.467	0.200748232426193
PUDP	6.10806961677648e-06	-0.430835033836548	0.592	0.79	0.200900517765395
TPM1	6.13384862562429e-06	-0.355774135186307	0.408	0.628	0.201748415145409
PAPSS2	6.16843545971457e-06	0.155864554383539	0.096	0.02	0.202886010705472
PTPN5	6.22339079172025e-06	-0.320550207745915	0.112	0.306	0.204693546530471
ROMO1	6.25339358863122e-06	-0.219605029432519	0.032	0.194	0.205680368523669
FIS1	6.26842814923605e-06	-0.255805915486472	0.112	0.314	0.206174870256523
SCD	6.43320620217974e-06	-0.330046485437219	0.28	0.502	0.211594585195894
RBP1	6.45254472831962e-06	-0.445235120926207	0.272	0.474	0.212230648659161
SRPX	6.49825047398012e-06	-0.486874497604354	0.616	0.777	0.21373395633968
A2M	6.50319038160307e-06	0.515340700355281	0.44	0.275	0.213896434841307
AL390755.1	6.53869486337888e-06	-0.516742143125964	0.736	0.809	0.215064212751395
PTPN13	6.63529510290727e-06	0.407663206957718	0.912	0.893	0.218241491229723
LINC02294	6.66278842462292e-06	0.160905504039487	0.2	0.077	0.219145774074272
TMED7	6.7098259838038e-06	-0.302538404419716	0.288	0.51	0.220692886433291
HMGCS1	6.73352725487777e-06	-0.358202703685331	0.32	0.552	0.221472444940185
THRB	6.81471501580197e-06	-0.450771435125449	0.568	0.729	0.224142791584742
TOX4	6.88020097375349e-06	0.316342548578932	0.432	0.276	0.226296690227726
BRINP3	7.03123671585709e-06	0.388944404977335	0.816	0.664	0.231264406821256
UBE2R2	7.17923629971143e-06	0.384163030065162	0.776	0.696	0.236132261133809
SAXO1	7.20053679917643e-06	0.223741102253472	0.144	0.045	0.236832855861712
NDUFC2	7.22775101901777e-06	-0.346391847368358	0.208	0.421	0.237727958766514
SHISA6	7.31503003716646e-06	-0.0821462629585299	0.504	0.765	0.240598652952442
AL109930.1	7.40496890805631e-06	-0.301247756208527	0.2	0.433	0.24355683235488
APBA2	7.40958553885731e-06	-0.292536703414962	0.704	0.88	0.243708677958556
PCYT1B	7.47405272774943e-06	-0.251125817767604	0.24	0.463	0.245829068268406
COL27A1	7.50031193001566e-06	0.337913681072677	0.392	0.225	0.246692759690145
STARD4	7.62812181653942e-06	-0.170212766737382	0.024	0.185	0.250896554667798
LAMC1-AS1	7.69695370891162e-06	0.0608911433978033	0.048	0.004	0.253160504439812
GDAP1	7.71611481386226e-06	-0.368598989756949	0.624	0.809	0.253790732342744
KCNQ2	7.75659503912249e-06	-0.253718445962188	0.24	0.474	0.255122167431778
CASC9	7.77670567725077e-06	0.0623669501185365	0.048	0.004	0.255783626430455
DCAKD	7.85552646065727e-06	0.378558377003731	0.544	0.379	0.258376120817478
PPIL3	8.01482301771825e-06	0.210232138518329	0.336	0.172	0.263615543875771
PRKY	8.11004500452645e-06	0.262059788886967	0.12	0.032	0.26674749024388
BCAS1	8.20824780141166e-06	0.359375579187298	0.152	0.05	0.269977478436231
KDM6A	8.25918055412437e-06	-0.311476455170871	0.776	0.886	0.271652707605705
NPY2R	8.3181755015517e-06	-0.145691342274429	0	0.141	0.273593110421537
HEY1	8.33242420761835e-06	-0.287223934978216	0.288	0.514	0.274061764612775
B2M	8.37189085327286e-06	-0.562652667663599	0.608	0.756	0.275359862054998
TMOD2	8.54910712740951e-06	-0.306266325412935	0.336	0.566	0.281188682527626
ZDHHC2	8.73335001304745e-06	0.207728458592586	0.296	0.139	0.287248615279144
TMEM164	8.78980918002619e-06	-0.345523970341305	0.52	0.731	0.289105613740241
AC083870.1	8.97846791670885e-06	0.379456571749442	0.712	0.582	0.295310788248471
LDLRAD3	9.00451843558071e-06	-0.37093373378871	0.864	0.946	0.296167615864685
DISC1	9.08138550662865e-06	0.568887220332192	0.84	0.729	0.298695850698523
UBQLN2	9.11863889525296e-06	-0.225516299496456	0.128	0.321	0.299921151903765
RABAC1	9.17610543412122e-06	-0.322902415741203	0.144	0.332	0.301811283833681
AC017101.1	9.44901766717287e-06	0.415996005073673	0.536	0.392	0.310787640090983
TAGLN2	9.79411386981249e-06	-0.234206519504637	0.088	0.275	0.322138199292003
SYN3	9.84847172116053e-06	0.419256333601393	0.456	0.304	0.323926083380691
SUSD4	9.85347127665147e-06	0.371154068711565	0.28	0.135	0.324090523760344
APOOL	9.90050899490057e-06	-0.281430659361845	0.464	0.637	0.325637641351275
LRRTM2	9.92836955912464e-06	-0.275813875315896	0.16	0.356	0.326554003169169
CGNL1	9.93740976146423e-06	-0.359402281572866	0.28	0.483	0.32685134446432
CNTNAP2	1.02612391916304e-05	-0.183086143666058	0.216	0.455	0.337502418251917
IGFL2	1.04112681820752e-05	-0.161481416847524	0	0.138	0.342437021776636
CCDC57	1.04438223916259e-05	0.321955569051746	0.648	0.516	0.343507762282968
NUP42	1.04450573966931e-05	0.46121584915206	0.696	0.606	0.343548382834634
SESN3	1.04900133400008e-05	-0.387556634078113	0.576	0.773	0.345027028765967
AC061958.1	1.06623191034621e-05	0.156093296909319	0.08	0.015	0.350694337631971
MT1E	1.07033282422708e-05	-0.360514091140442	0.28	0.506	0.35204316921653
AC110296.1	1.08838742460381e-05	0.315506876703861	0.176	0.066	0.357981507826439
ABCA5	1.09317569937869e-05	-0.296507812925391	0.304	0.52	0.359556419282645
CEMIP	1.10373754659431e-05	-0.42329293259822	0.28	0.497	0.363030316450333
ARHGEF26	1.11250636499444e-05	-0.371768236080118	0.896	0.927	0.365914468510322
HNRNPDL	1.12344326112064e-05	0.361241397608117	0.816	0.747	0.36951172301519
PRRT2	1.13710336597963e-05	0.275256916846178	0.184	0.07	0.374004668104362
BCHE	1.14363584808014e-05	-0.320796988800161	0.472	0.655	0.376153266792038
KNDC1	1.14461807859689e-05	-0.228320840922996	0.152	0.367	0.376476332231304
KCNF1	1.15805281951695e-05	-0.280354203264437	0.112	0.3	0.380895152867319
ZFYVE16	1.17243229950745e-05	0.306834969601774	0.824	0.766	0.385624707630994
AC116345.1	1.17537348088718e-05	0.208809357659925	0.12	0.034	0.386592091598602
GABARAPL2	1.17873841845027e-05	-0.245600614010389	0.16	0.361	0.387698853212479
CADPS	1.19315153688281e-05	-0.429027465921064	0.736	0.942	0.392439471996126
LINC00639	1.21020466581316e-05	-0.413649997927202	0.424	0.605	0.398048416632605
VBP1	1.23719419391549e-05	-0.266717324362256	0.2	0.413	0.406925542320744
TCF4	1.2491885086102e-05	-0.276853980192684	0.968	0.995	0.41087059236698
LINC00928	1.26787239025833e-05	0.0691570781728066	0.072	0.012	0.417015907879867
LINC01894	1.28051885662785e-05	-0.157879782404922	0.008	0.152	0.421175457133465
JPH4	1.28457178669559e-05	0.132270600647336	0.096	0.022	0.422508506362046
APOE	1.29338050876186e-05	-0.538352991182508	0.832	0.885	0.425405783136863
AC002451.1	1.30275741818055e-05	0.175184967448282	0.216	0.089	0.428489942413765
LAMP2	1.31048779465531e-05	-0.33613043891769	0.616	0.786	0.431032540540078
POU3F1	1.31941809775503e-05	-0.1446703419279	0.016	0.165	0.433969806532608
MECOM	1.33065571198873e-05	0.197008608109895	0.136	0.042	0.437665970230212
CACNG5	1.35202735955405e-05	0.239375893234259	0.144	0.046	0.444695318830924
LINC01965	1.36242472582303e-05	-0.364666696812519	0.408	0.598	0.448115116570453
NMD3	1.39386721080472e-05	-0.335689967914429	0.504	0.677	0.458456864305779
AC023424.3	1.41250442346858e-05	0.383280064657924	0.576	0.426	0.46458682992305
STK10	1.45840668060458e-05	0.235689051624907	0.328	0.169	0.479684541317653
PIP5K1A	1.46455186972622e-05	0.387726837428346	0.72	0.662	0.481705755471652
LINC02315	1.46635468451953e-05	0.226243053027799	0.064	0.009	0.482298719285318
AC008269.1	1.48037129490307e-05	-0.353785315938374	0.36	0.574	0.486908922606567
AC093865.1	1.49688543834203e-05	-0.409495488774524	0.384	0.586	0.492340589525077
GTF2I	1.50223634661148e-05	0.277962761129254	0.952	0.953	0.494100556763981
AC073365.1	1.50342765774293e-05	0.590329458599498	0.224	0.092	0.494492390908227
PLEKHA5	1.51052994002585e-05	0.389384554793333	0.744	0.572	0.496828402573901
AGMO	1.52918678233376e-05	-0.52047647102479	0.688	0.758	0.502964824577397
TAF1D	1.53826720634874e-05	0.370042206664014	0.696	0.647	0.505951466840165
GABPB1-AS1	1.54412187509531e-05	0.471077090297753	0.76	0.732	0.507877125937599
ATCAY	1.58421064314125e-05	0.210377014453868	0.176	0.066	0.521062722635588
MUC20	1.58982542650143e-05	-0.204090090008547	0.208	0.437	0.522909481030585
BHLHE41	1.59642312292531e-05	-0.235952018774829	0.112	0.306	0.525079529361364
GPI	1.5984100617564e-05	-0.33888948690301	0.512	0.701	0.525733053412296
TAF4B	1.60993294246288e-05	0.314920038655594	0.392	0.24	0.529523044105467
AC073114.1	1.66758048254588e-05	0.396148907507548	0.152	0.05	0.548483896514165
NFAT5	1.67091708494503e-05	0.291228970376884	0.96	0.924	0.54958133840927
ARL4A	1.67217487408492e-05	-0.331181422982985	0.336	0.548	0.549995037835271
PHACTR2	1.67400347676286e-05	-0.253378971641026	0.224	0.441	0.550596483542072
ZBTB16	1.74425176049625e-05	-0.361214008398625	0.848	0.962	0.57370184654482
DAPK1	1.75815147234526e-05	0.336208481406472	0.552	0.387	0.57827360076908
SMIM15	1.75917688104043e-05	-0.200515235280842	0.064	0.231	0.578610867943006
SH3RF3	1.76379088883891e-05	-0.415921827550805	0.44	0.632	0.580128461248005
DGKI	1.77502610383124e-05	0.874434878394483	0.568	0.437	0.583823835811134
SYT11	1.77628495758566e-05	-0.328994173164953	0.536	0.747	0.584237885399501
CTSD	1.80573554597408e-05	-0.204150082535923	0.088	0.269	0.593924478426335
MMD2	1.81409619531399e-05	0.670919244486763	0.44	0.288	0.596674379600724
MTLN	1.83057343114138e-05	-0.196317908872005	0.08	0.253	0.602093907236712
ZFP36	1.83765357246603e-05	0.332527621262765	0.296	0.156	0.604422636519803
ID1	1.87634792271332e-05	0.220247359873659	0.144	0.046	0.617149595259639
BCL6	1.88359013208256e-05	0.398530242116294	0.752	0.616	0.619531630343274
GPR34	1.89693322624869e-05	0.168940238217495	0.216	0.093	0.623920307445456
SSR1	1.92100629607947e-05	-0.269944472698974	0.424	0.629	0.631838180843499
MAGT1	1.93717452449167e-05	-0.319212873907518	0.432	0.629	0.637156072850555
ASNS	1.93993279156023e-05	0.127570551692038	0.152	0.051	0.638063294472074
MTUS1	1.96249187140827e-05	0.285032644817378	0.512	0.341	0.645483201424895
RFX3-AS1	1.97807317056214e-05	0.439943871448946	0.824	0.739	0.650608046529593
CD99L2	1.98501386733041e-05	-0.263265148797886	0.44	0.639	0.652890911103647
NUP160	2.00757023147335e-05	0.336444221295674	0.696	0.553	0.660309924833901
ABLIM3	2.00832034605331e-05	0.384147647333505	0.224	0.101	0.660556645020396
MTHFD1L	2.04652096178011e-05	0.484562645799028	0.72	0.662	0.673121209539097
NKAIN3-IT1	2.06820596174303e-05	0.084517306836703	0.112	0.03	0.680253622876901
NDUFA4	2.08146582334668e-05	-0.463529138755387	0.376	0.576	0.684614923956956
PER3	2.09222152339061e-05	-0.310810659142233	0.344	0.553	0.688152581258406
FST	2.10452510280225e-05	-0.182799989729985	0.048	0.211	0.692199351562687
CLDN10	2.1053076089089e-05	-0.164338352667336	0.04	0.198	0.692456725646225
AC013652.1	2.10555337462277e-05	-0.551244482378651	0.12	0.29	0.692537560447174
NMB	2.11371764606994e-05	-0.320894441002909	0.096	0.272	0.695222870968865
PDPN	2.13807151507169e-05	-0.335360699974748	0.296	0.509	0.70323310202223
RRP1B	2.14783584735942e-05	0.302182776341698	0.376	0.225	0.706444688554987
TNR	2.19540538039576e-05	-0.486600432929253	0.416	0.617	0.72209078366597
PRMT2	2.20500099296174e-05	0.330385951709919	0.616	0.493	0.725246876595045
MZT2B	2.20620336625031e-05	-0.233673933019407	0.128	0.317	0.725642349193389
COX6B1	2.25007674359385e-05	-0.333751476221414	0.28	0.478	0.740072741735454
TNKS	2.25261894799912e-05	-0.341669316494048	0.928	0.982	0.740908898186389
LBH	2.25916679213734e-05	-0.216787360356828	0.096	0.286	0.743062549601892
AIMP2	2.26818551206909e-05	0.283240429375804	0.464	0.315	0.746028896774646
LINC01828	2.28308015918605e-05	0.192340469776263	0.104	0.027	0.750927895157882
RNF144B	2.30595330682964e-05	-0.189160909805728	0.024	0.171	0.758451102149338
AC012404.1	2.32356029688823e-05	-0.290509660159345	0.32	0.555	0.764242217249506
PSD3	2.33389106485393e-05	-0.288485575634152	0.96	0.985	0.767640110141108
C2CD2	2.34257006330795e-05	0.316180045456705	0.336	0.188	0.770494719522617
STYXL1	2.36141393356074e-05	0.360444558777587	0.536	0.386	0.776692656887462
DPYD	2.37805576408988e-05	-0.21934560741678	0.944	0.974	0.782166321366801
ST3GAL6-AS1	2.38157746128293e-05	0.177267335805108	0.08	0.016	0.783324642790568
PPIA	2.38866681449557e-05	-0.384323420491555	0.464	0.658	0.785656401955738
GALNTL6	2.47447346911591e-05	-0.120512354565135	0.04	0.198	0.813879068726915
DSE	2.48388295228813e-05	0.327183361430724	0.64	0.474	0.81697394183709
AC007432.1	2.5002168962144e-05	0.282797617465294	0.224	0.096	0.822346339333878
COX5B	2.50157317089805e-05	-0.27479647630653	0.192	0.396	0.822792431640077
RASSF1-AS1	2.50451769895016e-05	0.0384746159967587	0.024	0	0.823760916361698
AC016687.3	2.50451769895016e-05	0.0363601404657785	0.024	0	0.823760916361698
STC1	2.50451769895016e-05	0.0388415238894394	0.024	0	0.823760916361698
AC023632.5	2.50451769895016e-05	0.0227477075565868	0.024	0	0.823760916361698
C10orf142	2.50451769895016e-05	0.0433680444207421	0.024	0	0.823760916361698
AC012470.1	2.50451769895016e-05	0.0337832999516769	0.024	0	0.823760916361698
AC025031.3	2.50451769895016e-05	0.0183966542985815	0.024	0	0.823760916361698
OR6C75	2.50451769895016e-05	0.121965199675478	0.024	0	0.823760916361698
AC009065.2	2.50451769895016e-05	0.0281875919672039	0.024	0	0.823760916361698
AC007608.1	2.50451769895016e-05	0.0326850044187388	0.024	0	0.823760916361698
AC024361.3	2.50451769895016e-05	0.0158078231529725	0.024	0	0.823760916361698
AC105105.1	2.50451769895016e-05	0.014654161588282	0.024	0	0.823760916361698
AC074281.2	2.50451769895016e-05	0.0343009893337835	0.024	0	0.823760916361698
NDUFA13	2.52606543272209e-05	-0.392922553130262	0.376	0.585	0.830848181476624
UQCR11	2.54071283873334e-05	-0.410237410321653	0.304	0.493	0.835665859787784
NCOA1	2.54562223853748e-05	-0.247461278740607	0.96	0.988	0.837280610477364
STEAP2	2.56182846755116e-05	-0.160953656427831	0.032	0.184	0.842611001262252
CRADD	2.57493426014751e-05	-0.293060556737106	0.704	0.831	0.846921627505118
ZFAND5	2.64003222302898e-05	-0.263268037446248	0.424	0.65	0.868332998476461
SRSF10	2.6859300766836e-05	0.328651038909489	0.784	0.71	0.883429261522003
AC012405.1	2.70072285240114e-05	0.307151158982286	0.264	0.12	0.888294753383259
ICA1	2.73389453409203e-05	0.308563302650936	0.304	0.158	0.899205251208211
AC008467.1	2.74171568301536e-05	-0.286831660307267	0.16	0.344	0.901777705300581
METTL25	2.75990834372663e-05	-0.293649308831092	0.432	0.635	0.907761453335126
AC037486.1	2.76692293433888e-05	0.15968680900629	0.096	0.023	0.910068622333401
RPL15	2.82551031213517e-05	-0.387003522971029	0.4	0.56	0.929338596764379
IRS1	2.8255567577275e-05	-0.257266102563613	0.208	0.403	0.929353873184152
AC019117.1	2.8509532113319e-05	0.173592935344395	0.104	0.027	0.937707020739176
CDH19	2.85726534260446e-05	0.754400926054228	0.08	0.016	0.939783143836032
CA1	2.86448120609572e-05	0.323613583551254	0.232	0.11	0.942156513496943
MED21	2.86738447683981e-05	-0.218111350999896	0.128	0.311	0.943111428277382
HNRNPA2B1	2.87644958070333e-05	0.290855024960094	0.976	0.974	0.946093031589132
CLIP1	2.88203227604793e-05	0.675369058089733	0.752	0.705	0.947929235914924
AC008534.1	2.91906482714067e-05	0.0361789056074257	0.032	0.001	0.960109612294839
LINC00411	2.91906482714067e-05	0.0345558402447107	0.032	0.001	0.960109612294839
BX322234.1	2.94453568420017e-05	0.237278909733463	0.224	0.104	0.968487231890277
FREM2	2.94970277777143e-05	-0.443406792050239	0.656	0.811	0.9701867406368
LINC01549	2.95716022273003e-05	0.089322028283725	0.032	0.001	0.972639568858133
AC005005.4	2.95716022273003e-05	0.0248033160240335	0.032	0.001	0.972639568858133
ARFGAP3	2.97205269685213e-05	-0.270832478784338	0.464	0.647	0.977537852521635
LINC01117	2.98171200940603e-05	0.251111562468349	0.128	0.039	0.980714897013738
TCF7L2	3.00519797734399e-05	-0.40083454337633	0.688	0.831	0.988439666728212
LINC02775	3.00542342420305e-05	-0.283248557389607	0.08	0.25	0.988513818454625
KIRREL1	3.02042254439328e-05	0.276560455746641	0.272	0.141	0.993447179076394
PEA15	3.0238480187604e-05	-0.207065001522015	0.184	0.387	0.994573851850484
MEX3B	3.0347732453893e-05	0.0202337659601785	0.032	0.001	0.998167268140993
ARX	3.07088523465378e-05	-0.162252090905833	0.024	0.165	1
HOXD-AS2	3.07430196092688e-05	0.0259157130592302	0.032	0.001	1
CXCL12	3.07430196092688e-05	0.017681689982867	0.032	0.001	1
SPCS2	3.09294344159762e-05	-0.306515120654735	0.384	0.581	1
CASP7	3.12409620765051e-05	-0.202208174575305	0.096	0.269	1
ARL6IP5	3.16291389512023e-05	-0.29869002025733	0.272	0.484	1
IP6K1	3.16525233939063e-05	0.327322025169806	0.608	0.509	1
GATAD2B	3.17113808981656e-05	0.393991762051686	0.736	0.681	1
MID1	3.21209344896235e-05	-0.275521726055885	0.784	0.911	1
CSGALNACT2	3.21486965415775e-05	0.360106910687856	0.48	0.319	1
MEG8	3.25220568881743e-05	-0.181934225219906	0.768	0.877	1
SYT6	3.26061348740796e-05	0.296925280171943	0.2	0.081	1
RASEF	3.2691077221093e-05	-0.205395311472518	0.088	0.268	1
CREG2	3.28936952716355e-05	-0.132961017224915	0.008	0.141	1
DPYSL3	3.33138605415867e-05	-0.481678094124711	0.712	0.836	1
BAZ1A	3.33967834338323e-05	0.395615191287583	0.648	0.532	1
EPB41	3.35017831438524e-05	0.28989046387033	0.216	0.095	1
GLIS1	3.35411671362958e-05	-0.225851105183963	0.04	0.191	1
NPTX2	3.35909132847318e-05	0.587933324692049	0.376	0.248	1
TSPAN7	3.38434490458066e-05	-0.35407304742933	0.544	0.714	1
TENM3	3.39492948494624e-05	0.465150531769504	0.448	0.304	1
SPDYE2	3.4173008415136e-05	0.293805884665735	0.416	0.268	1
TRIL	3.42570618405489e-05	-0.188541900825974	0.064	0.227	1
AL139294.1	3.42993768688813e-05	0.314004626882633	0.344	0.189	1
CHRM3-AS2	3.46234515273959e-05	0.267413956058777	0.168	0.064	1
IRF2BP2	3.47864089239252e-05	-0.28448869364874	0.432	0.631	1
AC109587.1	3.49960013265696e-05	0.16173404502571	0.264	0.131	1
SNHG26	3.53703060114142e-05	0.234688478632953	0.184	0.076	1
PSMB4	3.54279313144361e-05	-0.18304031432223	0.064	0.227	1
TDG	3.58003790003257e-05	0.229984574366488	0.496	0.311	1
ANKRD11	3.58229449505648e-05	0.286933002252462	0.84	0.835	1
AC011092.2	3.63814595302669e-05	0.313009048096652	0.408	0.248	1
AC005537.1	3.65850039499406e-05	0.139318416579175	0.072	0.014	1
PNISR	3.67989285726384e-05	0.328229982890168	0.912	0.847	1
AC091946.2	3.69015885512228e-05	0.0447932553557561	0.048	0.005	1
PPP3CA	3.70061014839747e-05	0.482547470635364	0.896	0.846	1
AL512308.1	3.72385053396215e-05	0.0874926786424043	0.048	0.005	1
NNMT	3.73811526383567e-05	-0.201099834542142	0.128	0.314	1
TRPS1	3.74374048823619e-05	-0.256157738938423	0.96	0.985	1
PHPT1	3.78379148911905e-05	-0.255825785648634	0.144	0.329	1
FRS2	3.78728563053527e-05	-0.216608791075963	0.752	0.955	1
COX7B	3.80815021997264e-05	-0.302686114407542	0.272	0.478	1
NKX2-2	3.81442176323378e-05	-0.222177195342855	0.168	0.357	1
LINC02826	3.83215633585703e-05	0.0951243459839144	0.072	0.014	1
NACC1	3.8661971917617e-05	-0.197143557780976	0.112	0.29	1
VCAN	3.86991902919304e-05	0.55060301604245	0.816	0.721	1
GRID1	3.87040978284828e-05	-0.231073308680219	0.648	0.82	1
FGD5-AS1	3.8795563404265e-05	-0.227357785004167	0.208	0.405	1
SMARCAD1	3.88725382876249e-05	0.272420317658497	0.816	0.727	1
TOX3	3.91203606129959e-05	0.142922703289697	0.24	0.11	1
ZNF75D	3.92092083502958e-05	-0.277757559180872	0.256	0.461	1
RIMS1	3.93804260776592e-05	0.544501009364683	0.328	0.188	1
LINC01551	4.02150385894478e-05	-0.294459102069592	0.456	0.666	1
CELF2	4.04164120749281e-05	-0.315306100909705	0.928	0.961	1
SQSTM1	4.06455400487497e-05	0.453033158427161	0.504	0.363	1
SEMA6A	4.07844294582328e-05	-0.395061213368681	0.776	0.869	1
ID4	4.14469124120442e-05	-0.316336966992505	0.504	0.691	1
AC092131.1	4.17222912388973e-05	0.332711419001048	0.136	0.046	1
SEMA5A	4.17560470029916e-05	-0.295507814824924	0.792	0.904	1
TMEM178A	4.17610161977023e-05	-0.226358296510519	0.24	0.448	1
SLC8A3	4.21152221661584e-05	0.246095008191462	0.104	0.028	1
BNIPL	4.22925160063755e-05	0.0655069341874662	0.088	0.02	1
PPP2R2C	4.26050658149842e-05	-0.138475958827221	0.056	0.217	1
AC006001.2	4.29462807690858e-05	0.251522611797011	0.576	0.442	1
DPY19L2	4.30854787598413e-05	0.244717896402468	0.264	0.131	1
C21orf62-AS1	4.365373375646e-05	0.386773269164523	0.408	0.248	1
CANX	4.45049351153963e-05	-0.336585452547037	0.656	0.775	1
SLC2A9	4.4564104600517e-05	-0.23319238910392	0.104	0.271	1
AC091646.1	4.48548784452303e-05	0.371047409310375	0.512	0.369	1
SHTN1	4.49743925262358e-05	0.275168689547329	0.32	0.175	1
PROX1-AS1	4.51079926413292e-05	-0.397703653647425	0.208	0.394	1
C2orf80	4.54713650205467e-05	0.196099078408431	0.24	0.111	1
PRIMA1	4.60942648356645e-05	-0.162756177987694	0.128	0.321	1
VCAN-AS1	4.624495755815e-05	0.261490666238585	0.288	0.152	1
NPTN	4.63590349406128e-05	-0.310393777600044	0.504	0.7	1
AP002336.2	4.68347011144524e-05	0.390937118782552	0.664	0.54	1
AZGP1	4.68535861179485e-05	0.0571876754147529	0.056	0.008	1
FARS2	4.73173020217752e-05	-0.29182063907189	0.888	0.934	1
AC097376.3	4.76764773296331e-05	0.289986844408724	0.688	0.551	1
BCL2L13	4.77229971893099e-05	0.352013975163126	0.68	0.612	1
NAV2	4.77926224443606e-05	-0.311043579532424	0.976	0.985	1
BZW2	4.78472151807333e-05	0.310632289725792	0.464	0.318	1
UBE2H	4.80298678850921e-05	0.288894401714253	0.944	0.89	1
NRGN	4.8976869757675e-05	-0.152488076400879	0	0.119	1
NHLH1	4.91221405874193e-05	0.0409666123492453	0.056	0.008	1
RCAN1	4.95407321866455e-05	0.588985030248914	0.488	0.353	1
UQCRQ	5.02970032672487e-05	-0.247737796803588	0.16	0.348	1
IFI44L	5.06708549127372e-05	0.239475239069755	0.216	0.092	1
MASP2	5.31199084760302e-05	0.0795805320827021	0.08	0.018	1
SETD5	5.32182098636425e-05	0.300819210661263	0.92	0.897	1
N4BP2L2	5.33021691002675e-05	0.268709333097353	0.976	0.945	1
TLR4	5.34346668392469e-05	-0.190572712682302	0.056	0.211	1
ARHGEF4	5.36001283161211e-05	0.5911581901074	0.784	0.763	1
SMOC1	5.38456667401881e-05	0.437212102486113	0.192	0.081	1
PTPN9	5.41761215341092e-05	-0.332222380835392	0.544	0.779	1
PDE4B	5.42063065538475e-05	-0.281007995584831	0.984	0.991	1
SLC16A2	5.50590396056309e-05	-0.302949043857064	0.272	0.475	1
RMRP	5.50957847374103e-05	-0.148847761990195	0.024	0.162	1
ADIPOR2	5.52657560825074e-05	0.32879299317011	0.656	0.585	1
GRIP1	5.55471783652213e-05	1.82634655569633	0.24	0.123	1
PDLIM5	5.56505595421972e-05	-0.35963568029965	0.872	0.953	1
NPSR1	5.59151316989667e-05	0.444709851554169	0.136	0.046	1
OCRL	5.61109024935325e-05	-0.19782975078334	0.28	0.487	1
TMEM59	5.66451324943631e-05	-0.243597867521285	0.368	0.589	1
IER2	5.68445617996936e-05	0.307764060346015	0.328	0.191	1
MALAT1	5.70027480303832e-05	0.285488878360715	1	1	1
RALGPS1	5.74816845362409e-05	-0.255260339960449	0.4	0.599	1
MRTFA	5.7523261024392e-05	0.472100985529259	0.848	0.79	1
SARAF	5.76658769078501e-05	-0.321438149372483	0.52	0.679	1
PTCH2	5.76826290507803e-05	-0.179630917306478	0.192	0.392	1
UQCR10	5.76830876471062e-05	-0.33986052335352	0.208	0.388	1
SLC30A10	5.78886719527596e-05	-0.275264229771908	0.08	0.237	1
ANKRD7	5.91290468239999e-05	0.3549145227321	0.256	0.129	1
GPAM	5.96029421054375e-05	-0.194804833771955	0.152	0.34	1
COBL	6.03750739242714e-05	0.468499986993539	0.736	0.663	1
PTRH2	6.1235810368264e-05	0.273228467760827	0.536	0.384	1
FEM1B	6.14541504832818e-05	-0.234876478514645	0.264	0.47	1
AC091885.2	6.15449282057799e-05	-0.264868413018768	0.168	0.349	1
NUMB	6.16037588987249e-05	0.313200949794946	0.848	0.724	1
AC117464.1	6.23460163081619e-05	-0.280425542008428	0.2	0.402	1
LIMS1	6.29137939079219e-05	-0.289860481611216	0.608	0.808	1
LRRN1	6.29940403127395e-05	0.308880819727519	0.48	0.33	1
LGALS3	6.30285128643318e-05	-0.345401187899996	0.344	0.553	1
PPP2R5B	6.33475106471188e-05	-0.118778478076573	0.04	0.183	1
ADAMTS6	6.35097918288065e-05	0.414286174949103	0.696	0.568	1
AC069228.1	6.46549255208725e-05	0.195446351800568	0.168	0.065	1
UBR5	6.47970568125385e-05	0.383595883128376	0.936	0.896	1
PCDH15	6.48332072791384e-05	0.350996727465245	0.216	0.1	1
CRNDE	6.48553569365286e-05	-0.308562714639234	0.48	0.668	1
GALNT13	6.48593621414692e-05	1.12220652103612	0.456	0.344	1
ATP5MD	6.49124147987118e-05	-0.234804692093664	0.152	0.33	1
NLGN1	6.49981277041045e-05	-0.205119619849676	0.984	0.986	1
DPP4	6.54713394902058e-05	-0.330494350121304	0.296	0.505	1
ISCA1	6.57733550975396e-05	-0.254634312934284	0.264	0.457	1
APOO	6.69893519984783e-05	-0.261728473323753	0.28	0.463	1
RBM38	6.74214726813852e-05	-0.158402574515947	0.048	0.194	1
PTAR1	6.74342438739841e-05	-0.293117480869698	0.696	0.838	1
AL589935.1	6.83347987145638e-05	-0.281161090957561	0.352	0.559	1
PPM1K-DT	6.85878106877008e-05	0.165186753947588	0.104	0.03	1
MAPT	6.88206334196326e-05	0.390168876216133	0.656	0.579	1
SF1	6.93321547653036e-05	0.37484365380505	0.76	0.756	1
DYRK1A	7.03557783615313e-05	0.286238122769159	0.832	0.762	1
HSPA5	7.04878071325702e-05	-0.351824393501067	0.336	0.518	1
CDKL3	7.06699406330654e-05	0.320498436844924	0.648	0.525	1
AC104781.2	7.10427889550527e-05	0.221884428025814	0.272	0.139	1
COX8A	7.10601547521011e-05	-0.223590353073521	0.088	0.253	1
ATAD1	7.12263400744509e-05	-0.272707284542226	0.28	0.449	1
ZC2HC1B	7.14575377149607e-05	-0.194601969771293	0.112	0.28	1
TNRC18	7.22691524878523e-05	0.442208291283453	0.784	0.706	1
POM121	7.24346432593284e-05	0.401398189112196	0.776	0.716	1
JUND	7.33363752768391e-05	-0.334587929077003	0.416	0.609	1
PLPPR1	7.35255491757582e-05	0.34614649547234	0.144	0.053	1
SPOCD1	7.36550014947036e-05	-0.341776719767236	0.192	0.372	1
PLPPR4	7.43194357852136e-05	-0.195701305909274	0.144	0.327	1
SSR4	7.43487586674801e-05	-0.322920298525983	0.192	0.367	1
TMEM200C	7.45878840941935e-05	-0.227405067015681	0.128	0.302	1
HSPA1A	7.46460076455811e-05	-0.361145939728661	0.416	0.625	1
SERPINI1	7.48748561340596e-05	-0.167408918879219	0.072	0.23	1
CTTNBP2NL	7.49626642593533e-05	0.310255657396973	0.528	0.365	1
GPR37	7.57429388464615e-05	-0.210151647086317	0.12	0.296	1
TMX4	7.60580302894154e-05	-0.247988645316468	0.272	0.465	1
TRIP13	7.73398556889182e-05	0.183312723200489	0.208	0.089	1
GTDC1	7.74465281271273e-05	-0.273344583376453	0.624	0.789	1
AL732509.1	7.77147524923102e-05	-0.284793828173678	0.256	0.433	1
PTPRN2	7.83352465104043e-05	-0.303392789525737	0.616	0.79	1
ARPP19	7.85300686005708e-05	-0.216335596491851	0.328	0.536	1
AP003120.1	7.86390671074307e-05	0.0632462188170929	0.072	0.015	1
AC040977.1	7.86771315529437e-05	0.0646685522771479	0.088	0.022	1
FAM214A	7.86965463457883e-05	-0.281808128130701	0.536	0.717	1
ADAMTS2	7.93212682076397e-05	-0.172432045043338	0.048	0.195	1
VEGFA	7.9526766241554e-05	0.876142582882095	0.792	0.742	1
AL359636.2	8.02736715011362e-05	-0.216977784394927	0.08	0.241	1
TENM1	8.0612514529506e-05	-0.247561755501531	0.816	0.938	1
IPCEF1	8.09150915061254e-05	-0.307275726407619	0.384	0.599	1
DCLK2	8.10334891819749e-05	0.536464890221318	0.968	0.957	1
DNAJB9	8.11175503522063e-05	-0.191826285752915	0.104	0.267	1
MAOB	8.1135285591447e-05	-0.254959392282239	0.296	0.512	1
GDPD1	8.17042180302482e-05	0.327957168962217	0.384	0.237	1
NDUFB11	8.1937668275195e-05	-0.229703901926446	0.128	0.3	1
GABRA3	8.22839391674025e-05	0.145228296083875	0.096	0.026	1
SLC25A37	8.24050324032823e-05	0.341799095958146	0.648	0.535	1
ELAVL3	8.25720524496319e-05	-0.243363524326966	0.344	0.548	1
FRMPD3	8.29476981921785e-05	0.331035224047166	0.304	0.175	1
SLC13A3	8.3232719692593e-05	-0.267676131739487	0.544	0.751	1
SPDYE5	8.3669049309446e-05	0.232591029507884	0.336	0.196	1
SH3GLB1	8.46088628087197e-05	-0.290981093631743	0.504	0.693	1
MAGEF1	8.48123809041749e-05	-0.15458272197926	0.064	0.215	1
DPP6	8.53083314211858e-05	-0.278424688714958	0.976	0.991	1
PRKAR1A	8.56401116069454e-05	-0.232260497539446	0.344	0.524	1
ADAMTS9-AS2	8.58490297421469e-05	-0.390310520265055	0.552	0.698	1
TFAP2A	8.63006225755058e-05	0.107630684273732	0.072	0.015	1
RIMS2	8.73326284178023e-05	-0.328598366345351	0.568	0.762	1
HLF	8.8429211271635e-05	-0.186796990680522	0.088	0.25	1
DICER1-AS1	8.98871929288346e-05	0.231749734073528	0.344	0.21	1
PPFIA1	9.02913119030706e-05	0.448270702045331	0.792	0.777	1
LRRC75A	9.20717831542536e-05	0.214563570886243	0.328	0.184	1
SPDYE1	9.2550606017468e-05	0.250648154642715	0.36	0.222	1
ATXN2	9.25687981135503e-05	0.269512632317392	0.904	0.894	1
NT5DC3	9.26542263311132e-05	0.390655358753331	0.488	0.352	1
ABCA8	9.341108981775e-05	-0.226420277139629	0.256	0.452	1
ZNF441	9.5755240455453e-05	-0.197661962542328	0.128	0.296	1
SNRPF	9.58299746856005e-05	-0.215512839135554	0.208	0.392	1
GNG12-AS1	9.61885340968715e-05	0.304786361331205	0.76	0.613	1
ZNF180	9.6304852477199e-05	-0.167008460675141	0.088	0.25	1
VDAC2	9.69064038217373e-05	-0.171198978050601	0.072	0.225	1
CDK14	9.73096860359801e-05	-0.246727835611665	0.976	0.985	1
ADARB2	9.74129122497062e-05	-0.117338372684323	0.008	0.127	1
ASCL1	9.76031212135286e-05	-0.207453774680734	0.056	0.202	1
AKTIP	9.80689518913209e-05	-0.150196982911344	0.056	0.206	1
LINC02073	9.86415918096075e-05	-0.16818686018423	0.024	0.154	1
AC016745.1	9.8797278399115e-05	-0.284468463629398	0.12	0.291	1
AC134043.2	9.9523071202481e-05	0.0928103274821958	0.04	0.004	1
ZDHHC13	0.000100045436105587	0.236132230265567	0.328	0.185	1
SETD2	0.000100541987962645	0.30471292515128	0.84	0.857	1
COX6C	0.000101211835153559	-0.35633992158007	0.36	0.524	1
AL162718.1	0.000101971880263469	-0.278816620278075	0.056	0.203	1
AC104521.1	0.000102437878663036	0.0726542979105649	0.04	0.004	1
TRDC	0.000102715609150723	-0.144817972517706	0.016	0.139	1
RSU1	0.00010290931180594	0.45341579687848	0.6	0.486	1
CHM	0.000102945420808413	-0.278478954575346	0.672	0.792	1
AL512422.1	0.000103832640007174	0.201750979035067	0.296	0.158	1
GCLM	0.000104093033099309	-0.213592526340747	0.16	0.326	1
CDKL1	0.000104291089875949	0.35046789974066	0.496	0.341	1
SDR42E2	0.000104425647334497	0.0388242711438796	0.04	0.004	1
TOX2	0.000105010132652374	-0.18254693194542	0.072	0.227	1
AC006511.6	0.000105433128868264	0.0601249455324755	0.04	0.004	1
HOXC9	0.000105433128868264	0.0476144914900072	0.04	0.004	1
TACC2	0.000106564085376586	-0.284125857616559	0.344	0.551	1
AEBP1	0.00010702175026228	0.298827273371564	0.296	0.168	1
CDH6	0.000107245855684679	-0.317593428159502	0.424	0.632	1
AGTPBP1	0.00010728243159981	0.266253846205143	0.52	0.386	1
CNR1	0.000108833334858319	-0.356286104852985	0.832	0.905	1
CCDC50	0.000109433231024505	-0.282280220162443	0.624	0.748	1
AC006043.1	0.000109855088224846	0.0599131360581741	0.064	0.012	1
CRYZL1	0.000110027218203407	0.270018880108744	0.4	0.263	1
CACNA1B	0.000111038387676281	-0.151217939818085	0.024	0.152	1
WSCD1	0.000111172519385172	-0.325734956849249	0.552	0.746	1
AC090791.1	0.000111515363142353	0.107487236102769	0.08	0.019	1
TAFA2	0.000113601139291061	0.613896084201718	0.352	0.219	1
HDAC8	0.000114443939077616	-0.280094438795518	0.84	0.946	1
AC090577.1	0.000114665723570651	0.0572443806980523	0.08	0.019	1
PLSCR4	0.000116694174079756	-0.273976020802078	0.248	0.422	1
CPA4	0.000117899890260752	0.174092879701766	0.08	0.019	1
DDAH1	0.000117970216868492	-0.181442654788426	0.568	0.766	1
TFPI	0.000119217486055248	0.0935049854779208	0.08	0.019	1
DKK3	0.000119512571517715	-0.188936092978588	0.328	0.56	1
SPTSSA	0.000119816402929171	-0.207269449629375	0.176	0.367	1
TUBB2B	0.000121327175179643	-0.393224388331959	0.416	0.585	1
PDGFD	0.000121587467956812	-0.409851563959165	0.16	0.329	1
ZBTB20	0.000123113912693345	-0.211887502404742	1	0.999	1
MTERF1	0.000123723134281636	-0.371848142343649	0.64	0.75	1
NFIX	0.000126651591101533	-0.227235157255024	0.504	0.71	1
AK4	0.000127143076128224	-0.247318420807956	0.32	0.522	1
NEBL	0.000127177248697848	-0.323549086268027	0.544	0.788	1
RTL8C	0.000127947565662664	-0.211561638857239	0.152	0.318	1
TNRC6B	0.000128140424489487	0.0787669360085879	0.904	0.982	1
ZHX2	0.00013010738674756	0.349922721112294	0.704	0.605	1
IGF2BP2	0.000131363973610291	-0.213928477964749	0.456	0.698	1
AC073525.1	0.000131523905286785	0.387351152907029	0.048	0.007	1
LANCL1	0.000132597767046903	-0.256630106921578	0.416	0.599	1
DYNLT3	0.000132664177003698	-0.178794228002882	0.112	0.279	1
RERE	0.000132701752715787	0.233652799778886	0.952	0.958	1
CHMP2A	0.000132872295644027	-0.200925791690844	0.096	0.245	1
EPHA5-AS1	0.000133209810282808	0.125320644057424	0.056	0.009	1
AC092903.2	0.000134170171245401	0.085658582400169	0.056	0.009	1
CCDC18-AS1	0.000134612292620703	0.422346824197527	0.848	0.755	1
MAGED1	0.000135108072354485	-0.264826411117578	0.832	0.904	1
MT2A	0.000136624926189974	-0.231840238828551	0.648	0.836	1
C1QL1	0.000136827913417383	0.18085465739847	0.136	0.049	1
ZBTB10	0.000138984370852417	-0.207130944022746	0.344	0.528	1
SLC12A7	0.000140164849349387	0.0798010473956441	0.288	0.154	1
FGF12-AS1	0.000140432167781049	-0.114578390403231	0.048	0.194	1
CDH2	0.000140576104094637	-0.319401210862264	0.904	0.957	1
EGLN3	0.000140600174042289	-0.293455665011952	0.208	0.387	1
KCNIP4	0.000142077004097439	1.29906534614152	0.728	0.678	1
UBL3	0.000142652997909625	-0.357899920204782	0.696	0.812	1
AL354771.1	0.00014274480944205	0.243818845608251	0.312	0.177	1
DUBR	0.000143269273864574	-0.28335268222132	0.384	0.535	1
FUT9	0.000144080447205428	0.526038594547307	0.816	0.689	1
STEAP1B	0.000145268744688648	0.205234875246439	0.144	0.054	1
BCAP31	0.000145297117414482	-0.263060127826877	0.256	0.428	1
BCR	0.000145454416694159	-0.268846214832564	0.528	0.732	1
PTCH1	0.00014551742365066	-0.260752690842683	0.264	0.441	1
CD24	0.000146231663302819	0.129335075986691	0.152	0.06	1
ANKH	0.000146377109520554	-0.278961607152729	0.504	0.668	1
HK2	0.000146687402290847	0.14268813897634	0.144	0.053	1
NT5DC1	0.00014747769469295	-0.20225924618051	0.112	0.275	1
GAS7	0.000147658007736055	-0.245563673422296	0.616	0.858	1
DLL3	0.000148708187209688	0.0875240394190811	0.096	0.027	1
B3GALT5	0.000148910051092002	0.254918687768462	0.184	0.083	1
LMO2	0.000150525345553194	0.61059487283024	0.568	0.468	1
HES4	0.000151337463094912	0.257608070108682	0.32	0.18	1
UBA1	0.000152638151663018	-0.211521986882487	0.504	0.683	1
SEC61B	0.000154349911446585	-0.273472144426155	0.24	0.418	1
ENTR1	0.000154865126891639	0.233368065281194	0.352	0.218	1
ATP5MF	0.000157141070212831	-0.239994363323519	0.192	0.376	1
CTSB	0.000157539543111488	-0.31725015882993	0.376	0.54	1
STK32B	0.000161054935187227	-0.296326011635052	0.328	0.503	1
PYGL	0.000161366039664035	-0.343006796102706	0.424	0.632	1
AOC1	0.000161430311972293	0.0678068794881335	0.072	0.016	1
IGFBP7-AS1	0.000162669001973708	-0.183763036225515	0.048	0.184	1
FRMPD4	0.000162805774890818	-0.142631393529536	0.024	0.147	1
LINC01748	0.000163105410332603	-0.354459970337982	0.504	0.664	1
HSP90B1	0.000164903275035527	-0.312798263622867	0.544	0.719	1
STIM1	0.000165594816539393	-0.283982672243401	0.432	0.613	1
ZNF565	0.00016586239791178	0.408611814384734	0.632	0.578	1
PHLDB1	0.000166422765100649	0.36804213779627	0.568	0.444	1
DSEL	0.00016851019444984	-0.293638110940067	0.416	0.591	1
NDP	0.000169022918841126	-0.217592599231429	0.184	0.355	1
RAB34	0.000170077004882765	-0.153041436815055	0.08	0.23	1
DCBLD2	0.000171252565404558	0.289686030841174	0.648	0.52	1
PDK4	0.000171462610048794	0.337373302047388	0.28	0.161	1
QRICH1	0.000171829825314029	0.29138845397489	0.52	0.394	1
LRRC34	0.000173101743766642	-0.126493533133306	0.072	0.218	1
DYNLL1	0.000173322448868366	-0.35585305332258	0.512	0.659	1
PCBP1	0.000173512065017208	-0.207663327524137	0.16	0.333	1
YWHAH	0.000174744708699381	-0.182267647866815	0.152	0.33	1
AC068888.1	0.000175304721161828	0.182838237091374	0.352	0.219	1
TLE5	0.000176862756101574	-0.280304871934823	0.296	0.484	1
AC036108.3	0.000177530115658513	-0.1275304571828	0.056	0.199	1
LINC02785	0.00017799925675582	-0.168753827160691	0.032	0.16	1
GAB3	0.000178379161844703	-0.195401352280749	0.144	0.319	1
TYW1	0.000179485110270924	0.285232534813508	0.864	0.766	1
ZFYVE21	0.000179586833206644	-0.255180183363158	0.28	0.448	1
GRM5	0.000179696021960304	-0.264919713826236	0.184	0.364	1
CEP112	0.000180040986286855	-0.277493085784978	0.616	0.793	1
MT-ND1	0.00018134730429556	-0.341850693530334	0.712	0.877	1
MAP3K5	0.000181454111544388	0.44525652173612	0.544	0.436	1
TEX22	0.000181782305324066	0.179781622469882	0.296	0.165	1
SRI	0.000183989891753096	-0.363052217876757	0.568	0.712	1
AL358115.1	0.000184474983060745	0.0631525858102149	0.072	0.016	1
SELENOT	0.000184866342533369	-0.230549267513238	0.312	0.512	1
RCC1	0.0001871935199986	0.150179540503179	0.256	0.135	1
RNF7	0.000187424039080505	-0.186253501680597	0.12	0.277	1
PEG10	0.000187650727570171	0.383389187840157	0.176	0.078	1
AIG1	0.000188673090885638	-0.240645345260809	0.664	0.813	1
NPY1R	0.000188785749889087	0.0478058838867956	0.072	0.016	1
PTPN12	0.000190804698129057	0.503432921609921	0.872	0.866	1
NHS	0.000191981610839944	-0.144785968649456	0.184	0.387	1
AL358334.4	0.000192233043285389	0.364767478888842	0.488	0.368	1
DMAC1	0.000193099306287854	-0.150003577553834	0.064	0.203	1
CRLF3	0.000193124864194765	0.305025115139825	0.712	0.643	1
C18orf32	0.000194056124882937	-0.213769264772293	0.192	0.36	1
BIRC6	0.000194098531401713	0.250943781244213	0.96	0.945	1
CD101	0.000195375718913093	-0.186476458140879	0.176	0.355	1
LIMCH1	0.000196183695297759	-0.328882419849655	0.632	0.781	1
ADAMTS15	0.000196704772359316	0.130284468170948	0.192	0.085	1
ELF1	0.000197219908886693	0.43677165582353	0.672	0.578	1
FOXO1	0.000197253863009968	0.399189500500012	0.912	0.881	1
AC025159.1	0.000197539278113679	-0.471548607632658	0.6	0.706	1
SYCP2	0.000198156448816894	-0.216497795224444	0.176	0.349	1
ZBED1	0.000198438594381891	-0.188545622805415	0.088	0.229	1
RPS6KA6	0.000198483901826393	0.171305425565815	0.12	0.041	1
ZBTB7C	0.000198929908930441	-0.286912092899367	0.328	0.537	1
LINC02018	0.000199540671527106	-0.264282915321076	0.296	0.48	1
SULT1C4	0.000201968294099621	0.1560950860167	0.112	0.037	1
TMEM167B	0.000202288960268814	-0.148038395125686	0.096	0.253	1
IL17D	0.000202364885443177	-0.176212732602284	0.136	0.296	1
NCOA6	0.000204853099790176	-0.268085008664956	0.664	0.819	1
PPDPF	0.000204879679933425	-0.158702744712891	0.096	0.249	1
YY1AP1	0.000205103133551039	0.309005589780033	0.536	0.426	1
PIGC	0.000209557942288724	-0.241019652555481	0.432	0.616	1
AL157938.2	0.0002098977809508	0.327565169887188	0.464	0.329	1
YIPF6	0.000211953419682776	-0.256525559289647	0.544	0.689	1
FAM198B-AS1	0.000214075647001222	-0.176762346912525	0.032	0.158	1
SCAND1	0.000214717663405829	-0.207410492939836	0.12	0.281	1
KLF9	0.000214988339986197	-0.294825807117942	0.6	0.773	1
TOX	0.000215990471366928	-0.096520742115511	0.624	0.756	1
RAB6B	0.000216084872347741	-0.175365380944671	0.224	0.399	1
ZNF614	0.000216493270451518	-0.157740601193294	0.104	0.257	1
AC092428.1	0.000217966796180254	0.0921635370130192	0.096	0.028	1
PGRMC1	0.000219504443410035	-0.264541911880816	0.24	0.403	1
EML1	0.000220026934106278	-0.247877604945861	0.28	0.448	1
ADRA1D	0.000220298355852646	-0.157969262154388	0.056	0.191	1
AC112196.1	0.000220362498773173	0.132902504843714	0.2	0.093	1
GP1BB	0.000222321112562355	-0.179624922328632	0.104	0.256	1
BMERB1	0.000222839502426309	0.405499670994367	0.784	0.769	1
CFAP221	0.000223025036657397	-0.171688524659321	0.12	0.28	1
DOCK11	0.000223787782464747	0.270964351169012	0.344	0.212	1
TOGARAM2	0.00022404759595258	0.240013338717301	0.192	0.089	1
AC005165.1	0.000225655146059415	0.21879221496346	0.12	0.042	1
RPL26L1	0.000226329077447244	-0.121053558981807	0.024	0.143	1
AC008771.1	0.000229106589589626	0.338409188300405	0.616	0.522	1
WNT2B	0.000230468622509922	0.196529624992	0.304	0.173	1
BRWD1	0.000231816576121811	0.338512176004631	0.76	0.72	1
RAB28	0.000232686548431862	-0.224201427046678	0.656	0.788	1
DPP7	0.000232991842128391	0.19382452500665	0.384	0.246	1
SUB1	0.000233479982387149	-0.375054345768146	0.728	0.82	1
SPTBN1	0.000233716216418411	-0.198577234697391	0.936	0.972	1
ARHGAP26	0.000235734202503701	-0.445448057177796	0.88	0.932	1
KCNJ6	0.00023663500821455	-0.220127687581606	0.08	0.223	1
SALL3	0.000238230244563163	0.316370958494585	0.416	0.287	1
GRM7	0.000239530387823646	0.681165650415743	0.472	0.36	1
AEBP2	0.000240133947804426	-0.315188187249127	0.856	0.939	1
PTCHD1	0.000240718494022987	-0.260959695500772	0.424	0.647	1
CD164	0.000241802193506872	-0.212884982411091	0.304	0.487	1
CTPS2	0.000242506734599977	-0.259501626801261	0.528	0.679	1
SCN8A	0.000243453510697737	-0.267212895165517	0.736	0.865	1
SPP1	0.00024510061506835	-0.55166945244938	0.52	0.664	1
C6orf120	0.000246319304091686	-0.143650120171317	0.048	0.175	1
DSTN	0.000246582947142553	-0.277985753197328	0.4	0.62	1
NFX1	0.000246731042201995	0.288532444137201	0.656	0.578	1
AL138828.1	0.000247205848469462	-0.28920980462563	0.2	0.378	1
DAP3	0.000248184502781358	0.343079896394387	0.592	0.497	1
LINC00630	0.000249046986450411	-0.262229446831956	0.44	0.602	1
CPQ	0.000249051042989114	-0.329403878580998	0.576	0.696	1
XKR6	0.000251898757040591	0.237656662152788	0.92	0.95	1
NMNAT2	0.000252885781465661	0.236590905278598	0.2	0.095	1
ENC1	0.000252971659575169	-0.20866057715758	0.232	0.426	1
HIGD1A	0.000252984248977126	-0.148151412624931	0.056	0.189	1
AC004551.1	0.000254656004519099	-0.195479500271715	0.064	0.2	1
MSANTD4	0.000254683061970003	-0.200758206881835	0.392	0.574	1
SYNPO2L	0.000256967758971917	0.0894114639651369	0.096	0.028	1
ZNF496	0.000258152058632003	0.276813532334858	0.424	0.304	1
CACNB4	0.00025848486495597	0.500849859917149	0.592	0.459	1
RAB4A	0.000259804676633146	-0.186086857615985	0.304	0.484	1
NUDT4	0.000261238353868358	0.350574769534896	0.6	0.488	1
TMPRSS11F	0.000262913530768287	0.0291210355697922	0.032	0.003	1
AC090945.1	0.000263920761271025	0.252246329336225	0.336	0.203	1
FAM106A	0.000265254565310168	-0.231323527720741	0.392	0.598	1
SPDYE17	0.000265684371899067	0.0234355730969699	0.032	0.003	1
MAMLD1	0.000267550653679305	-0.325732859429776	0.472	0.627	1
STK38L	0.000269906198199286	-0.318547920627373	0.44	0.616	1
CBLN4	0.000270734294728359	-0.167936143980224	0.048	0.177	1
SERP2	0.000271672776062152	-0.147334064835082	0.048	0.175	1
TTYH1	0.00027173043995449	-0.408127653661303	0.664	0.781	1
SPIRE1	0.000272169472838195	0.291023149259632	0.896	0.899	1
TLN2	0.000272796178567891	-0.318674487867924	0.656	0.823	1
ERCC6L2	0.000277067542053014	-0.223972543467883	0.736	0.844	1
HEPACAM	0.000279216297925575	-0.208688040210591	0.44	0.639	1
SMIM26	0.000279517317166045	-0.20394529161947	0.08	0.218	1
RAB11FIP3	0.000281676977027293	0.356078112805852	0.688	0.591	1
MT-CO1	0.000281914043340276	0.520207035020462	0.968	0.977	1
TVP23A	0.000283587719503886	0.226603926254879	0.336	0.207	1
SPCS1	0.000286291872680518	-0.190658295866937	0.2	0.368	1
DUSP10	0.000286983233474495	-0.271557841910077	0.176	0.33	1
AC104248.1	0.000287191597955636	-0.196321831695354	0.096	0.246	1
MCAM	0.000287492074885279	0.143366997393983	0.192	0.087	1
AC211433.1	0.000287963371823553	0.3637699164637	0.6	0.53	1
TNFRSF10B	0.000289100799524682	0.364934080921832	0.432	0.315	1
HECW1	0.000291587935532372	0.249205060443626	0.216	0.108	1
U52111.1	0.000292215044551859	0.145650914542596	0.248	0.127	1
AP002989.1	0.000292346626571844	-0.226695967670356	0.016	0.123	1
MTHFD2	0.000292447901296979	0.270903389029864	0.32	0.192	1
DOCK7	0.000292617362183691	0.302486132339877	0.928	0.928	1
RRP15	0.000292699518090156	0.338665659487288	0.52	0.413	1
FOXD1	0.00029281730032566	-0.13305978519714	0.032	0.15	1
ZNF710	0.000297803562281602	-0.122110431871823	0.2	0.401	1
PSPC1	0.000297833847111942	0.325164626013698	0.84	0.777	1
ABHD17C	0.000299262106733317	-0.254469666862476	0.256	0.429	1
NCEH1	0.000300692274024981	-0.257300159953298	0.28	0.461	1
TRIB2	0.000301727905798729	-0.252970554470733	0.584	0.744	1
ODF2L	0.000302481659135773	0.270781506443724	0.416	0.284	1
RHBDL3	0.000302732070759261	-0.271396105371673	0.4	0.571	1
THUMPD2	0.000302920857634647	0.219104664092798	0.552	0.41	1
MICALL2	0.000303224164663226	0.266144119394639	0.328	0.207	1
LAMB1	0.000304586879818632	0.62883989540047	0.384	0.264	1
AL591686.2	0.000304999647998567	-0.318502579024848	0.272	0.447	1
VSTM2B	0.000308357661785325	0.353613103116276	0.088	0.026	1
SEZ6L2	0.000309558313473456	-0.17710216850975	0.104	0.257	1
LAMTOR3	0.000310007406376783	-0.173195452892018	0.144	0.309	1
C1RL	0.000311872428678917	0.239761763972141	0.256	0.142	1
AC005162.3	0.00031624726093335	-0.176785094378859	0.08	0.219	1
ARNT2	0.000316356628469159	-0.333228715673196	0.728	0.851	1
PDIA6	0.000316735222373891	-0.288705616507032	0.336	0.505	1
COL4A6	0.000319185465135372	-0.117404035064456	0.032	0.156	1
SH3BGRL3	0.000319903279061477	-0.125652805478158	0.032	0.152	1
AC118549.1	0.000321263523254128	0.320454950173899	0.84	0.779	1
HNRNPK	0.000321848383623724	-0.273424649881089	0.576	0.71	1
F2R	0.000322530481698468	-0.313639623764193	0.264	0.426	1
CFL1	0.000323739858623324	-0.231578384319713	0.288	0.459	1
OTUD7A	0.000325676246595484	-0.306970328969422	0.424	0.598	1
CDK5RAP3	0.000325811887773657	0.25003170776937	0.464	0.322	1
LINC00240	0.000327898797572643	0.226003104101152	0.248	0.131	1
GALR1	0.000328141824219121	-0.408822331441271	0.632	0.732	1
AURKAIP1	0.000329665204502358	-0.165086685768981	0.096	0.24	1
UBE2O	0.000330940133065883	0.28190597121806	0.6	0.479	1
ARHGAP24	0.000331370382990808	0.740196437783455	0.36	0.242	1
ATP5ME	0.000332364709934285	-0.237819542536011	0.184	0.346	1
AC078980.1	0.000332483134409217	-0.34774128269763	0.048	0.173	1
EIF3B	0.00033288437082081	0.271751797581306	0.576	0.486	1
FMO5	0.000334573011874778	0.231930872223693	0.256	0.139	1
SGCB	0.000335524631880712	-0.219634462029971	0.216	0.378	1
EML6	0.000335668463032904	0.581315752822382	0.656	0.548	1
EAF2	0.000338484964662056	-0.165615564083518	0.224	0.409	1
DLEU2	0.000342569895887064	0.330936487884511	0.952	0.938	1
FKBP10	0.000342795216062797	0.210183592412781	0.528	0.388	1
AL078600.1	0.00034307644178323	-0.085233238002976	0.024	0.139	1
VPS13A	0.000343754090600941	0.313081072330757	0.736	0.655	1
CETN2	0.00034383914827903	-0.151374369488895	0.04	0.161	1
TMEM185B	0.000346490866590005	-0.104765097530212	0.048	0.177	1
B3GALNT1	0.000347252847734524	-0.185768608205917	0.144	0.299	1
AC137494.1	0.000348193945168444	-0.24128138444386	0.168	0.325	1
MAP6	0.000350577199651757	-0.182131185549994	0.152	0.314	1
DPY19L1	0.000351346109620226	-0.335676956568245	0.8	0.9	1
GAREM1	0.000352428826036982	-0.103748337110711	0.64	0.774	1
SNAP25	0.000352662424755717	0.367695261843788	0.504	0.371	1
PHEX	0.000355280922945158	-0.278080742806488	0.352	0.526	1
MGP	0.000357019356309674	-0.338321729466451	0.024	0.138	1
BBS9	0.000357433884212625	-0.252530652844445	0.936	0.962	1
TXNDC15	0.000360847635686882	-0.22049133954804	0.312	0.502	1
AC092691.3	0.000361749796929776	0.337095698778456	0.4	0.272	1
IRX3	0.000362836859338726	-0.128881470513521	0.024	0.137	1
UQCRB	0.00036500300582096	-0.186372953789313	0.152	0.311	1
LUC7L3	0.000365316042129431	0.26732709087006	0.856	0.912	1
FHAD1	0.000369191099642825	-0.152786888442232	0.032	0.15	1
EHD4	0.000369455423607126	0.112813256791072	0.08	0.022	1
SYNM	0.000369826457066334	-0.175563645391883	0.2	0.384	1
DIDO1	0.000369964864182391	-0.222348405315379	0.504	0.706	1
PARP8	0.000372104014404605	0.286216134139716	0.488	0.355	1
ITM2B	0.000375535241912103	-0.36411255252064	0.6	0.714	1
PSMA7	0.000378905884255929	-0.262902935429952	0.232	0.399	1
HSPH1	0.000382459278302401	-0.270134247463476	0.376	0.575	1
LINC01776	0.00038376205384535	-0.222460149304134	0.272	0.441	1
RNF157	0.000384733934102549	0.370865123579411	0.6	0.482	1
MT-CYB	0.000386134750598069	-0.299824999811168	0.872	0.966	1
DYNLRB1	0.000386922129928544	-0.211014857890679	0.112	0.253	1
MAT2A	0.000390656164496329	0.37673573117117	0.64	0.535	1
ICE2	0.000392590573682878	-0.272550870266241	0.456	0.606	1
FMR1	0.000393267436144774	-0.225827476228605	0.408	0.598	1
STARD13	0.000394429024829695	-0.348296042896044	0.72	0.832	1
CASC6	0.000394928578220205	0.110449984813615	0.048	0.008	1
WDR86	0.000394928578220205	0.0543176751911646	0.048	0.008	1
SLC66A3	0.000395134561090873	-0.159625857187214	0.144	0.299	1
KCNA1	0.000395717807550088	-0.134792893060568	0.04	0.162	1
AC116345.4	0.000397801585525046	0.08931819161049	0.048	0.008	1
LAMP1	0.000398503441862849	-0.257148749830955	0.368	0.544	1
SPATA13-AS1	0.000401509544447798	0.0485404206736508	0.04	0.005	1
LRCH1	0.000402277511406816	-0.206701511404944	0.52	0.667	1
MLLT10	0.000402868984679148	0.283026119861954	0.792	0.74	1
ZNF528-AS1	0.000404613764502655	0.330428549715774	0.64	0.572	1
UNC13A	0.000405834263164924	-0.176292172138889	0.224	0.417	1
MTMR6	0.000407643465432014	-0.197507371214086	0.208	0.378	1
GGCX	0.000408710765434376	0.172051028438839	0.376	0.234	1
RNLS	0.000408864383407792	-0.257170980984422	0.12	0.268	1
DCLK1	0.000410111574090392	0.578860575287557	0.872	0.867	1
JAKMIP2	0.000411010622564348	-0.214565698002713	0.76	0.873	1
AC104695.4	0.000412461839969716	0.0743895886871852	0.048	0.008	1
PHYHIPL	0.000412698132038624	-0.338127989291816	0.608	0.765	1
MTM1	0.000418620462626331	-0.25831764369815	0.456	0.621	1
APCDD1L-DT	0.00042006134287568	-0.263490609392208	0.272	0.434	1
MT-ND5	0.000421881391041466	-0.225220575663784	0.448	0.64	1
AC090138.1	0.000422097935560262	0.053035651132088	0.04	0.005	1
PRDM5	0.000422347396817394	-0.286856112137576	0.48	0.656	1
C4orf48	0.000423610354449275	-0.17549293620679	0.12	0.272	1
AC079089.1	0.000424551735799876	0.0630291638125163	0.048	0.008	1
LINC00648	0.000427625492795199	0.0744008100372127	0.048	0.008	1
AC090204.1	0.000428232093488948	0.162664620312571	0.144	0.06	1
FRMD4B	0.000430493326331498	-0.238364482307805	0.176	0.333	1
MYO15A	0.000432757931406806	0.0552988180676491	0.04	0.005	1
ARL6IP1	0.000433012650202144	-0.352861155072154	0.464	0.618	1
GSG1L	0.000434810669084906	-0.195947702962104	0.192	0.355	1
EIF4G3	0.000437321798029663	0.246770591982095	0.968	0.977	1
YAP1	0.000437621925166278	-0.165503729901548	0.504	0.681	1
TMTC1	0.000438185868544578	-0.305437286446381	0.248	0.41	1
COX7C	0.00043894862208384	-0.328188987715354	0.328	0.48	1
KCNK5	0.00044045431384305	-0.122842398784384	0.016	0.122	1
LIX1L-AS1	0.000445533328233047	0.154907315477601	0.2	0.099	1
GTSCR1	0.000446570241974124	0.118998488494215	0.216	0.108	1
TTC13	0.000447175473514686	-0.211442022819557	0.336	0.503	1
AC008278.2	0.000447362512921061	0.0288191738462991	0.04	0.005	1
AL590608.1	0.000447362512921061	0.0365016695948744	0.04	0.005	1
TLK1	0.000448118246178206	-0.244517435230835	0.832	0.928	1
ZNF397	0.000448765613448943	0.262936207892748	0.496	0.383	1
SEC14L1	0.000451792864563007	-0.268728057466233	0.664	0.831	1
PTPRA	0.000453191179683672	-0.262799698622395	0.84	0.93	1
PAFAH1B1	0.000456500019446221	0.266975515014506	0.88	0.867	1
IKZF2	0.000457974958877513	-0.264186017021902	0.456	0.587	1
TRPM3	0.000461443033185462	-0.635129521400442	0.616	0.794	1
SLC20A2	0.000462035318603371	0.344693902460948	0.912	0.915	1
PTK2B	0.000466063202798081	-0.211229130231054	0.288	0.482	1
RALGAPB	0.000470595506943756	-0.223937431994048	0.64	0.786	1
DDT	0.000470821407696565	-0.143361505341907	0.048	0.168	1
UBLCP1	0.000474431816887726	-0.197275783012112	0.232	0.407	1
CYP27B1	0.000478052317025702	0.265773998232023	0.384	0.265	1
FBN1	0.000480118344236739	-0.36716075343035	0.456	0.628	1
ZNF181	0.00048128694216856	-0.11312806392545	0.136	0.31	1
LRIG1	0.000481815115297548	0.4758983516705	0.792	0.759	1
ADGRA1	0.00048255880968574	-0.166083158038854	0.104	0.245	1
EPC2	0.000482780083813763	0.253421618834778	0.832	0.779	1
COL6A2	0.000483845047853802	-0.125786792561	0.12	0.28	1
TMEM259	0.000484562493487779	0.276101826556634	0.64	0.567	1
WDR41	0.000486711820057952	-0.212896625180941	0.664	0.79	1
INPP5D	0.00048706183968531	-0.105046883065868	0.008	0.104	1
CACNA1A	0.000488638993364378	0.762954366340533	0.376	0.28	1
BPNT1	0.000490102527829179	0.168118832408411	0.216	0.111	1
PDS5A	0.000490973249861547	0.284974632268222	0.816	0.839	1
SSBP2	0.000499537902193205	-0.232266411407366	0.928	0.988	1
FABP5	0.000502933504574762	-0.426196544065479	0.328	0.495	1
SH3D19	0.000503860167597761	0.4243671310266	0.704	0.647	1
AC004158.1	0.000505690818421027	-0.228411301423291	0.48	0.658	1
NEAT1	0.000506407494081868	0.628371200186075	0.984	0.97	1
PRELID1	0.000506725614857828	-0.149858063214048	0.08	0.212	1
PSMD10	0.000507702186721147	-0.131326118093282	0.04	0.158	1
SHOX2	0.000508529161846131	-0.173687120789178	0.16	0.319	1
SHANK2	0.000509218743514673	-0.220795899453199	0.256	0.438	1
BCAP29	0.000509757615800043	-0.256936577890256	0.568	0.728	1
CAMTA1	0.000511089350406485	-0.226623543071411	0.904	0.973	1
AC009163.1	0.000513704726112694	0.275793105796261	0.208	0.106	1
TSPO	0.000515009884302279	-0.133423747324408	0.04	0.157	1
GDI1	0.000517007897018445	-0.132096831314224	0.408	0.628	1
CNIH3	0.000517256644895798	-0.278819365407608	0.768	0.834	1
POLR1C	0.000517265224795138	0.319104577054656	0.472	0.365	1
CPEB2-DT	0.000518562609857627	-0.162862658086473	0.056	0.177	1
PLGRKT	0.000519222612523287	-0.212226183583433	0.216	0.386	1
AC011603.2	0.000519420834248887	0.28461000146676	0.336	0.218	1
TTC7A	0.000521746677413712	-0.247091457049021	0.32	0.491	1
HIPK2	0.000522018083762345	0.318634717462124	0.84	0.828	1
TMEM170B	0.00052860268380064	-0.166309759621499	0.288	0.486	1
MAL	0.000530818481164682	0.105547282263659	0.072	0.019	1
AC073332.1	0.000530902033259223	0.227993329193566	0.104	0.035	1
TMEM108	0.000531774507127283	-0.314939165582831	0.808	0.899	1
TSPAN6	0.000533141281985993	-0.177556838124199	0.112	0.253	1
INSYN2A	0.000535039724688215	-0.324956952213058	0.264	0.43	1
KLHL9	0.000535175262462261	-0.189008766353436	0.176	0.332	1
CSPP1	0.000538474265892984	0.289866414419953	0.88	0.8	1
PIAS1	0.00054477246814304	-0.286226138089752	0.736	0.844	1
TTC12	0.000547288521579978	-0.143735823901535	0.064	0.192	1
WIPF2	0.00054763486828193	0.347191426601961	0.728	0.662	1
NAA30	0.000549429454664303	-0.155429235445935	0.192	0.359	1
ZNF24	0.000551772502627821	-0.213465460096406	0.304	0.476	1
SCN1B	0.000558075933463269	-0.10108182638118	0.016	0.119	1
LINC01797	0.000558855566663938	0.0372265046666679	0.024	0.001	1
LINC02228	0.000558855566663938	0.0350640141233716	0.024	0.001	1
STPG4	0.000559044929974734	-0.217606363081989	0.28	0.467	1
GYG2	0.00056092680903321	-0.183609324654372	0.328	0.521	1
ZNF275	0.00056148821572304	-0.137353628945264	0.232	0.407	1
EI24	0.00056289086364112	-0.203838521213231	0.216	0.371	1
RP2	0.000563421132994782	-0.156569437229475	0.152	0.318	1
TPT1-AS1	0.000563510084189045	0.23390818454291	0.712	0.621	1
NHSL1	0.000564413835709906	-0.244871223787569	0.816	0.931	1
KIAA2013	0.00056842966582631	-0.150340781247137	0.08	0.215	1
TMEM33	0.000569788523361791	-0.208015508555922	0.312	0.498	1
SPDYE21P	0.000571897908464129	0.169625800035438	0.288	0.166	1
AL161640.1	0.00057266091343115	0.0121601739557105	0.024	0.001	1
AP002833.2	0.00057266091343115	0.0337945586990374	0.024	0.001	1
LINC00486	0.000573863972568281	-0.252646363532357	0.224	0.373	1
GPR173	0.000574649708085821	0.304079741812068	0.776	0.794	1
FP671120.4	0.000574749688093494	-0.138914369109733	0.04	0.156	1
NPNT	0.000575716414218551	-0.177062206465432	0.048	0.172	1
PLAT	0.000577709523526211	0.368619205529091	0.544	0.419	1
LINC01799	0.000579682056369462	0.0259500620933371	0.024	0.001	1
AC024996.1	0.000579682056369462	0.051865542740873	0.024	0.001	1
FOXB1	0.000579682056369462	0.021274956578834	0.024	0.001	1
TUBA1C	0.000583454716696842	-0.22974840350055	0.216	0.369	1
AC093577.1	0.000585447624965015	0.0113431162364579	0.016	0	1
LINC01035	0.000585447624965015	0.0243504788789368	0.016	0	1
AC092614.1	0.000585447624965015	0.0137503950617867	0.016	0	1
GSX2	0.000585447624965015	0.0431714205407601	0.016	0	1
AC024243.1	0.000585447624965015	0.0182768399365558	0.016	0	1
AC096733.2	0.000585447624965015	0.0309082827459294	0.016	0	1
NPY5R	0.000585447624965015	0.00587889079210312	0.016	0	1
AC010285.1	0.000585447624965015	0.0207779851833009	0.016	0	1
HIST1H4B	0.000585447624965015	0.0179956726529506	0.016	0	1
TRIM31-AS1	0.000585447624965015	0.0195257753415545	0.016	0	1
AL365226.2	0.000585447624965015	0.0108811434103157	0.016	0	1
FABP4	0.000585447624965015	0.0147910090136662	0.016	0	1
NUTM2F	0.000585447624965015	0.0160071794994352	0.016	0	1
AC016816.1	0.000585447624965015	0.00914943408146635	0.016	0	1
AC005736.2	0.000585447624965015	0.024107437408025	0.016	0	1
AC009090.2	0.000585447624965015	0.0232923416487915	0.016	0	1
AC126773.4	0.000585447624965015	0.0184230942439228	0.016	0	1
AC134407.1	0.000585447624965015	0.0131805327525476	0.016	0	1
AC107896.1	0.000585447624965015	0.0186370310794298	0.016	0	1
BHMG1	0.000585447624965015	0.0134758023227313	0.016	0	1
AL359916.1	0.000585447624965015	0.0138206429093905	0.016	0	1
MIR663AHG	0.000585447624965015	0.0165375493915917	0.016	0	1
AF127577.1	0.000585447624965015	0.019857150449389	0.016	0	1
AC004556.3	0.000585447624965015	0.012587414784969	0.016	0	1
AC064856.1	0.000585447624965015	0.00970589403233997	0.016	0	1
AL512590.3	0.000585447624965015	0.0220969921620359	0.016	0	1
TBX2	0.000587738444627259	-0.203768676642575	0.144	0.283	1
ABLIM2	0.000594273585372871	-0.122120194642522	0.072	0.204	1
AC093151.8	0.000595013611691464	-0.144093076488626	0.064	0.189	1
NFKB1	0.000595517157403359	-0.224411662230844	0.616	0.781	1
PLXNA2	0.000595657770716397	-0.251062804315713	0.424	0.622	1
GLO1	0.000603559710495224	-0.233858552184444	0.32	0.484	1
ELOB	0.000612976745115731	-0.209354484676768	0.184	0.346	1
WIPF3	0.000613826284968185	-0.278462693813349	0.312	0.487	1
RSL24D1	0.000615022778704103	-0.183111865090334	0.176	0.333	1
ATP1A2	0.000619822022458475	0.458205585321548	0.608	0.493	1
MAN1A1	0.000620506294750992	-0.252089402822697	0.16	0.313	1
RMND5B	0.000622586005188859	0.195985726702845	0.456	0.35	1
ABCA6	0.000623072459886559	-0.161310895800369	0.056	0.173	1
KIF1B	0.000626264608745716	0.266026621726301	0.976	0.976	1
AP003086.1	0.000626605699911466	0.291783931253552	0.64	0.53	1
GRIP2	0.000631110719657822	-0.165268106814847	0.048	0.164	1
RNF215	0.00063174353579563	0.239718761098329	0.464	0.338	1
MROH9	0.000632106648667854	0.0658158831306248	0.072	0.019	1
AC013391.3	0.000632106648667854	0.0691190387601497	0.072	0.019	1
IGFBP2	0.000632810591477451	-0.469657571022102	0.648	0.754	1
EID1	0.000635084504894888	-0.272191589819279	0.384	0.536	1
LRRC1	0.000635763714031695	0.305643979191487	0.368	0.24	1
SLC30A1	0.000636439552992094	-0.159650042952368	0.144	0.298	1
DNAH14	0.000636933299777003	-0.309951536772022	0.152	0.303	1
PCDHA9	0.000638591832568523	0.0796746651729076	0.072	0.019	1
URGCP	0.000639404039038393	0.262331050811468	0.76	0.675	1
SPHK1	0.00064124315334171	0.0980326897156384	0.08	0.023	1
FAM237B	0.000641330929005231	-0.114473072202551	0	0.087	1
CDK13	0.000643900908353548	0.265823841316882	0.912	0.932	1
ARHGAP21	0.000646132348465085	0.380756051178064	0.912	0.911	1
TAGLN3	0.000655615398278282	-0.138737136381238	0.048	0.164	1
NRSN1	0.000657070541568894	-0.183673328841522	0.072	0.2	1
MAP1LC3A	0.000658207202316687	-0.163180611607424	0.128	0.271	1
MYOM2	0.000659829723971184	-0.148908157872425	0.088	0.221	1
AC074032.1	0.000662023076899524	0.300475822456626	0.688	0.613	1
AC004253.1	0.000666546307636448	0.202264392178459	0.304	0.184	1
PRICKLE1	0.000667737396877663	0.24134768632847	0.208	0.104	1
TMEM176A	0.000671765490987632	-0.141813163597156	0.064	0.187	1
CDK11B	0.000671902567086467	0.156888884146036	0.256	0.143	1
SMAD3	0.000677029185066054	-0.23395488627414	0.384	0.551	1
TGIF1	0.000677559248751282	0.213229888328829	0.224	0.119	1
FHIT	0.000684647284335212	0.397204044667183	0.92	0.866	1
SNX10	0.000686795799431161	-0.173559377793624	0.104	0.244	1
CAMK2N2	0.000688115729284883	-0.0982697447965888	0.008	0.101	1
LINC01876	0.000688152622850006	0.0900101974647508	0.08	0.023	1
LINC01252	0.000688933804996927	0.199403531040124	0.272	0.157	1
LRRK2	0.000689543119448099	-0.183711769463874	0.264	0.448	1
DNAJB1	0.000690744813560764	-0.261064861395246	0.28	0.44	1
SNRPD1	0.000693613561988641	0.182899729086944	0.384	0.25	1
SYT1	0.00069506703146255	-0.0901413727547813	0.304	0.521	1
DIRAS2	0.000696782693262032	-0.192078656962258	0.2	0.372	1
TPK1	0.000697201043703489	0.345986054980794	0.504	0.388	1
PITRM1-AS1	0.000698844303478383	0.0649509359859547	0.096	0.031	1
HS3ST5	0.000700057216031508	0.383483699742116	0.176	0.085	1
LINC02301	0.000700296156072443	-0.205562778053458	0.104	0.24	1
RNF180	0.00070099254203602	-0.270533823892417	0.792	0.916	1
SYNDIG1	0.000703214248357718	-0.223809987062567	0.44	0.639	1
PEX3	0.000705306704580204	-0.187067995174706	0.344	0.506	1
CCDC102B	0.000708281328886305	-0.390551605263714	0.52	0.656	1
DICER1	0.000712358899948695	-0.164478032289111	0.76	0.871	1
ZNF385A	0.000712515258928018	-0.0848080090308391	0	0.085	1
AL359764.3	0.000713689292011612	-0.118443789822765	0.032	0.139	1
CDH4	0.00071787496161133	-0.33948790842551	0.792	0.882	1
C2CD3	0.000719060255035378	-0.217919308467662	0.376	0.549	1
NT5E	0.000719600162682408	-0.120221495817901	0.112	0.261	1
NGRN	0.000720067152409545	-0.181873700036174	0.224	0.382	1
NSD3	0.000724516814119645	0.291278105434638	0.808	0.816	1
LINC00844	0.000727335147541123	-0.203278330903263	0.104	0.237	1
RCC2	0.000730535129549331	0.245530139537353	0.408	0.294	1
FRMD8	0.000731666357996163	0.133347367290793	0.2	0.1	1
SELENOO	0.000741448035213307	0.288603169772406	0.512	0.403	1
CDHR3	0.000741587574656342	0.291215714633558	0.624	0.522	1
NDRG4	0.000742812110446416	-0.138380981348775	0.28	0.453	1
ATP5PB	0.000743673203469539	-0.197792779540292	0.176	0.33	1
AL139231.1	0.000746008948677569	0.074375360319973	0.056	0.012	1
IL27RA	0.000746008948677569	0.0704056131324546	0.056	0.012	1
GSDME	0.000749611365676568	-0.198286572005285	0.312	0.483	1
POLR3G	0.000749938281317445	0.282000337540569	0.336	0.214	1
GTF2A1	0.00075271737383405	-0.213473459562097	0.344	0.507	1
AC005695.2	0.000754636988661281	0.232011551151306	0.344	0.218	1
AC025165.4	0.000757131921263893	0.0961529199590513	0.152	0.066	1
FKBP15	0.000758344299711902	-0.174521443071399	0.248	0.418	1
PHACTR4	0.000759831802008245	0.257337127190338	0.832	0.789	1
GART	0.000763232907506731	0.163696331700615	0.344	0.218	1
AL355001.1	0.000769218973751393	0.107176936342366	0.112	0.042	1
CLCN3	0.000771857028801604	-0.184494739761836	0.632	0.774	1
MYL12B	0.000772014098343323	-0.166638645595557	0.16	0.315	1
CPPED1	0.000774143220576967	-0.156237656383318	0.2	0.372	1
MDM4	0.000774356955326855	0.237007515904632	0.824	0.802	1
VPS26B	0.000775402842797249	-0.152146925723261	0.184	0.352	1
NEGR1	0.000782934489244135	0.923790675945228	0.392	0.31	1
ADGRB3	0.00078633660016726	-0.175252621924773	1	0.997	1
COQ8A	0.000786590313941995	-0.177938554093217	0.176	0.338	1
USP25	0.000787252956654292	0.396790437592225	0.576	0.467	1
KRR1	0.000791703461071447	-0.228199243617168	0.296	0.457	1
TADA2A	0.000800408033550815	0.270145248620158	0.464	0.349	1
AL161665.1	0.000802160481658013	0.10758054225523	0.144	0.061	1
ZFAND6	0.000806191851953055	-0.228021074823681	0.624	0.778	1
TXNDC17	0.000807561141560654	-0.129977434809532	0.064	0.188	1
SLC16A4	0.000811088854810793	0.184618123288663	0.36	0.229	1
SEC62	0.000816712427044451	-0.251044219930364	0.56	0.731	1
PTGS1	0.00081745146779349	-0.106883704866059	0.016	0.114	1
OGFRL1	0.000821657676396281	-0.147176446766998	0.52	0.67	1
LNPEP	0.000822157976826656	-0.233634776241606	0.536	0.7	1
GPT2	0.000824693587460938	0.303822750861304	0.416	0.295	1
DUSP6	0.00082646933154929	-0.0254288269092708	0.28	0.464	1
ARIH2	0.000827669664594129	0.257465907915958	0.672	0.599	1
LINC00472	0.000828413060744157	-0.213164765113826	0.808	0.89	1
SPC25	0.000830932678123346	0.178115555123862	0.152	0.066	1
KIAA1671	0.000831566663204721	-0.236359576276237	0.36	0.526	1
SNED1	0.00083159753611088	-0.11963735009764	0.248	0.438	1
FLCN	0.000835571888341563	0.271094524588594	0.376	0.264	1
DHCR24	0.000840302269435496	-0.0537890571678969	0.04	0.154	1
SH3BP2	0.000845057349890395	0.283659268380146	0.52	0.413	1
PTPN1	0.000847992341349798	-0.256743704584783	0.44	0.594	1
LRRTM3	0.000848494884029785	-0.193476249153909	0.44	0.628	1
MPRIP	0.00084976241597259	-0.20587450371777	0.648	0.785	1
APLF	0.000851025220492394	0.303358341230661	0.368	0.248	1
CACNA2D3	0.000851838194815239	-0.0922074739581578	0.04	0.157	1
GNB2	0.000857231120767653	-0.130540841309828	0.144	0.298	1
KIF13A	0.000863070514069428	0.278603117034738	0.872	0.812	1
PCDHGA10	0.00086373866236435	-0.094037532568015	0.232	0.414	1
FAM114A2	0.000869785777381564	-0.177913438598257	0.136	0.277	1
ZNF329	0.000870012063599205	0.120962333917065	0.088	0.028	1
UCK2	0.000872648791921168	0.253714442591389	0.472	0.349	1
AP2M1	0.000877288201898494	-0.178699691094656	0.128	0.265	1
ABCG2	0.00088138790688709	0.117223630299078	0.064	0.016	1
AC008127.1	0.000881833667724826	-0.141682851414786	0.072	0.194	1
ZBTB38	0.000883397164391546	-0.220354813505269	0.408	0.576	1
GMNN	0.000887848691366829	-0.141680975064184	0.12	0.267	1
RTTN	0.000888587478557288	-0.244017586277989	0.528	0.716	1
NAA16	0.000890058109923772	0.219890811541769	0.64	0.556	1
GALNT8	0.000893400007141167	-0.221427665838451	0.176	0.317	1
CDCA7	0.000893764124381363	0.179425944004426	0.192	0.095	1
NDUFB7	0.000896576520875708	-0.172242483297244	0.152	0.298	1
AL391840.1	0.000901577663731335	0.222152885527171	0.16	0.073	1
FOCAD	0.000902442740427524	-0.23725636685694	0.768	0.865	1
AC034195.1	0.000903451864332657	-0.376419861202078	0.28	0.413	1
SMIM30	0.000904666443359098	-0.16525196235487	0.088	0.212	1
AC093879.1	0.000905958627327472	0.314695832347313	0.488	0.373	1
CELSR1	0.000907206579454481	-0.176064318345798	0.12	0.261	1
BOD1L1	0.000907933835548405	0.217862582632103	0.728	0.662	1
TRIM13	0.000912105193222456	0.306064171143092	0.72	0.682	1
RAB1B	0.00091311838904485	-0.12600926269117	0.048	0.162	1
ALOX12-AS1	0.000916167766437752	0.505425747195101	0.68	0.643	1
AASDHPPT	0.00092128849652723	-0.163189720496489	0.296	0.483	1
HDHD2	0.000921448603087319	-0.173661663605433	0.368	0.558	1
TAB3	0.000924085581869577	-0.18212148879881	0.344	0.52	1
FUS	0.000924855158308528	0.316583189465544	0.84	0.828	1
FNTA	0.000928203910832093	0.263697377084583	0.568	0.463	1
DIP2A	0.000934505886206997	0.231982649658493	0.536	0.418	1
COPS2	0.000935848886677672	-0.220039901461926	0.352	0.503	1
AC114971.1	0.000936220823101373	-0.442051503212564	0.688	0.747	1
TPST2	0.000937300630612099	-0.168717332559741	0.176	0.327	1
GAPDH	0.000941987896088221	-0.323543905938027	0.528	0.682	1
SRRM2	0.000948806942967666	0.257734690952779	0.68	0.61	1
ANGPTL2	0.000951778714556641	-0.223936068932513	0.224	0.368	1
IFI16	0.000952665087672743	0.276672801691991	0.576	0.487	1
MIR210HG	0.000953538547443669	0.100917956511841	0.072	0.02	1
LINC00882	0.000958430424160947	-0.329736291063302	0.344	0.514	1
RAB3D	0.000963417647359458	-0.124725579367124	0.048	0.158	1
VAT1L	0.000963443964116459	0.267100633294429	0.248	0.139	1
LRRC49	0.000964176699696145	-0.172908670107054	0.416	0.589	1
PIGT	0.000964303227159815	-0.188403078218761	0.2	0.344	1
BBS10	0.000965285240543654	0.406956229293453	0.256	0.157	1
ADRA1A	0.000966399378734807	-0.0277810747540786	0.176	0.356	1
AC005041.5	0.000973298305825209	0.140038114497988	0.16	0.074	1
RPS15	0.000976433264343723	-0.476274299331476	0.544	0.704	1
NENF	0.000976871977435271	-0.139315665701777	0.12	0.268	1
SETD3	0.000977633808260361	-0.204583651570089	0.432	0.591	1
REPS1	0.000978339573987095	-0.199769929129898	0.816	0.917	1
PACRG-AS3	0.000979097721018442	0.166418303224121	0.112	0.043	1
HS3ST2	0.000979151581776951	-0.079620815120079	0.008	0.097	1
FBXO39	0.000979151581776951	-0.0878259412254666	0.008	0.097	1
ANKRD50	0.000980524654176347	-0.100624085346272	0.184	0.357	1
GCA	0.000984149399893182	-0.157178179555773	0.208	0.369	1
ANKHD1	0.000987554582808138	0.295665981025674	0.848	0.829	1
MAP4	0.000989546716129498	0.308995339555147	0.88	0.892	1
SIPA1L1	0.000990309704976569	-0.235290372751407	0.92	0.981	1
SLC13A4	0.000999328044747738	0.273982200189413	0.392	0.268	1
RNF220	0.00100051452832931	-0.405592173743558	0.672	0.802	1
DPM1	0.00100377576614891	-0.163151345268886	0.328	0.52	1
BOC	0.00100475216596611	-0.270943110261511	0.376	0.526	1
GPATCH2L	0.00101044682571358	-0.273201759213976	0.712	0.834	1
SEPTIN2	0.00101075996943175	-0.250038079188684	0.664	0.774	1
GPR137C	0.0010129660171304	0.303559426983297	0.464	0.337	1
USP8	0.00101313459846224	-0.120195415553873	0.536	0.689	1
ATP6V0C	0.00101943807092858	-0.187938933799838	0.16	0.311	1
PLK2	0.00102207205442409	-0.111564498949033	0.04	0.15	1
WASL	0.00102339816985821	-0.219068997939921	0.696	0.781	1
LYN	0.00102360320128929	-0.147621531879529	0.136	0.276	1
KCNK2	0.00102388217642278	0.112605380772979	0.08	0.024	1
ISCU	0.00102705695148494	-0.140322564333148	0.088	0.222	1
HOOK2	0.0010291541756627	0.162746997306691	0.592	0.474	1
TNS3	0.00102928062954428	-0.125565375205981	0.32	0.521	1
OS9	0.00103052793745964	-0.023586061043515	0.584	0.888	1
BVES	0.00103613964141447	0.132319117496703	0.048	0.009	1
ELK3	0.0010426131618588	0.246567596845654	0.392	0.267	1
AC055854.1	0.00105657548281757	0.0444563274570579	0.048	0.009	1
PLXNA1	0.00105876487816138	-0.195408688674691	0.168	0.314	1
FIBIN	0.00106065808099913	-0.147395556895475	0.136	0.283	1
LYSMD4	0.00106096625725542	-0.121049714973057	0.08	0.208	1
EIF5	0.0010647676722618	-0.194381500506523	0.432	0.631	1
C1QTNF1	0.00106479282182508	-0.159369604281059	0.152	0.296	1
ZMYM4	0.00106609152948337	0.207230152822028	0.88	0.867	1
NPIPA7	0.00107040586392984	0.0812835447568321	0.048	0.009	1
SSC4D	0.00107085760406166	0.0729747963332106	0.072	0.02	1
NAA60	0.00107365556996392	-0.122703214730289	0.056	0.169	1
LINC02813	0.00107572307291171	-0.237414752311934	0.144	0.287	1
AC018730.1	0.00107729265776754	-0.225017546949238	0.336	0.476	1
LRFN5	0.00107741488109692	0.66510121354864	0.184	0.099	1
TMEM54	0.00108415656602028	-0.0821472944049629	0	0.08	1
BRCC3	0.00108622455006599	-0.200252163637193	0.4	0.551	1
ANKAR	0.00109057335757662	-0.247109024010872	0.52	0.66	1
CLNS1A	0.00109117962302375	0.320785774614407	0.472	0.355	1
FNBP4	0.00109811459950302	0.338570482568519	0.76	0.773	1
SPOCK3	0.00110063978291199	-0.095542238757941	0.04	0.15	1
NOP56	0.00110376677032571	0.240649685045813	0.408	0.304	1
AFF3	0.00110413213248782	0.30248613780047	0.76	0.668	1
C1orf226	0.00111259623949642	-0.118705750996142	0.056	0.172	1
ALDH1A2	0.0011129503984841	-0.233359582775279	0.136	0.281	1
OAZ1	0.00111335675483801	-0.256543105704978	0.376	0.52	1
RPL36	0.00111395730933241	-0.362095182735306	0.464	0.64	1
STAMBP	0.00111448187092958	0.176481769729896	0.544	0.413	1
TRAF4	0.00111541786230835	-0.130077939330485	0.144	0.299	1
SLC39A6	0.00111793385546421	-0.213994291109008	0.24	0.399	1
KCNH1	0.00111897726857351	0.723981690000909	0.264	0.168	1
ARHGAP20	0.00111936007212899	-0.356102071242837	0.496	0.637	1
MAPRE1	0.00112416659305381	-0.194094363353656	0.208	0.361	1
RNF13	0.00112433912106237	-0.200444066965585	0.608	0.759	1
PAUPAR	0.00113175899236387	-0.0223841029066222	0.048	0.164	1
PHF14	0.0011333608090416	0.226920584320823	0.968	0.962	1
NAPEPLD	0.0011338143151373	0.206258738258415	0.84	0.763	1
AC025423.1	0.00113660316717881	0.236269432872068	0.288	0.175	1
RAP1B	0.00114149349823832	1.12384295236768	0.664	0.598	1
HOXD11	0.00114210425045324	0.0365323158654246	0.048	0.009	1
GCSH	0.00114372904428668	-0.204283065500371	0.272	0.434	1
RCOR2	0.00115696629852523	0.0195599578270874	0.048	0.009	1
RPL28	0.00116059790706062	-0.274740617200146	0.448	0.636	1
ZNF254	0.00116368696728021	-0.219384965331494	0.704	0.808	1
VSNL1	0.00116759803935846	-0.117449006105836	0.024	0.122	1
KDM4A-AS1	0.00116981928365471	0.293621495806495	0.288	0.187	1
PHB2	0.00117104503155102	-0.139556231145568	0.064	0.176	1
USHBP1	0.00117193235353836	0.142242770842478	0.248	0.139	1
CDK2AP1	0.00117444105133234	-0.289545939894338	0.288	0.444	1
NRXN1	0.00117744067436197	-0.254189248599658	0.816	0.919	1
COX4I1	0.00117889700408105	-0.245915198592416	0.28	0.432	1
AC019068.1	0.00117902785575926	-0.26965646253835	0.264	0.425	1
DAGLB	0.00118850920795916	0.30499850359227	0.312	0.202	1
MAPKAPK2	0.00119088098146333	-0.177948631072585	0.192	0.342	1
APLP1	0.00119159393744233	-0.12938543277654	0.136	0.286	1
IL13RA1	0.00119598410859086	-0.143577034215932	0.072	0.192	1
INTS4	0.00120134638410041	0.330309704107116	0.4	0.283	1
MANBAL	0.0012027962392914	-0.15724550288388	0.136	0.275	1
AL513524.1	0.00120632681329285	-0.142606236639504	0.088	0.208	1
FRMD4A	0.00120734588082832	0.115246780262967	0.576	0.75	1
BTN3A1	0.00120835861173384	0.223528711629819	0.216	0.119	1
MEGF11	0.00120982018003941	-0.0718519043898444	0.208	0.372	1
IFNAR2	0.00121145584211415	0.269576776992021	0.384	0.286	1
AC083806.2	0.00121213202031681	0.0522107521440666	0.04	0.007	1
CDH13	0.00121404970796387	0.533907143066731	0.328	0.23	1
MPHOSPH8	0.0012177186093503	0.232458982820285	0.64	0.563	1
FAM210A	0.00122026452340358	-0.179591242789522	0.232	0.398	1
AL355306.2	0.00122887168429373	0.0768718728670793	0.032	0.004	1
AC007327.2	0.00123001820293001	0.0717666870825511	0.04	0.007	1
ASPHD2	0.00123028448612306	-0.0927142943029657	0.008	0.093	1
EIF1	0.00123338029156999	-0.342016701101	0.536	0.662	1
DRAP1	0.00123463666668008	-0.154360570661242	0.104	0.238	1
ANKS1B	0.00123499316864561	0.0322792076330389	0.432	0.662	1
GALNT4	0.00123629633033154	-0.121309356951335	0.088	0.221	1
TUBB4B	0.00123877025453828	-0.139257954733048	0.096	0.226	1
PURPL	0.00123905241095153	0.251555339436564	0.04	0.007	1
GPR17	0.00123964859963835	0.041399121328047	0.032	0.004	1
Z69666.1	0.00123964859963835	0.0282036969324347	0.032	0.004	1
GK5	0.0012445705397513	-0.131672538393321	0.288	0.455	1
ACACB	0.00124485810609135	-0.159825420381849	0.352	0.533	1
OR2H2	0.00124527898712913	-0.136412595162432	0.024	0.12	1
AATK	0.00124692139198475	0.335820677038369	0.312	0.206	1
VIM	0.00125007574021757	-0.440219139171825	0.784	0.846	1
AC093655.1	0.00125051273338054	0.0314786001544147	0.032	0.004	1
PLEKHG4B	0.00125730492585414	0.0620433481854123	0.04	0.007	1
HLA-DOB	0.00126146472316379	0.031583546258944	0.032	0.004	1
AL355073.1	0.00126146472316379	0.0215693957194686	0.032	0.004	1
ANXA1	0.00126503378431417	-0.030761390150343	0.208	0.372	1
P2RX7	0.00127193429495117	0.24370867528677	0.344	0.229	1
AL133331.1	0.00127250521068911	0.0284733418218538	0.032	0.004	1
TDRD10	0.00127260555442919	-0.110325109680299	0.04	0.147	1
RBM12	0.00127333782296853	-0.178155623695819	0.28	0.419	1
TAF10	0.00127474375429631	-0.127297906422258	0.072	0.189	1
RINT1	0.00128264148903237	0.227103648886477	0.448	0.323	1
ATP2C1	0.00128439715075455	-0.267634589596064	0.784	0.829	1
FAM169A	0.00128487815985721	-0.27761805921793	0.464	0.616	1
MT1X	0.00129432634312682	-0.288077036971267	0.2	0.345	1
LINC00921	0.00129455692338947	0.0468760886780276	0.04	0.007	1
CCL3	0.00129455692338947	0.0340203327045313	0.04	0.007	1
SIPA1L2	0.00129569754687354	-0.277369166442474	0.72	0.804	1
STK33	0.00129645820217018	-0.282221500289638	0.816	0.919	1
FAM216A	0.00130069923040876	0.194277938972061	0.32	0.21	1
MT-ND3	0.00130185009996208	-0.253742882025682	0.824	0.93	1
AL033523.1	0.00130489456777001	-0.117671225203459	0.136	0.29	1
JAK1	0.00130912982007755	0.304667333525108	0.856	0.815	1
AC104964.3	0.00130979797027617	0.148855616164803	0.184	0.093	1
NSDHL	0.00131245385639159	-0.0899829865108785	0.056	0.171	1
AL354740.1	0.00131245583894398	0.355602201291604	0.448	0.367	1
WWP2	0.00131308818309518	0.282786873344776	0.52	0.418	1
CHCHD10	0.00131466202217352	-0.166451211072201	0.168	0.315	1
TMEM267	0.00131565630785773	0.272034537051838	0.616	0.505	1
BCAR3	0.00131819031480722	-0.277510560353392	0.48	0.617	1
SDF2L1	0.00131840010106316	-0.115335565667713	0.008	0.092	1
SRSF11	0.00132716076136747	0.189496945192615	0.896	0.89	1
SERPINA3	0.00133128048308241	-0.253469872247327	0.136	0.276	1
ELMO1-AS1	0.00133282531194033	0.031933514833378	0.04	0.007	1
CNTN1	0.00133434477709918	0.62211210458982	0.344	0.248	1
SPOCK2	0.00133488764087145	-0.135819671338417	0.16	0.313	1
USP9X	0.00133706179462989	-0.175888837916773	0.752	0.881	1
MAPK8IP3	0.00133835260051076	0.272918071658045	0.56	0.474	1
GABARAP	0.00133864835496017	-0.168107727482941	0.136	0.273	1
MAST1	0.00134036353969766	0.130271194473951	0.152	0.069	1
CYP3A5	0.00134066334546888	0.184687448461962	0.28	0.172	1
URB1	0.0013492861976227	0.235464112221889	0.448	0.317	1
PRRG1	0.00135610251468006	-0.248849673677292	0.36	0.516	1
P2RY12	0.0013567161181937	-0.126868156887225	0.12	0.253	1
PSMA4	0.00136240975126368	-0.145115359339755	0.176	0.326	1
B3GAT1	0.0013694820806397	-0.174394599276581	0.44	0.625	1
TMEM8B	0.00137182518801254	-0.124783218880526	0.12	0.261	1
BCAN	0.00137984747920464	0.333753921276549	0.68	0.621	1
LINC02144	0.00138256679073027	0.093095846366904	0.096	0.034	1
DUSP3	0.00138706868488236	-0.108157367677679	0.096	0.23	1
PON2	0.00138901432216425	-0.249760971067107	0.888	0.92	1
POP4	0.00138976773816594	-0.10619762240492	0.024	0.119	1
SRRM3	0.00139044612832918	-0.153097531251556	0.056	0.165	1
ITGA1	0.0013918684108096	-0.167675756213008	0.08	0.196	1
ATP5MC3	0.00139191704982136	-0.143219516493888	0.088	0.212	1
CX3CL1	0.00139493858096015	-0.130511078328141	0.064	0.179	1
HPCAL1	0.00139911797134476	0.260132220432371	0.28	0.175	1
ATP5PF	0.00141675461236653	-0.133519923528162	0.176	0.321	1
MAFB	0.00142008372155525	-0.193566483498785	0.112	0.244	1
POLR2E	0.00143082942725325	-0.159527563631865	0.104	0.229	1
ZBTB41	0.00143154175671981	-0.189616491529614	0.288	0.447	1
GABRB2	0.00143227627400589	-0.0683876442502943	0.016	0.107	1
SAP18	0.00143228570548057	-0.0971709375946255	0.088	0.222	1
MAML2	0.00143250671082192	-0.122977909221555	0.976	0.988	1
DAG1	0.00143514682973962	-0.222992843547383	0.44	0.601	1
PARP2	0.00143684468688195	0.130854007364699	0.208	0.112	1
HDAC2-AS2	0.0014381833790856	0.340202490334544	0.24	0.141	1
TARID	0.00144733722272453	-0.141315136291497	0.096	0.225	1
AC040168.1	0.00144875337671867	-0.228050797820949	0.272	0.438	1
ABCC1	0.00144924855025968	0.311810706469477	0.472	0.36	1
RAN	0.00145032964366416	-0.225390103921141	0.2	0.338	1
ZNF25	0.00146084563936326	0.171109877904713	0.344	0.23	1
AC005481.1	0.00146519375463832	0.0459499879615535	0.056	0.014	1
DGCR9	0.00146928356605047	-0.193435103752011	0.184	0.327	1
SLC1A5	0.00147536913566128	0.0588819077957055	0.096	0.034	1
ZNF611	0.00149372654730983	0.266577146807647	0.472	0.363	1
ZNF35	0.0015097816298869	0.112844819983356	0.28	0.168	1
ARSJ	0.00151194803106552	-0.182476079178532	0.544	0.708	1
MTPN	0.00151222335992872	-0.217581495016436	0.464	0.608	1
[truncated: 30,892 more rows]
