# Supplementary material for: Single-Cell Dissection Identifies METTL7B as Associated with Cell Adhesion-Mediated Tumor Invasion in Lung Adenocarcinoma and Glioblastoma
Source: Cancers (Basel). 2026 Apr 27;18(9):1384. doi: 10.3390/cancers18091384 (PMC13163069; doi:10.3390/cancers18091384)
Supplement: Supplementary file 1 [file cancers-18-01384-s001.zip › Supplementary Table S3.xls]

gene	p_val	avg_log2FC	pct.1	pct.2	p_val_adj	cluster
METTL7B	0	2.1028891262569	1	0	0	Positive_Negative
TGFA	7.48266941543769e-92	1.40922518997379	0.533	0.095	2.05848235618691e-87	Positive_Negative
ITPKA	1.45476763906221e-88	0.502612306581696	0.331	0.035	4.00206577506014e-84	Positive_Negative
LUCAT1	3.44660454613294e-83	0.589934985279429	0.421	0.062	9.48160910641171e-79	Positive_Negative
IRS1	1.37296795075176e-80	0.889492173614848	0.545	0.108	3.7770348325181e-76	Positive_Negative
RCN3	6.93395198833755e-80	0.547483881789967	0.38	0.053	1.90753019199166e-75	Positive_Negative
PVR	7.25620844961283e-78	1.38592060594945	0.62	0.148	1.99618294448849e-73	Positive_Negative
GREB1L	1.14196828196837e-75	0.2287274277835	0.174	0.009	3.14155474369499e-71	Positive_Negative
SEZ6L2	2.514969635774e-75	0.836739061277318	0.607	0.143	6.91868146801426e-71	Positive_Negative
SEMA3B	2.52611083456965e-75	1.42479796112754	0.616	0.155	6.94933090590111e-71	Positive_Negative
MARVELD1	1.70365394015685e-74	0.349352068133621	0.376	0.054	4.6867519893715e-70	Positive_Negative
AC008397.1	2.65218209141712e-74	0.198459127756662	0.302	0.034	7.2961529334885e-70	Positive_Negative
C6orf223	2.96909493086783e-74	0.352868752370183	0.298	0.034	8.16798015481739e-70	Positive_Negative
EREG	3.62051267299277e-74	1.00654280454952	0.376	0.057	9.9600303634031e-70	Positive_Negative
CEMIP	3.57536251381062e-73	0.683124208698282	0.314	0.039	9.83582227549302e-69	Positive_Negative
SGPP2	8.30466129025241e-72	0.711884162447972	0.599	0.143	2.28461232094844e-67	Positive_Negative
ACKR3	1.5287179882029e-71	0.643000781317216	0.331	0.044	4.20550318554618e-67	Positive_Negative
RGS11	2.0683222374953e-71	0.223297230623465	0.219	0.018	5.68995447534958e-67	Positive_Negative
KCNMB4	2.44544860245814e-71	0.46538605537708	0.343	0.047	6.72742910536233e-67	Positive_Negative
C11orf86	3.824882426642e-71	0.136163710974085	0.14	0.005	1.05222515556921e-66	Positive_Negative
SLC45A1	4.24098224499703e-71	0.209963723459503	0.219	0.018	1.16669421559868e-66	Positive_Negative
CLDN9	1.01325966708834e-69	0.436094399567953	0.326	0.044	2.78747734416003e-65	Positive_Negative
ST3GAL5	3.44583883550489e-69	0.670646152544063	0.591	0.14	9.47950263647394e-65	Positive_Negative
ANGPTL4	4.62139243036408e-69	1.62054485605108	0.661	0.195	1.27134505759316e-64	Positive_Negative
AC005256.1	1.18089871430602e-68	0.335623118204759	0.322	0.043	3.24865236305585e-64	Positive_Negative
P3H3	1.3066113395178e-68	0.343386137165008	0.314	0.041	3.59448779501347e-64	Positive_Negative
CCL20	5.67745384048528e-68	1.99284831699942	0.731	0.257	1.5618675515175e-63	Positive_Negative
PALM	3.92175088601925e-67	0.291817063717219	0.285	0.035	1.0788736687439e-62	Positive_Negative
NR2F1	9.58842400751524e-67	0.35549540504471	0.322	0.045	2.63777544446744e-62	Positive_Negative
CPD	1.24944325458127e-66	1.16957729958961	0.698	0.225	3.43721839335308e-62	Positive_Negative
FAM83A	1.24954195475531e-66	1.10792238305137	0.579	0.145	3.43748991753186e-62	Positive_Negative
JMJD1C-AS1	1.29496094207518e-66	0.363805912125496	0.314	0.042	3.56243755164883e-62	Positive_Negative
AMIGO2	2.53168675952953e-66	0.552841666782962	0.405	0.072	6.96467027546573e-62	Positive_Negative
CDH3	6.72507194738973e-66	0.545367889322741	0.421	0.078	1.85006729272691e-61	Positive_Negative
LIF	2.00439196699678e-65	0.528300530052491	0.368	0.059	5.51408230120816e-61	Positive_Negative
MT-ATP8	2.60439833237278e-65	0.189749721563028	0.322	0.045	7.16469981235752e-61	Positive_Negative
ADAM8	2.71073201116254e-65	0.30722727332299	0.393	0.067	7.45722376270815e-61	Positive_Negative
PC	3.11440909420555e-65	0.395262879010155	0.302	0.04	8.56773941815946e-61	Positive_Negative
BAIAP2-DT	5.88032182874055e-65	0.26618164153636	0.269	0.031	1.61767653508652e-60	Positive_Negative
CPLANE1	9.37569923725621e-65	0.455487730327851	0.417	0.077	2.57925486016918e-60	Positive_Negative
PAEP	1.24204025436218e-64	1.44163507845858	0.645	0.172	3.41685273975036e-60	Positive_Negative
PTGS2	4.38550602801212e-64	1.30095203716542	0.55	0.135	1.20645270830613e-59	Positive_Negative
SNORC	1.56078217819564e-63	0.255838628770665	0.277	0.034	4.29371177221621e-59	Positive_Negative
FOXQ1	2.65925289598803e-63	0.670405564008872	0.467	0.102	7.31560471686307e-59	Positive_Negative
TMPRSS4	3.80829942761325e-63	0.485119565399265	0.488	0.105	1.0476631725364e-58	Positive_Negative
AL365226.2	2.57744981360468e-62	0.840922693289229	0.512	0.114	7.09056443722646e-58	Positive_Negative
OSMR	1.72650980074537e-61	0.976999833141085	0.628	0.187	4.74962846185052e-57	Positive_Negative
CRLF1	3.14067642585203e-61	0.406071580392827	0.322	0.049	8.64000084751895e-57	Positive_Negative
TMC6	5.22397608911952e-61	0.518300156823783	0.562	0.142	1.43711582211678e-56	Positive_Negative
ADGRG6	1.53003323932019e-60	0.372203193149655	0.322	0.05	4.20912144136984e-56	Positive_Negative
MXRA8	6.38419047328248e-60	0.398967156649455	0.409	0.078	1.75629079920001e-55	Positive_Negative
GJA1	9.02076698608942e-60	0.783205304341837	0.504	0.118	2.4816129978732e-55	Positive_Negative
TGFBR3L	9.40866884118107e-60	0.328111198330931	0.326	0.051	2.58832479820891e-55	Positive_Negative
PKN1	9.60454023810858e-60	0.517166944548855	0.463	0.102	2.64220901950367e-55	Positive_Negative
SEMA4B	1.30909616025583e-59	0.866555303182825	0.57	0.159	3.6013235368638e-55	Positive_Negative
ESYT2	2.20207889869767e-59	0.637562246470374	0.541	0.139	6.0579190503173e-55	Positive_Negative
C5orf38	2.24211592139512e-59	0.3075199506613	0.322	0.049	6.16806089975798e-55	Positive_Negative
TFPI	2.56494628999839e-59	1.42262771092044	0.868	0.375	7.05616724378558e-55	Positive_Negative
MOB3A	5.28252141536494e-59	0.46543666039896	0.393	0.074	1.4532216413669e-54	Positive_Negative
SYT12	7.17350992364766e-59	0.168032613650896	0.19	0.016	1.97343257999547e-54	Positive_Negative
DVL1	8.47871408017194e-59	0.310596829704909	0.488	0.11	2.3324942434553e-54	Positive_Negative
CTHRC1	2.13506287349804e-58	0.712530393141328	0.504	0.12	5.8735579649931e-54	Positive_Negative
TIMP3	3.33245407622809e-58	0.678407295729249	0.529	0.128	9.16758116370347e-54	Positive_Negative
SNX21	3.38028131661853e-58	0.372964834582518	0.45	0.095	9.29915390201757e-54	Positive_Negative
FSTL3	7.06760677174285e-58	0.427889956868917	0.463	0.101	1.94429862290646e-53	Positive_Negative
RETREG3	1.69268342346204e-57	0.338223438674608	0.368	0.066	4.65657209794407e-53	Positive_Negative
SLC43A3	1.96002998855303e-57	0.790333318218508	0.595	0.171	5.39204249850938e-53	Positive_Negative
NIBAN2	2.64953104923553e-57	0.23162215037777	0.388	0.073	7.28885991644695e-53	Positive_Negative
CAVIN1	3.5408642086923e-57	0.334701991344277	0.368	0.065	9.74091743811252e-53	Positive_Negative
TNFRSF18	4.12358778444899e-57	0.858668519037731	0.566	0.158	1.13439899950192e-52	Positive_Negative
TNNT1	6.65448059728675e-57	0.464798056798496	0.45	0.099	1.83064761231358e-52	Positive_Negative
TMEM45B	9.06514207964644e-57	0.448895455309349	0.488	0.115	2.49382058611074e-52	Positive_Negative
SLC6A14	9.5606028057166e-57	0.626912356836938	0.45	0.099	2.63012183185264e-52	Positive_Negative
TGFB1	2.85046881222337e-56	0.246368224592218	0.351	0.062	7.84163970242649e-52	Positive_Negative
NMU	5.7426209825129e-56	0.56656329144252	0.384	0.075	1.5797950322893e-51	Positive_Negative
PHACTR3	5.82059827490035e-56	0.641919153779307	0.496	0.119	1.60124658542509e-51	Positive_Negative
MXRA7	1.12078378508026e-55	0.327128066348326	0.372	0.07	3.08327619275581e-51	Positive_Negative
VSTM2L	1.70757450985924e-55	0.462862242977013	0.397	0.08	4.69753747662278e-51	Positive_Negative
TMEM259	2.5844648492808e-55	0.540673149744	0.583	0.168	7.10986280037147e-51	Positive_Negative
TNNC2	3.32240497141686e-55	1.09029240560801	0.636	0.192	9.13993607636777e-51	Positive_Negative
C20orf204	5.28764384401107e-55	0.340129729851004	0.314	0.051	1.45463082148745e-50	Positive_Negative
RTN4RL2	6.67784108048935e-55	0.330518219544954	0.314	0.052	1.83707408124262e-50	Positive_Negative
RETREG2	8.03666821649067e-55	0.465658186294876	0.421	0.089	2.21088742635658e-50	Positive_Negative
SGMS1	8.30884240911824e-55	0.550670635893693	0.426	0.093	2.28576254674843e-50	Positive_Negative
GRK2	8.71428684060636e-55	0.230425759898984	0.372	0.07	2.39730030985081e-50	Positive_Negative
AL355312.4	2.10153811233234e-54	0.268135982300156	0.302	0.047	5.78133134702628e-50	Positive_Negative
DCBLD2	2.65795215053401e-54	0.91538416670333	0.55	0.158	7.31202636611907e-50	Positive_Negative
CERCAM	2.75997574339024e-54	0.340566848761466	0.252	0.034	7.59269327006654e-50	Positive_Negative
ITGA3	4.44528083008746e-54	0.892113998544565	0.674	0.232	1.22289675635706e-49	Positive_Negative
ABCA7	5.07286028709141e-54	0.706586186549827	0.62	0.18	1.39554386497885e-49	Positive_Negative
LRP1	7.08887077499843e-54	0.333218269714957	0.331	0.059	1.95014835020207e-49	Positive_Negative
CLSTN1	7.17022880839984e-54	0.506170051434127	0.57	0.162	1.97252994519079e-49	Positive_Negative
XPR1	3.41644395623983e-53	0.590012181165889	0.492	0.124	9.39863732361579e-49	Positive_Negative
LTK	3.49104275390527e-53	0.116345422372183	0.169	0.014	9.60385861599341e-49	Positive_Negative
MYOSLID	3.82779273169225e-53	0.198350746983365	0.153	0.011	1.05302578048854e-48	Positive_Negative
ITGB4	4.07577068244795e-53	0.711226265014861	0.537	0.148	1.12124451474143e-48	Positive_Negative
MEGF6	5.11043043757939e-53	0.251159372147978	0.322	0.055	1.40587941337809e-48	Positive_Negative
ASPH	5.57789868102424e-53	1.00175516360233	0.773	0.309	1.53447992714977e-48	Positive_Negative
MPZL2	6.52145918722535e-53	1.03228893944685	0.665	0.236	1.79405342240569e-48	Positive_Negative
RAMP1	6.64805316989783e-53	0.718451589761939	0.628	0.192	1.82887942703889e-48	Positive_Negative
SAMD4A	7.04508317528906e-53	0.26741953720086	0.326	0.057	1.93810238152202e-48	Positive_Negative
STEAP1	1.5198398380022e-52	0.365563643084606	0.355	0.068	4.18107939434406e-48	Positive_Negative
MYOF	2.12108644907793e-52	0.418515190411314	0.496	0.126	5.8351088214134e-48	Positive_Negative
GAA	2.18067942390497e-52	0.381209468457565	0.475	0.116	5.99904909516258e-48	Positive_Negative
C15orf48	3.01141237473152e-52	1.42805763825677	0.698	0.261	8.28439544288642e-48	Positive_Negative
CDH11	4.77444226255546e-52	0.35888354769789	0.335	0.06	1.31344906642901e-47	Positive_Negative
VEGFA	5.5013668288526e-52	1.44996211746326	0.711	0.296	1.51342601461735e-47	Positive_Negative
APLP2	7.67387282135346e-52	1.10346179685309	0.905	0.466	2.11108241315434e-47	Positive_Negative
AC004264.1	9.09456801453063e-52	0.417142580396238	0.207	0.023	2.50191566079738e-47	Positive_Negative
MET	1.00124038030517e-51	0.55654263962539	0.55	0.153	2.75441228621951e-47	Positive_Negative
PAG1	1.58196125639055e-51	0.365951648368305	0.405	0.088	4.35197541633039e-47	Positive_Negative
ABCC3	1.71131875247754e-51	0.726338999199258	0.682	0.235	4.70783788806572e-47	Positive_Negative
LIME1	1.8157020981627e-51	0.416150916828208	0.413	0.09	4.99499647204559e-47	Positive_Negative
NOTCH3	2.08091303738818e-51	0.247897699411217	0.413	0.089	5.72459176585488e-47	Positive_Negative
TIMP4	2.60520418615846e-51	0.111582469275789	0.116	0.006	7.16691671612191e-47	Positive_Negative
GALK1	3.40234184684528e-51	0.410724448622008	0.43	0.1	9.35984242067137e-47	Positive_Negative
MT-ND4L	6.7099254003578e-51	0.748020802538884	0.554	0.155	1.84590047763843e-46	Positive_Negative
HYOU1	8.95138280321946e-51	0.418753957902912	0.467	0.114	2.46252540916567e-46	Positive_Negative
HYAL2	9.5940790033352e-51	0.439245746567386	0.459	0.112	2.63933113381751e-46	Positive_Negative
NRP1	9.64760127170014e-51	0.352274690418448	0.405	0.09	2.65405510984471e-46	Positive_Negative
CDC34	9.69292443299728e-51	0.381733055368629	0.442	0.108	2.66652351151755e-46	Positive_Negative
AC005332.5	1.00855192088426e-50	0.254429294238564	0.198	0.022	2.7745263343526e-46	Positive_Negative
FOXK2	1.20352561600959e-50	0.358910630362828	0.421	0.095	3.31089896964239e-46	Positive_Negative
RARA	1.20544894146981e-50	0.399654729330646	0.405	0.09	3.31619003798344e-46	Positive_Negative
WFDC3	1.43177445754729e-50	0.435447266262693	0.409	0.09	3.93881153271258e-46	Positive_Negative
IGFBP3	1.61688994732574e-50	1.19665887255532	0.529	0.149	4.44806424509312e-46	Positive_Negative
GPC1	1.72497856342389e-50	0.317298408960636	0.322	0.058	4.74541602797911e-46	Positive_Negative
WSB1	2.86890161923786e-50	1.84796195777929	0.847	0.481	7.89234835452336e-46	Positive_Negative
ARID3A	4.50018582955289e-50	0.191675867647478	0.343	0.066	1.23800112171e-45	Positive_Negative
IVL	4.50364564061258e-50	0.377261621788021	0.401	0.085	1.23895291573252e-45	Positive_Negative
MAPK12	5.59724089035713e-50	0.282731132835648	0.219	0.027	1.53980096893725e-45	Positive_Negative
SCNN1A	7.02253516178086e-50	0.903859953019218	0.678	0.25	1.93189942300591e-45	Positive_Negative
DUSP6	8.98260908789311e-50	0.917357841731917	0.669	0.242	2.4711157600794e-45	Positive_Negative
LPCAT1	1.08877926115658e-49	0.90904735866561	0.736	0.273	2.99523174744175e-45	Positive_Negative
AC010136.1	1.38525996681015e-49	0.33274761808974	0.236	0.032	3.81085016869473e-45	Positive_Negative
AC068888.1	1.73152683880608e-49	0.0852823527902943	0.227	0.029	4.76343033355553e-45	Positive_Negative
TLCD1	1.76185044495939e-49	0.303842973809506	0.405	0.091	4.84685057408329e-45	Positive_Negative
AC083862.3	1.95973871796369e-49	0.275505400820133	0.322	0.059	5.39124121311812e-45	Positive_Negative
NKX2-1	1.97216530174766e-49	0.191397912930598	0.364	0.072	5.42542674510781e-45	Positive_Negative
C4orf48	7.9159584410743e-49	0.754229317115261	0.587	0.18	2.17768016713954e-44	Positive_Negative
CCND1	9.17537062097011e-49	1.35113165114122	0.81	0.385	2.52414445782888e-44	Positive_Negative
VWA1	9.83910301091628e-49	0.511737555717996	0.562	0.165	2.70673723830307e-44	Positive_Negative
TREM1	1.52120962893932e-48	0.683101543616285	0.512	0.135	4.18484768921208e-44	Positive_Negative
CLCF1	1.71715681928385e-48	0.409852689843534	0.302	0.054	4.72389840984986e-44	Positive_Negative
ERBB2	2.59176179851539e-48	0.582090224041704	0.645	0.209	7.12993670771584e-44	Positive_Negative
IFITM1	2.68367968852833e-48	0.899827525790284	0.554	0.17	7.38280282314144e-44	Positive_Negative
PTPRE	2.68848254326613e-48	0.225147555806799	0.434	0.102	7.39601547652512e-44	Positive_Negative
PIAS3	2.88545918249845e-48	0.251004212470337	0.384	0.084	7.93789821105323e-44	Positive_Negative
HDAC10	4.81874326572e-48	0.138811985416758	0.244	0.035	1.32563627239957e-43	Positive_Negative
FCHO1	5.5076898829412e-48	0.283251539343664	0.231	0.032	1.51516548679712e-43	Positive_Negative
LRATD2	9.1445359710859e-48	0.381412500058256	0.351	0.071	2.51566184564573e-43	Positive_Negative
AGRN	1.20515015937684e-47	0.80030556425462	0.599	0.203	3.31536808844568e-43	Positive_Negative
ITGB5	1.23507407879949e-47	0.438835139928149	0.376	0.082	3.39768879077741e-43	Positive_Negative
SELENON	1.55610966210373e-47	0.289994830649285	0.306	0.056	4.28085768044736e-43	Positive_Negative
ANTKMT	1.59680735669257e-47	0.283830381679804	0.335	0.065	4.39281703826125e-43	Positive_Negative
APOE	1.87642163321068e-47	0.595579463250252	0.554	0.164	5.16203591296257e-43	Positive_Negative
EFNA5	2.47984967267691e-47	0.349193819877783	0.376	0.081	6.82206644953418e-43	Positive_Negative
ITGA2	2.48170896926731e-47	0.554748542024746	0.488	0.13	6.82718137445438e-43	Positive_Negative
SNCG	2.80855635450725e-47	0.584765815923678	0.496	0.131	7.72633853124945e-43	Positive_Negative
LIFR	4.02253205595025e-47	0.516966743655705	0.467	0.122	1.10659856859191e-42	Positive_Negative
BCAM	5.90286041749485e-47	0.937816848255495	0.748	0.304	1.62387690085283e-42	Positive_Negative
ATN1	8.25245574548093e-47	0.323066191004541	0.459	0.118	2.2702505755818e-42	Positive_Negative
APMAP	8.44008257649601e-47	0.63458771787549	0.616	0.206	2.32186671679405e-42	Positive_Negative
NPLOC4	1.40182113103666e-46	0.291145321106539	0.492	0.132	3.85640993148184e-42	Positive_Negative
EHBP1L1	1.66888281019434e-46	0.236999760519512	0.322	0.062	4.59109661084462e-42	Positive_Negative
CBLC	2.42446694951563e-46	0.284114325719704	0.36	0.076	6.66970857811749e-42	Positive_Negative
LTBP4	2.5119544695039e-46	0.333884149931325	0.397	0.091	6.91038674560524e-42	Positive_Negative
ESR1	2.66697520359903e-46	0.237032668632167	0.194	0.023	7.33684878510094e-42	Positive_Negative
FCGRT	4.4429356541965e-46	0.552031428296461	0.702	0.249	1.22225159846946e-41	Positive_Negative
LTBR	4.59849873395509e-46	0.62151838046376	0.616	0.206	1.26504700171104e-41	Positive_Negative
IKBKB	4.66624040914163e-46	0.333956501576602	0.467	0.122	1.28368273655486e-41	Positive_Negative
ATP11A	5.72501762916799e-46	0.547673323899789	0.603	0.192	1.57495234978411e-41	Positive_Negative
QSOX1	5.77369798864187e-46	0.900085604642149	0.744	0.308	1.58834431667538e-41	Positive_Negative
MAP4K3-DT	6.7413790958575e-46	0.399176181482373	0.343	0.071	1.8545533892704e-41	Positive_Negative
TNFAIP2	7.1359635133796e-46	0.814520061585034	0.508	0.147	1.96310356253073e-41	Positive_Negative
SH2D3A	7.57551306672791e-46	0.354563278775709	0.397	0.092	2.08402364465685e-41	Positive_Negative
REEP6	7.68234829966848e-46	0.177592652567861	0.273	0.046	2.1134140172388e-41	Positive_Negative
RAPH1	9.71813195158449e-46	0.342194481364306	0.483	0.131	2.67345809988089e-41	Positive_Negative
R3HDM4	1.00637219008567e-45	0.361622608605933	0.455	0.12	2.76852989492569e-41	Positive_Negative
FAM89B	1.01131307366584e-45	0.327855641777632	0.405	0.096	2.78212226565474e-41	Positive_Negative
FNDC3B	1.10486666590713e-45	0.432008360707096	0.612	0.2	3.03948819791051e-41	Positive_Negative
IQANK1	1.27914999055999e-45	0.149024086565092	0.194	0.024	3.51894162403054e-41	Positive_Negative
BCL9L	1.41627032302678e-45	0.300325783213412	0.384	0.087	3.89615965864668e-41	Positive_Negative
CCNY	1.424671701673e-45	0.381154695745459	0.463	0.124	3.91927185130243e-41	Positive_Negative
AC092279.1	1.5307591819286e-45	0.246672844079427	0.236	0.035	4.21111850948559e-41	Positive_Negative
ITGB6	1.56310385378244e-45	0.799283893631755	0.583	0.186	4.3000987017555e-41	Positive_Negative
CLSTN3	1.60947970479886e-45	0.356541104589904	0.38	0.088	4.42767866790167e-41	Positive_Negative
CANT1	1.69617428895819e-45	0.312760555757955	0.467	0.123	4.66617546892399e-41	Positive_Negative
EFEMP1	2.16459712971065e-45	0.442743854629197	0.409	0.098	5.95480670383401e-41	Positive_Negative
BCL3	2.36535978723599e-45	0.670627388196628	0.438	0.115	6.50710477468622e-41	Positive_Negative
SHC2	2.43333146495998e-45	0.268037222770753	0.264	0.044	6.69409486010491e-41	Positive_Negative
MPZL3	2.50970980640373e-45	0.36409203655156	0.376	0.085	6.90421167741666e-41	Positive_Negative
FAM3C	3.17532538849223e-45	0.903158162349985	0.698	0.284	8.73532014374213e-41	Positive_Negative
BHLHE40	4.38502766393846e-45	0.819674007506211	0.64	0.234	1.20632111034947e-40	Positive_Negative
TANC2	9.95971830518072e-45	0.471436043504121	0.5	0.143	2.73991850575522e-40	Positive_Negative
ZDHHC9	1.05234887976538e-44	0.37939725730887	0.483	0.132	2.89501176823457e-40	Positive_Negative
TMEM265	1.16942271985074e-44	0.640463563856346	0.521	0.149	3.21708190230938e-40	Positive_Negative
CEACAM19	1.23419278002559e-44	0.244425158597366	0.231	0.034	3.39526433785039e-40	Positive_Negative
ADGRE5	1.70685470934819e-44	0.346370427930067	0.43	0.107	4.69555730541688e-40	Positive_Negative
PRR34-AS1	2.84852299772263e-44	0.165470826762091	0.318	0.062	7.83628676673495e-40	Positive_Negative
AC020916.1	3.09482299470322e-44	0.352225924808059	0.376	0.085	8.51385805842856e-40	Positive_Negative
SLC2A4RG	3.29131822091498e-44	0.273425127455952	0.504	0.144	9.05441642573712e-40	Positive_Negative
NECTIN2	4.40437965805406e-44	0.843093743239383	0.686	0.27	1.21164484393067e-39	Positive_Negative
ETV4	6.69730813608807e-44	0.210892231431116	0.355	0.078	1.84242946823783e-39	Positive_Negative
EMB	7.33139683738577e-44	0.363482406241486	0.421	0.104	2.01686726996483e-39	Positive_Negative
ENO2	8.17751424698282e-44	0.473207641553034	0.517	0.155	2.24963416934497e-39	Positive_Negative
ICAM1	9.79780224827944e-44	0.670604500505322	0.686	0.245	2.69537539850167e-39	Positive_Negative
TGFBR2	9.83818711121897e-44	0.386621114077252	0.521	0.153	2.70648527429634e-39	Positive_Negative
GGA1	1.15380207772229e-43	0.372122365290403	0.492	0.138	3.17410951581402e-39	Positive_Negative
EVPL	1.45279017274053e-43	0.252695669493772	0.355	0.079	3.9966257652092e-39	Positive_Negative
SYNGR2	1.53751335351452e-43	0.823469213100033	0.798	0.361	4.22969923551843e-39	Positive_Negative
SELENOO	1.57170972598905e-43	0.111392084041363	0.149	0.014	4.32377345619588e-39	Positive_Negative
TOP3B	1.99779310410125e-43	0.264381877790547	0.219	0.032	5.49592882938255e-39	Positive_Negative
IFNAR1	2.02529999443525e-43	0.410656051348787	0.533	0.16	5.57160028469138e-39	Positive_Negative
SNHG25	2.14343786701825e-43	0.705558685772853	0.607	0.215	5.8965975721672e-39	Positive_Negative
RGS17	3.23642881687231e-43	0.277278396741326	0.335	0.071	8.90341567521574e-39	Positive_Negative
ONECUT1	3.40124820763237e-43	0.114157151104521	0.182	0.022	9.35683381919665e-39	Positive_Negative
SRD5A3	4.02845426941756e-43	0.80479714250755	0.669	0.259	1.10822776951677e-38	Positive_Negative
TRIO	4.72483456901054e-43	0.333440893568031	0.426	0.112	1.2998019899348e-38	Positive_Negative
SLC16A3	5.35784561503595e-43	0.765090659463203	0.657	0.251	1.47394332869639e-38	Positive_Negative
LOXL2	7.57521207029769e-43	0.136288660285951	0.211	0.029	2.08394084053889e-38	Positive_Negative
LAMB2	8.85949045758473e-43	0.408957623892884	0.426	0.11	2.43724582488156e-38	Positive_Negative
TP53I13	9.36210117459758e-43	0.339741516878406	0.463	0.131	2.57551403313179e-38	Positive_Negative
DOT1L	9.43383757655999e-43	0.175633465928016	0.256	0.043	2.59524871731165e-38	Positive_Negative
PWWP3A	1.14381335516381e-42	0.205933031866353	0.355	0.079	3.14663054005563e-38	Positive_Negative
CAPN8	1.1720676211851e-42	0.45032302185041	0.554	0.173	3.22435802588022e-38	Positive_Negative
MAFK	1.31024514215294e-42	0.323637838835188	0.417	0.105	3.60448438606274e-38	Positive_Negative
BTBD2	1.36279131249621e-42	0.208047622680682	0.331	0.07	3.74903890067708e-38	Positive_Negative
AC005670.3	1.39199787386287e-42	0.111072003312623	0.248	0.041	3.82938615099675e-38	Positive_Negative
SC5D	1.99700055131718e-42	0.422628720678389	0.43	0.114	5.49374851667356e-38	Positive_Negative
TMEM43	2.22941225311085e-42	0.296659703929749	0.459	0.126	6.13311310830796e-38	Positive_Negative
BX284668.5	2.31821447721659e-42	0.0894151360489314	0.236	0.037	6.37740802682283e-38	Positive_Negative
UBE2C	2.34249143439041e-42	0.878239807399274	0.702	0.263	6.44419393600803e-38	Positive_Negative
B3GNT3	2.58178099990222e-42	0.163795606417733	0.326	0.068	7.10247953073101e-38	Positive_Negative
KISS1R	2.61348018947418e-42	0.197573511583357	0.182	0.023	7.18968400124348e-38	Positive_Negative
C1RL	5.03600690332367e-42	0.348152076679009	0.384	0.092	1.38540549910434e-37	Positive_Negative
LINC02802	5.14455214487857e-42	0.162695372937373	0.318	0.065	1.41526629505609e-37	Positive_Negative
RAB40C	5.62594941292579e-42	0.317774382356175	0.43	0.112	1.54769868349589e-37	Positive_Negative
ST14	6.59208198095064e-42	0.453065668342099	0.595	0.201	1.81348175295952e-37	Positive_Negative
TIMP2	6.70051013906094e-42	0.427997189541327	0.475	0.137	1.84331033925566e-37	Positive_Negative
SPHK1	6.71702201698327e-42	0.204717947349772	0.198	0.027	1.8478527568721e-37	Positive_Negative
KRT80	6.9561565967685e-42	0.213795619727494	0.314	0.065	1.91363867977101e-37	Positive_Negative
EDEM1	1.034793022366e-41	0.217715870458846	0.38	0.091	2.84671560452886e-37	Positive_Negative
SLC5A3	1.03700125890117e-41	0.608760843719371	0.55	0.178	2.85279046323711e-37	Positive_Negative
ZNF217	1.03705363179856e-41	0.455262073044833	0.438	0.12	2.85293454107784e-37	Positive_Negative
SPATA20	1.12104881670543e-41	0.259505884426158	0.397	0.098	3.08400529475662e-37	Positive_Negative
DENND6B	1.12547437425727e-41	0.188674150800973	0.256	0.044	3.09618000358175e-37	Positive_Negative
RNASE4	1.13661438983059e-41	0.0787688093861293	0.293	0.056	3.12682618642397e-37	Positive_Negative
DNTTIP1	1.23631902522286e-41	0.419129534182169	0.62	0.218	3.40111363838809e-37	Positive_Negative
POGZ	1.66949585812154e-41	0.508090264450148	0.554	0.18	4.59278310569235e-37	Positive_Negative
TLE2	1.72630969625424e-41	0.273507100241817	0.293	0.058	4.74907797439541e-37	Positive_Negative
NRIP1	1.74662005460517e-41	0.240314220660405	0.384	0.094	4.80495177021881e-37	Positive_Negative
SDC1	1.79012614013728e-41	0.800839599421788	0.727	0.29	4.92463701151764e-37	Positive_Negative
ACAP3	1.81417175243512e-41	0.351846356842927	0.368	0.088	4.990786490949e-37	Positive_Negative
DGKD	2.01401863522931e-41	0.344771497011266	0.376	0.092	5.54056526551583e-37	Positive_Negative
EVA1B	2.04274356248528e-41	0.181813645520089	0.293	0.058	5.619587540397e-37	Positive_Negative
KDELR3	2.38338624348266e-41	0.401374943524191	0.479	0.138	6.55669555582079e-37	Positive_Negative
MSL1	2.40988838104283e-41	0.234995091390081	0.426	0.112	6.62960293624882e-37	Positive_Negative
SLC66A3	2.77019450884041e-41	0.102372124198157	0.293	0.057	7.62080509381998e-37	Positive_Negative
RAI14	2.79928015225376e-41	0.368274709276133	0.545	0.171	7.70081969885009e-37	Positive_Negative
AP003327.2	3.08315011914407e-41	0.134333231589326	0.174	0.021	8.48174597776533e-37	Positive_Negative
AC008875.3	3.76399766998336e-41	0.226781360469822	0.24	0.04	1.03547575901242e-36	Positive_Negative
TINAGL1	3.94917371206433e-41	0.761605835424178	0.471	0.141	1.0864176881889e-36	Positive_Negative
GRB7	3.97492725153772e-41	0.295238003610352	0.5	0.147	1.09350248689803e-36	Positive_Negative
P3H4	5.93161738095756e-41	0.182364962537962	0.347	0.079	1.63178794150142e-36	Positive_Negative
IL10RB-DT	7.56681351393561e-41	0.124708122268857	0.194	0.026	2.08163039768369e-36	Positive_Negative
HELZ	7.68450108510365e-41	0.219975034151028	0.455	0.126	2.11400624851201e-36	Positive_Negative
AC004816.1	1.07602694865751e-40	0.166729980247681	0.231	0.038	2.96015013575682e-36	Positive_Negative
OLFM2	1.40592565199269e-40	0.10892278118561	0.19	0.025	3.8677014686319e-36	Positive_Negative
POLD4	1.45414956949046e-40	0.57283650080929	0.603	0.216	4.00036546566826e-36	Positive_Negative
ZNF768	1.51144244788123e-40	0.166609259229726	0.306	0.063	4.15797817412126e-36	Positive_Negative
AREG	1.55399265458203e-40	1.2869039227218	0.748	0.331	4.27503379275516e-36	Positive_Negative
GCHFR	1.56240465534805e-40	0.514407405668031	0.62	0.224	4.29817520686248e-36	Positive_Negative
TMEM50B	1.61114929008312e-40	0.63523294190852	0.583	0.205	4.43227169701868e-36	Positive_Negative
ZGPAT	1.7386626489081e-40	0.248975050909924	0.388	0.095	4.78306094714619e-36	Positive_Negative
GAMT	1.88418023229461e-40	0.222124084027292	0.376	0.091	5.18337981904248e-36	Positive_Negative
HGSNAT	1.91166796121185e-40	0.270563460308163	0.508	0.151	5.2589985612938e-36	Positive_Negative
CDS2	1.95269911310481e-40	0.308466268989895	0.397	0.099	5.37187526015134e-36	Positive_Negative
RORC	2.00323413755016e-40	0.288326202214709	0.384	0.096	5.5108971124005e-36	Positive_Negative
HTRA1	2.59045723175977e-40	0.248391151451855	0.273	0.052	7.12634784457114e-36	Positive_Negative
TMEM35B	2.60851505533561e-40	0.230997595096933	0.38	0.092	7.17602491722826e-36	Positive_Negative
STK39	2.88884120520902e-40	0.220302272764279	0.409	0.106	7.94720215553001e-36	Positive_Negative
INO80E	3.53824360044553e-40	0.225990214047076	0.43	0.116	9.73370814482565e-36	Positive_Negative
TNFRSF21	3.62594066643155e-40	0.457196824136289	0.529	0.166	9.9749627733532e-36	Positive_Negative
IFNAR2	3.95810761626147e-40	0.234446012051742	0.45	0.125	1.08887540523353e-35	Positive_Negative
UPP1	4.14144237169411e-40	0.30772581176033	0.512	0.159	1.13931079645305e-35	Positive_Negative
HPS3	4.96142278314537e-40	0.316775864578188	0.368	0.09	1.36488740764329e-35	Positive_Negative
GPAT4	6.1834636498047e-40	0.377779314476048	0.434	0.122	1.70107085006127e-35	Positive_Negative
GPRC5A	6.5586970134156e-40	0.740816152275543	0.769	0.344	1.80429754839063e-35	Positive_Negative
DPY19L1	6.80640808051116e-40	0.184086060786753	0.331	0.073	1.87244286294862e-35	Positive_Negative
B4GALNT4	7.96059875024781e-40	0.170717952997468	0.207	0.031	2.18996071619317e-35	Positive_Negative
SEMA3B-AS1	8.34148616452418e-40	0.157243834120432	0.149	0.016	2.2947428438606e-35	Positive_Negative
AC005332.6	8.34805054077806e-40	0.154837263127301	0.165	0.02	2.29654870376804e-35	Positive_Negative
MYO19	1.06178459663167e-39	0.141878050543435	0.326	0.072	2.92096942533373e-35	Positive_Negative
DLG5	1.21265372616161e-39	0.203567673071825	0.289	0.058	3.33601040067058e-35	Positive_Negative
POGLUT3	1.39206558970259e-39	0.181290765355185	0.178	0.023	3.82957243727183e-35	Positive_Negative
NMT1	1.51421034019233e-39	0.472134437576687	0.562	0.192	4.1655926458691e-35	Positive_Negative
RHOBTB2	1.81478708190428e-39	0.277531639331989	0.355	0.084	4.99247926231867e-35	Positive_Negative
TNFRSF1A	1.91325592135892e-39	0.553865207952055	0.645	0.246	5.26336703965839e-35	Positive_Negative
OSMR-AS1	1.94324991534437e-39	0.204043171801857	0.19	0.026	5.34588051711236e-35	Positive_Negative
PRSS8	2.10990685995482e-39	0.643317290894285	0.686	0.276	5.80435377173572e-35	Positive_Negative
PLAU	2.1824447193287e-39	0.408518490286619	0.339	0.077	6.00390542287325e-35	Positive_Negative
CTSA	2.46343483865997e-39	0.665422265496217	0.723	0.309	6.77690924115359e-35	Positive_Negative
MMP15	2.57624616173739e-39	0.281958063279318	0.339	0.078	7.08725319093955e-35	Positive_Negative
EPAS1	2.81054537331602e-39	0.342494741821642	0.512	0.16	7.73181032199236e-35	Positive_Negative
TLE5	2.86340108185155e-39	0.400578349505564	0.525	0.161	7.87721637617361e-35	Positive_Negative
GNAI2	2.96475686307637e-39	0.5855731043693	0.566	0.197	8.15604613032309e-35	Positive_Negative
ABHD12	3.22106886848537e-39	0.336446270860383	0.488	0.145	8.86116045720326e-35	Positive_Negative
MAPK8IP3	3.37384889438214e-39	0.150643337126273	0.335	0.076	9.28145830844526e-35	Positive_Negative
DDIT4	3.99161939333763e-39	1.11945938526286	0.814	0.435	1.09809449510718e-34	Positive_Negative
SEPTIN9	4.84260396482332e-39	0.318274191834955	0.446	0.125	1.33220035072289e-34	Positive_Negative
CDH1	5.05693257930779e-39	0.59930458386843	0.669	0.261	1.39116215256757e-34	Positive_Negative
AC119673.2	5.25370328776516e-39	0.0658005491647292	0.124	0.011	1.4452937744642e-34	Positive_Negative
SOWAHB	5.29686090711841e-39	0.144327012105452	0.132	0.012	1.45716643554827e-34	Positive_Negative
GTPBP2	5.34886908770243e-39	0.225782775548339	0.314	0.069	1.47147388602694e-34	Positive_Negative
AC004951.1	6.49597879619727e-39	0.128083493766378	0.227	0.038	1.78704376683387e-34	Positive_Negative
COL1A1	6.80123722218092e-39	0.358830661336238	0.488	0.147	1.87102035982197e-34	Positive_Negative
PPP1R14D	6.85815119100059e-39	0.0747297141545812	0.293	0.06	1.88667739264426e-34	Positive_Negative
NDUFAF8	7.18700399599846e-39	0.475273240313521	0.579	0.192	1.97714479929918e-34	Positive_Negative
LTBP3	8.86728595484395e-39	0.456866407605879	0.595	0.215	2.43939036617757e-34	Positive_Negative
TMEM131	8.90546538912114e-39	0.237636218079533	0.376	0.094	2.44989352854723e-34	Positive_Negative
SMIM1	9.53584252141947e-39	0.231667164142271	0.401	0.104	2.6233102776425e-34	Positive_Negative
SPRR2D	9.95317634546469e-39	0.407272347084713	0.31	0.066	2.73811881263734e-34	Positive_Negative
ERRFI1	1.00707518319373e-38	1.029552507532	0.777	0.39	2.77046382896594e-34	Positive_Negative
MTRNR2L6	1.03576996939735e-38	0.152815313232034	0.202	0.03	2.84940318581211e-34	Positive_Negative
STX10	1.10286856628426e-38	0.305650642283415	0.529	0.169	3.03399142584799e-34	Positive_Negative
EPHX3	1.1173770779878e-38	0.214605914554352	0.264	0.05	3.07390434154445e-34	Positive_Negative
CGN	1.18436102989354e-38	0.385812642677142	0.496	0.155	3.25817719323712e-34	Positive_Negative
EDN1	1.25116788440966e-38	0.473921850143229	0.384	0.1	3.44196285001097e-34	Positive_Negative
Z98257.1	1.31911733895505e-38	0.148628762621495	0.194	0.028	3.62889179946536e-34	Positive_Negative
PITPNM1	1.42079967936993e-38	0.167948215796122	0.302	0.064	3.90861991794669e-34	Positive_Negative
CHCHD5	1.78009113448904e-38	0.415806513259253	0.653	0.239	4.89703071097936e-34	Positive_Negative
WASHC1	1.8023014693175e-38	0.164238804082791	0.376	0.093	4.95813134209245e-34	Positive_Negative
SKI	1.96884003963555e-38	0.295962367176821	0.343	0.081	5.41627894903739e-34	Positive_Negative
NCLN	2.0537066856147e-38	0.269597038919835	0.384	0.101	5.64974709212603e-34	Positive_Negative
KANSL1	2.40822125629413e-38	0.365022786680761	0.517	0.165	6.62501667606515e-34	Positive_Negative
EPDR1	2.74958312448983e-38	0.370587161121538	0.31	0.067	7.56410317547153e-34	Positive_Negative
PPP1R9B	2.7595414525398e-38	0.110445428866834	0.252	0.046	7.59149853593698e-34	Positive_Negative
NBL1	3.00315084759604e-38	0.303492770716411	0.479	0.141	8.26166798173671e-34	Positive_Negative
FUT3	3.04792620022029e-38	0.227519043836032	0.293	0.062	8.38484497680601e-34	Positive_Negative
CHST3	3.54736209985214e-38	0.138407746720324	0.182	0.025	9.75879313669323e-34	Positive_Negative
APOC1	3.58328803409002e-38	0.259387617426874	0.591	0.205	9.85762538178164e-34	Positive_Negative
AC009315.1	3.79290798285896e-38	0.0690944108068819	0.107	0.008	1.0434289860845e-33	Positive_Negative
KAT2A	4.26388510769202e-38	0.283653949801969	0.376	0.095	1.17299479312608e-33	Positive_Negative
PPP1R37	4.35474452081624e-38	0.286323572528437	0.364	0.091	1.19799021767655e-33	Positive_Negative
XAGE1B	4.42891255370279e-38	0.136553240966963	0.227	0.038	1.21839384352364e-33	Positive_Negative
CHST15	4.46973063374357e-38	0.195099549399952	0.302	0.065	1.22962289734286e-33	Positive_Negative
SPSB2	5.08801558211565e-38	0.171409805295226	0.401	0.106	1.39971308664001e-33	Positive_Negative
ADAM15	5.85973200078128e-38	0.482889098911657	0.591	0.214	1.61201227341493e-33	Positive_Negative
MEX3D	6.03441092486179e-38	0.152790044676575	0.351	0.084	1.66006644542948e-33	Positive_Negative
TMEM189	6.7599309848963e-38	0.22907731782171	0.384	0.1	1.85965701394497e-33	Positive_Negative
RECQL5	7.1307593693779e-38	0.159792774997819	0.256	0.048	1.96167190251586e-33	Positive_Negative
NOL3	7.34905904278181e-38	0.340888625674332	0.562	0.188	2.02172614266928e-33	Positive_Negative
INSR	7.60749089716143e-38	0.316801016746165	0.455	0.135	2.09282074580911e-33	Positive_Negative
NUP210	1.06578858260744e-37	0.197113105949096	0.298	0.064	2.93198439075308e-33	Positive_Negative
MAP3K21	1.06650642158793e-37	0.0932274977087961	0.165	0.021	2.93395916578839e-33	Positive_Negative
TNRC6C-AS1	1.12215248750114e-37	0.116814061326923	0.153	0.018	3.08704149311565e-33	Positive_Negative
SPAG4	1.23513145417596e-37	0.243864069006215	0.248	0.046	3.39784663043806e-33	Positive_Negative
AL390728.6	1.25329022688481e-37	0.0959971524783779	0.157	0.019	3.44780141416012e-33	Positive_Negative
MARCH9	1.44252746382933e-37	0.261597858659145	0.306	0.068	3.96839305299448e-33	Positive_Negative
SBNO2	1.60217904326482e-37	0.270653340555859	0.351	0.086	4.40759454802151e-33	Positive_Negative
BX255925.3	1.81397039827875e-37	0.0742155335982024	0.165	0.021	4.99023256566485e-33	Positive_Negative
SDCCAG8	2.5583577613667e-37	0.416580809625766	0.591	0.218	7.0380422015198e-33	Positive_Negative
FHOD1	2.7372660994323e-37	0.215681024676575	0.285	0.06	7.53021903953825e-33	Positive_Negative
FAAP20	3.18711343182863e-37	0.592625623524785	0.789	0.364	8.76774905096056e-33	Positive_Negative
PTK7	3.68169263567262e-37	0.592873272227762	0.533	0.177	1.01283364407354e-32	Positive_Negative
HIF1A-AS3	4.320954224005e-37	0.105628626415573	0.132	0.013	1.18869450702377e-32	Positive_Negative
KCNK6	4.61985807973136e-37	0.157511027805579	0.269	0.054	1.2709229577341e-32	Positive_Negative
NDNF	4.98410795496061e-37	0.199825415336343	0.306	0.068	1.37112809840966e-32	Positive_Negative
MTRNR2L10	5.14205061096796e-37	0.160203250203401	0.186	0.027	1.41457812307729e-32	Positive_Negative
PLOD1	5.23129383193366e-37	0.311443985514748	0.401	0.109	1.43912893316495e-32	Positive_Negative
C1QTNF6	5.51668736269582e-37	0.139548666964667	0.198	0.03	1.51764069347762e-32	Positive_Negative
NPEPPS	5.87833132514073e-37	0.45123696807133	0.599	0.223	1.61712894754621e-32	Positive_Negative
C19orf33	5.90112837130628e-37	1.2821819510629	0.653	0.291	1.62340041494636e-32	Positive_Negative
RHBDF2	6.12905405166652e-37	0.193193801845954	0.314	0.071	1.68610276961346e-32	Positive_Negative
STEAP2	7.40161698217868e-37	0.183860522435079	0.293	0.063	2.03618483179736e-32	Positive_Negative
KAT6A	7.62890379278611e-37	0.219225157298493	0.421	0.119	2.09871143339546e-32	Positive_Negative
YTHDF1	8.92693550618841e-37	0.251939292690398	0.38	0.101	2.45579995775243e-32	Positive_Negative
MKNK2	9.23314028492777e-37	0.568402151866237	0.599	0.224	2.54003689238363e-32	Positive_Negative
CHPF	1.03430076757631e-36	0.269646280715927	0.479	0.15	2.84536141160242e-32	Positive_Negative
REEP3	1.05042359954035e-36	0.652702786939134	0.607	0.239	2.88971532233551e-32	Positive_Negative
SKAP2	1.1307636453357e-36	0.232472020286423	0.434	0.125	3.11073078831852e-32	Positive_Negative
TCF3	1.13762423336276e-36	0.174288290831651	0.326	0.077	3.12960426598096e-32	Positive_Negative
PLXNB2	1.18483662521877e-36	0.394747090132045	0.599	0.216	3.25948555597685e-32	Positive_Negative
SNTA1	1.21582934520593e-36	0.131385883119571	0.207	0.033	3.34474652866152e-32	Positive_Negative
FLNB	1.24498425722617e-36	0.308523937799513	0.512	0.165	3.42495169162919e-32	Positive_Negative
CST6	1.27101284233361e-36	0.663609166574593	0.463	0.14	3.49655632925976e-32	Positive_Negative
DGCR9	1.34167221001632e-36	0.0916371229690332	0.132	0.013	3.69094024975488e-32	Positive_Negative
LAMC1	1.78035630864368e-36	0.428737677274222	0.393	0.109	4.89776020507877e-32	Positive_Negative
VAT1	1.79658594338393e-36	0.299437549716698	0.438	0.13	4.9424079302492e-32	Positive_Negative
IFITM10	1.98654586932357e-36	0.1006897774136	0.124	0.012	5.46498768650913e-32	Positive_Negative
SLC38A10	2.17161421633088e-36	0.406885703051168	0.5	0.16	5.97411070912626e-32	Positive_Negative
IFNGR2	2.22692785484204e-36	0.516303453889035	0.591	0.223	6.12627852867046e-32	Positive_Negative
SUPT6H	2.25305520360577e-36	0.265443205332056	0.401	0.111	6.19815486511947e-32	Positive_Negative
PRSS23	2.5369526200229e-36	0.363456313746844	0.529	0.172	6.97915665768299e-32	Positive_Negative
MYDGF	2.83359959369753e-36	0.685184329282213	0.831	0.403	7.79523248226191e-32	Positive_Negative
CDA	2.93510523704556e-36	0.24071569971872	0.421	0.116	8.07447450711234e-32	Positive_Negative
FAM13A	3.11993364523346e-36	0.423527794614515	0.517	0.171	8.58293745803724e-32	Positive_Negative
MTMR3	3.16079406099875e-36	0.169276252819768	0.314	0.072	8.69534446180755e-32	Positive_Negative
DUS1L	3.37697996570064e-36	0.217927938021416	0.438	0.129	9.29007188564245e-32	Positive_Negative
B4GALT5	3.8253929775389e-36	0.380229747400079	0.475	0.151	1.05236560812095e-31	Positive_Negative
ADSSL1	4.23548299512168e-36	0.226868173667425	0.256	0.051	1.16518137195797e-31	Positive_Negative
F12	4.37849621602127e-36	0.127542891871316	0.231	0.042	1.20452430902745e-31	Positive_Negative
ADPRHL1	4.52030678834802e-36	0.118361395046835	0.174	0.024	1.24353639747454e-31	Positive_Negative
C6orf132	4.56825418048871e-36	0.105223365289381	0.293	0.063	1.25672672505245e-31	Positive_Negative
MARCH2	4.56958072765721e-36	0.197145129932348	0.302	0.069	1.2570916581785e-31	Positive_Negative
CREB3L2	4.75802215969725e-36	0.256621774199192	0.438	0.129	1.30893189613271e-31	Positive_Negative
UNC93B1	5.03146076862127e-36	0.215619318380048	0.471	0.145	1.38415485744771e-31	Positive_Negative
NME3	5.11534301532963e-36	0.652791098613815	0.736	0.326	1.40723086351718e-31	Positive_Negative
IMPAD1	5.46970634881667e-36	0.220090779502985	0.384	0.103	1.50471621655947e-31	Positive_Negative
PIP4K2B	6.22805553284416e-36	0.158967046278716	0.277	0.059	1.71333807708543e-31	Positive_Negative
EHD2	7.1514697628433e-36	0.0915655393888949	0.306	0.068	1.96736933175819e-31	Positive_Negative
ALDH1A3	7.369731088818e-36	0.296779693691369	0.285	0.062	2.02741302253383e-31	Positive_Negative
PEX11B	7.5419307832929e-36	0.182278201650591	0.351	0.088	2.07478515848388e-31	Positive_Negative
AC007009.1	7.79660104084391e-36	0.117293861810711	0.198	0.031	2.14484494633616e-31	Positive_Negative
WDR70	7.98771995192817e-36	0.267143683396256	0.446	0.136	2.19742175877544e-31	Positive_Negative
WBP1	8.98387263576884e-36	0.291522852181823	0.417	0.119	2.47146336210001e-31	Positive_Negative
GPS1	1.03685260855549e-35	0.261762177838184	0.508	0.165	2.85238152613616e-31	Positive_Negative
SORL1	1.24294045759842e-35	0.254128064507341	0.38	0.101	3.41932919885326e-31	Positive_Negative
IFITM2	1.26938062176968e-35	0.722669626356855	0.802	0.397	3.49206609048839e-31	Positive_Negative
CAPN12	1.28183357262123e-35	0.362069988485604	0.405	0.115	3.526324158281e-31	Positive_Negative
RNF26	1.42188330474826e-35	0.177806808256939	0.269	0.055	3.91160097136247e-31	Positive_Negative
PXDN	1.45003035018993e-35	0.292570863141226	0.347	0.088	3.98903349337249e-31	Positive_Negative
WNK1	1.46206986617031e-35	0.483959268607243	0.628	0.244	4.02215420183452e-31	Positive_Negative
CD7	1.54513703030644e-35	0.132191122449625	0.372	0.095	4.25067197037301e-31	Positive_Negative
NACC1	1.62310987928335e-35	0.298519869710631	0.318	0.076	4.46517527790851e-31	Positive_Negative
GDPD3	1.62811109936617e-35	0.0816513602007488	0.149	0.018	4.47893363435634e-31	Positive_Negative
IL1RAP	1.64417346364659e-35	0.228660400708779	0.252	0.049	4.52312119849178e-31	Positive_Negative
S100A6	1.83987244792384e-35	0.905156893369485	0.996	0.9	5.06148910423847e-31	Positive_Negative
KCNQ3	1.87501604147489e-35	0.159170142459196	0.211	0.036	5.15816913009741e-31	Positive_Negative
MIR200CHG	1.92515448023556e-35	0.200396542051954	0.194	0.03	5.29609997512802e-31	Positive_Negative
CYBC1	2.16749244056935e-35	0.167731395476808	0.339	0.084	5.96277170400628e-31	Positive_Negative
NUP155	2.17333383292346e-35	0.181143966505274	0.36	0.092	5.97884137437244e-31	Positive_Negative
AC007325.2	2.29370989605523e-35	0.0842504093568074	0.091	0.006	6.30999592404795e-31	Positive_Negative
PPL	2.30188377937919e-35	0.238831670709299	0.417	0.121	6.33248227707216e-31	Positive_Negative
PRKCZ	2.36024308449622e-35	0.264593995538117	0.409	0.115	6.49302872544911e-31	Positive_Negative
RNF149	2.57465140968183e-35	0.308099470933094	0.566	0.198	7.08286602803471e-31	Positive_Negative
ESYT1	2.60365782330162e-35	0.300408641100171	0.314	0.074	7.16266267190276e-31	Positive_Negative
MT-ND6	3.02507051677133e-35	0.289296507706925	0.397	0.11	8.32196899163793e-31	Positive_Negative
RNF39	3.21857932480673e-35	0.1643184318334	0.223	0.04	8.8543117225433e-31	Positive_Negative
PCMTD2	3.39952450884643e-35	0.207933258378821	0.397	0.112	9.35209192383652e-31	Positive_Negative
CHKB	3.46883244553359e-35	0.133012832219517	0.244	0.047	9.5427580576629e-31	Positive_Negative
TYROBP	4.24669613598588e-35	0.161518039349237	0.442	0.13	1.16826610700972e-30	Positive_Negative
AC010642.2	4.75708565668956e-35	0.112804227603881	0.318	0.074	1.3086742641553e-30	Positive_Negative
SLC35B2	4.77460354286273e-35	0.291619716252504	0.459	0.143	1.31349343464154e-30	Positive_Negative
PLEKHA1	4.90051485005044e-35	0.344192402989042	0.492	0.164	1.34813163524888e-30	Positive_Negative
MAPT	5.09780277973969e-35	0.0997245880101838	0.169	0.024	1.40240554470639e-30	Positive_Negative
STK11	5.48202322184414e-35	0.328323043108208	0.331	0.08	1.50810458832932e-30	Positive_Negative
PFKFB3	5.76767972699376e-35	0.623166697214804	0.492	0.17	1.58668869289598e-30	Positive_Negative
RTEL1	7.41329873224996e-35	0.103245036648526	0.153	0.019	2.03939848124196e-30	Positive_Negative
PAM	7.47310785484649e-35	0.383583151582321	0.475	0.152	2.05585197086827e-30	Positive_Negative
TMEM8A	7.95856579789762e-35	0.207739451186057	0.368	0.097	2.18940145100163e-30	Positive_Negative
AXL	9.01420269107085e-35	0.132298587838136	0.182	0.027	2.47980716031359e-30	Positive_Negative
TTC9	9.54096619206081e-35	0.244659126190006	0.244	0.048	2.62471979943593e-30	Positive_Negative
SGPL1	1.13495167976642e-34	0.374224982897829	0.393	0.113	3.12225207103742e-30	Positive_Negative
MBOAT1	1.1516779850214e-34	0.228350068579478	0.277	0.06	3.16826613679388e-30	Positive_Negative
NARF	1.17550219254093e-34	0.425826465277198	0.632	0.253	3.23380653168009e-30	Positive_Negative
MIR4435-2HG	1.41356086712228e-34	0.115426034429456	0.252	0.05	3.8887059454534e-30	Positive_Negative
RHPN1	1.61297032443705e-34	0.232931925732403	0.314	0.075	4.43728136252633e-30	Positive_Negative
PDE4A	1.88449474446618e-34	0.0777829625338048	0.264	0.055	5.18424504202646e-30	Positive_Negative
INPP5D	1.98000168256398e-34	0.0883361113840623	0.19	0.03	5.44698462873351e-30	Positive_Negative
MALL	2.04022816272649e-34	0.517360668738601	0.715	0.287	5.61266767566058e-30	Positive_Negative
TMEM165	2.46061026290598e-34	0.558087059953976	0.711	0.325	6.76913883325435e-30	Positive_Negative
COLGALT1	2.54353265614704e-34	0.189703856735145	0.318	0.077	6.99725833706052e-30	Positive_Negative
DTX2	2.68099787785081e-34	0.190176871068703	0.314	0.076	7.37542516196757e-30	Positive_Negative
C11orf71	2.73647207507955e-34	0.0768252628068332	0.194	0.031	7.52803467854384e-30	Positive_Negative
DRGX	2.93077012349937e-34	0.138082970563472	0.083	0.005	8.06254860974678e-30	Positive_Negative
SLC35F5	3.2525651273221e-34	0.214949813475004	0.397	0.114	8.9478066652631e-30	Positive_Negative
C11orf54	3.28477444873006e-34	0.324714079287295	0.256	0.053	9.03641450845638e-30	Positive_Negative
HCFC1R1	3.55507793211366e-34	0.540549198882277	0.649	0.269	9.78001939124468e-30	Positive_Negative
DSG2	3.65345785980724e-34	0.357552313185099	0.579	0.212	1.00506625723297e-29	Positive_Negative
ANKRD34B	4.43266784672565e-34	0.0596275660381742	0.145	0.018	1.21942692463423e-29	Positive_Negative
ECE1	4.52690847517248e-34	0.289684419741996	0.43	0.134	1.24535252151995e-29	Positive_Negative
PRSS22	4.68196464605509e-34	0.470156339308246	0.426	0.13	1.28800847412976e-29	Positive_Negative
C20orf194	4.96001292375533e-34	0.160770789473555	0.178	0.027	1.36449955532509e-29	Positive_Negative
C1orf122	4.96717413008349e-34	0.166988799542502	0.355	0.092	1.36646960318597e-29	Positive_Negative
ALCAM	5.10457775978307e-34	0.484699856000395	0.591	0.212	1.40426934171632e-29	Positive_Negative
CHRNB1	5.42078848647159e-34	0.201852912853104	0.244	0.049	1.49125891262833e-29	Positive_Negative
NR2F6	6.07408070529204e-34	0.280815511607159	0.483	0.157	1.67097960202584e-29	Positive_Negative
TBC1D8	7.16217622345381e-34	0.169509465876833	0.236	0.046	1.97031467907214e-29	Positive_Negative
NUFIP2	7.25321968599415e-34	0.369534023375287	0.554	0.201	1.99536073561699e-29	Positive_Negative
CAMK2N1	8.09053695584099e-34	0.480883077490494	0.401	0.119	2.22570671655186e-29	Positive_Negative
HOOK3	8.16045503240363e-34	0.395102299768447	0.483	0.162	2.24494117941424e-29	Positive_Negative
CLPTM1L	8.22555075159145e-34	0.321023099245856	0.55	0.194	2.26284901176281e-29	Positive_Negative
TUG1	9.14629830807008e-34	0.166522353567991	0.36	0.095	2.51614666455008e-29	Positive_Negative
ARHGAP45	9.23107044442971e-34	0.249626109154537	0.339	0.087	2.53946747926261e-29	Positive_Negative
SLC50A1	9.2479609418155e-34	0.375578505096338	0.599	0.23	2.54411405509344e-29	Positive_Negative
GEMIN7	9.52050785896574e-34	0.172436946299704	0.364	0.097	2.61909171200147e-29	Positive_Negative
COL18A1	1.01782351069343e-33	0.217621337078462	0.306	0.073	2.80003247791764e-29	Positive_Negative
ELP5	1.05631953121076e-33	0.262514986479613	0.45	0.144	2.90593503036079e-29	Positive_Negative
TLNRD1	1.06053628180836e-33	0.19349448047244	0.169	0.025	2.91753531125478e-29	Positive_Negative
FGD5-AS1	1.10365039433083e-33	0.126689779259468	0.326	0.08	3.03614223480411e-29	Positive_Negative
PROSER2	1.22207197918545e-33	0.0977624885302794	0.219	0.04	3.36192001473917e-29	Positive_Negative
NPTN	1.25014120437643e-33	0.224173659096485	0.446	0.138	3.43913845323956e-29	Positive_Negative
VPS35L	1.63907297599173e-33	0.0984774869350052	0.174	0.026	4.50908975695326e-29	Positive_Negative
C6orf226	1.81291295806208e-33	0.179928950847513	0.227	0.043	4.98732354762878e-29	Positive_Negative
LAMA5	2.13466650781212e-33	0.236154844694291	0.388	0.11	5.87246756299115e-29	Positive_Negative
AP002748.4	2.24882809006699e-33	0.0888748006036675	0.169	0.025	6.18652607577428e-29	Positive_Negative
TLCD5	2.29818211567112e-33	0.13265760508055	0.112	0.01	6.32229900021125e-29	Positive_Negative
LMNB2	2.34030844417057e-33	0.111234187342041	0.26	0.055	6.43818852991325e-29	Positive_Negative
OBSL1	2.40264917759773e-33	0.1721024664492	0.264	0.058	6.60968788757136e-29	Positive_Negative
MBOAT2	2.4841280132009e-33	0.354115915827116	0.388	0.111	6.83383616431569e-29	Positive_Negative
TMEM87B	2.66057889720109e-33	0.302797598486869	0.376	0.106	7.3192525462002e-29	Positive_Negative
SMURF2	2.85221410963536e-33	0.294297076718072	0.384	0.11	7.84644101560686e-29	Positive_Negative
POLR3GL	2.97598172811518e-33	0.254312597310863	0.554	0.195	8.18692573404487e-29	Positive_Negative
SFTPB	3.09408414137721e-33	0.682162592318809	0.909	0.464	8.5118254729287e-29	Positive_Negative
NAB2	3.25505065737036e-33	0.23577709621869	0.335	0.088	8.95464435842586e-29	Positive_Negative
ENTPD6	4.48532828782478e-33	0.127119472500836	0.421	0.127	1.2339138119806e-28	Positive_Negative
NET1	5.63768645715588e-33	0.612797190466571	0.616	0.255	1.55092754436358e-28	Positive_Negative
CRACR2B	5.79127292013396e-33	0.267728102315828	0.504	0.172	1.59317918032885e-28	Positive_Negative
TENT4A	5.93906421450448e-33	0.135649755820484	0.211	0.038	1.63383656541018e-28	Positive_Negative
LAMB3	6.31050503052543e-33	0.504924670107715	0.583	0.223	1.73601993389755e-28	Positive_Negative
RHBDF1	6.59148680708004e-33	0.263406172041052	0.285	0.066	1.81331802062772e-28	Positive_Negative
CUL7	7.33789012515943e-33	0.26452547269382	0.24	0.049	2.01865357343136e-28	Positive_Negative
SLC39A6	7.73419779288641e-33	0.223801815541978	0.45	0.141	2.12767781282305e-28	Positive_Negative
RAB34	7.78067024941993e-33	0.34771940407206	0.645	0.261	2.14046238561542e-28	Positive_Negative
SPRED3	8.57622503023795e-33	0.0668028195560657	0.066	0.003	2.35931950581846e-28	Positive_Negative
LNPK	8.67931317823478e-33	0.161375852006732	0.347	0.093	2.38767905533239e-28	Positive_Negative
ACVR1	1.01062939245863e-32	0.113407018563412	0.277	0.062	2.7802414586537e-28	Positive_Negative
HAL	1.21795781200584e-32	0.113136333949824	0.145	0.019	3.35060194082806e-28	Positive_Negative
SERINC1	1.23111714817229e-32	0.452375984093834	0.574	0.221	3.38680327462197e-28	Positive_Negative
CLPTM1	1.32269144614774e-32	0.382201745634351	0.541	0.199	3.63872416835244e-28	Positive_Negative
BAIAP2	1.33920342910652e-32	0.289374293337645	0.488	0.165	3.68414863347203e-28	Positive_Negative
PLEC	1.37234450652834e-32	0.405787871429322	0.479	0.164	3.77531973745948e-28	Positive_Negative
PHF12	1.37559503712207e-32	0.22968946531316	0.302	0.074	3.78426194712283e-28	Positive_Negative
LRRC20	1.49396224515756e-32	0.117681791646004	0.186	0.03	4.10989013642846e-28	Positive_Negative
FAM174C	1.56687183599322e-32	0.280615757163213	0.483	0.157	4.31046442081736e-28	Positive_Negative
SOX12	1.58299892466582e-32	0.26312304876168	0.227	0.044	4.35483004175567e-28	Positive_Negative
IL10RB	1.68579484984048e-32	0.18537718510843	0.409	0.123	4.63762163191117e-28	Positive_Negative
ZDHHC8	1.70340294630901e-32	0.145448441587306	0.231	0.045	4.68606150529607e-28	Positive_Negative
SPRED2	1.71268241878265e-32	0.212481300520978	0.277	0.063	4.71158933407106e-28	Positive_Negative
P4HA1	1.81054333215369e-32	0.413968439543688	0.537	0.197	4.9808047067548e-28	Positive_Negative
TRIM2	1.90554691955884e-32	0.322976645636478	0.508	0.176	5.24215957570636e-28	Positive_Negative
NECTIN1	1.94003334753026e-32	0.174443562899027	0.198	0.035	5.33703173905573e-28	Positive_Negative
TMEM63A	1.94177364390173e-32	0.232573105849587	0.479	0.157	5.34181929437367e-28	Positive_Negative
RPRD1B	2.20829516133357e-32	0.194289965870912	0.331	0.087	6.07501998882866e-28	Positive_Negative
STX16	2.21178526136954e-32	0.14221374354019	0.463	0.148	6.08462125402761e-28	Positive_Negative
FAM234A	2.45864064342037e-32	0.254822136079143	0.446	0.141	6.76372041004944e-28	Positive_Negative
AP3D1	2.65385747267532e-32	0.27605477700757	0.492	0.168	7.30076190732982e-28	Positive_Negative
XAGE1A	2.65737660494283e-32	0.146271056449137	0.215	0.04	7.31044304019771e-28	Positive_Negative
CLASRP	3.06312664129601e-32	0.252061039160975	0.384	0.111	8.42666139020532e-28	Positive_Negative
MLLT6	3.43405329358277e-32	0.331718891813401	0.479	0.159	9.44708061064621e-28	Positive_Negative
AL139246.5	3.58193058799349e-32	0.147340936618645	0.198	0.035	9.85389104757009e-28	Positive_Negative
SLC35E1	4.24721228694055e-32	0.196898704220259	0.347	0.094	1.16840810013735e-27	Positive_Negative
AL133453.1	4.87224414959241e-32	0.183546707142185	0.174	0.027	1.34035436555287e-27	Positive_Negative
RICTOR	5.01114753548334e-32	0.369280292137594	0.512	0.182	1.37856668701147e-27	Positive_Negative
PIM3	5.39801608131091e-32	0.469596681480721	0.62	0.253	1.48499422396863e-27	Positive_Negative
SDF2	5.68402364002766e-32	0.389832508769248	0.579	0.222	1.56367490337161e-27	Positive_Negative
IL27RA	6.42120900526904e-32	0.217602617981682	0.318	0.081	1.76647459734951e-27	Positive_Negative
PYCR1	6.52100469337594e-32	0.29343483714346	0.533	0.189	1.79392839114772e-27	Positive_Negative
AL136038.5	6.92742671476793e-32	0.107013999582418	0.145	0.019	1.90573508923266e-27	Positive_Negative
ANKRD13D	7.32618282054829e-32	0.160549545614436	0.293	0.071	2.01543289393284e-27	Positive_Negative
SDC4	7.91430449308359e-32	0.452251122828715	0.781	0.359	2.1772251660473e-27	Positive_Negative
DPP9	8.05888607516171e-32	0.0863657991065607	0.355	0.096	2.21699955927699e-27	Positive_Negative
CCNG2	8.2101239957597e-32	0.177312248658748	0.409	0.123	2.25860511123349e-27	Positive_Negative
PRNP	8.25263425940373e-32	0.27741574905078	0.459	0.149	2.27029968476197e-27	Positive_Negative
KDR	8.54519671761752e-32	0.396965366881644	0.244	0.051	2.35078361701658e-27	Positive_Negative
TSPAN15	9.11204588898016e-32	0.163593525799054	0.442	0.139	2.50672382405844e-27	Positive_Negative
NAGA	9.56289045337778e-32	0.233508081063409	0.273	0.063	2.63075116372423e-27	Positive_Negative
TM7SF2	9.66947676438391e-32	0.286099089348906	0.417	0.13	2.66007305788201e-27	Positive_Negative
CCDC85B	1.02431653284801e-31	0.209505914004595	0.55	0.201	2.81789478186487e-27	Positive_Negative
ACVR1B	1.0396151984464e-31	0.116639909322923	0.347	0.092	2.85998141092605e-27	Positive_Negative
ELK3	1.14159023013358e-31	0.0670048765251141	0.343	0.09	3.14051472309747e-27	Positive_Negative
ELOVL6	1.14226102541833e-31	0.092770407012029	0.207	0.038	3.14236008092583e-27	Positive_Negative
GCN1	1.16388252689115e-31	0.135018973189648	0.293	0.071	3.20184083147756e-27	Positive_Negative
COBL	1.18910384310249e-31	0.0587113491097238	0.273	0.062	3.27122467237495e-27	Positive_Negative
AC008014.1	1.21104526162264e-31	0.0621650380161441	0.145	0.019	3.33158551472387e-27	Positive_Negative
MREG	1.21414062900784e-31	0.185417914775199	0.252	0.055	3.34010087040056e-27	Positive_Negative
PLEKHH3	1.23179450601445e-31	0.177974271852321	0.302	0.075	3.38866668604575e-27	Positive_Negative
NCOR2	1.36757779980271e-31	0.307352548676794	0.442	0.144	3.76220652725726e-27	Positive_Negative
ACY1	1.42585579546259e-31	0.119087453292777	0.223	0.044	3.92252929331759e-27	Positive_Negative
WDR91	1.49822350448594e-31	0.106273654034927	0.211	0.039	4.12161286084081e-27	Positive_Negative
LRRC75B	1.50224832961399e-31	0.0958979396693617	0.165	0.025	4.13268515476809e-27	Positive_Negative
UBALD2	1.5782540902277e-31	0.307345098104472	0.554	0.206	4.3417770022164e-27	Positive_Negative
ZMIZ2	1.59410204259588e-31	0.161591580801548	0.322	0.084	4.38537471918127e-27	Positive_Negative
AP001160.1	1.63530923129071e-31	0.195194825521011	0.194	0.035	4.49873569528074e-27	Positive_Negative
DHRS3	1.75164346664635e-31	0.373978794350621	0.517	0.185	4.81877117674411e-27	Positive_Negative
ITGAV	1.84353050730441e-31	0.427715587978255	0.467	0.16	5.07155242559444e-27	Positive_Negative
PCSK6	1.90767382087721e-31	0.060552094919955	0.128	0.015	5.24801068123322e-27	Positive_Negative
TMED1	1.97046117295075e-31	0.223870128913478	0.368	0.106	5.4207386867875e-27	Positive_Negative
MAZ	2.10916046799707e-31	0.22251324474375	0.417	0.129	5.80230044745994e-27	Positive_Negative
ZNF322	2.15273792150094e-31	0.517434011019777	0.45	0.153	5.92218202204909e-27	Positive_Negative
ID1	2.30230246174312e-31	0.711862642697999	0.715	0.327	6.33363407225533e-27	Positive_Negative
LMBR1	2.39721448927149e-31	0.150372780940033	0.264	0.06	6.59473705998588e-27	Positive_Negative
FGFRL1	2.47948962905239e-31	0.0445587975471101	0.236	0.048	6.82107596952313e-27	Positive_Negative
DIPK1B	2.49247980399559e-31	0.125615456246724	0.12	0.013	6.85681194079187e-27	Positive_Negative
AOPEP	2.51803967556234e-31	0.150634173741272	0.306	0.076	6.92712714747199e-27	Positive_Negative
TBX1	2.53532014404186e-31	0.157907301702775	0.186	0.031	6.97466571625917e-27	Positive_Negative
MCRIP2	2.75187256985869e-31	0.223235923210957	0.583	0.221	7.57040143968126e-27	Positive_Negative
FDX2	2.83526058347308e-31	0.0118154464516701	0.388	0.113	7.79980186513444e-27	Positive_Negative
HOPX	2.94776282754096e-31	0.752617398956046	0.893	0.492	8.10929553856518e-27	Positive_Negative
MTMR11	2.99554054479363e-31	0.168893005046715	0.223	0.044	8.24073203872728e-27	Positive_Negative
LMAN1	3.35014998474191e-31	0.454789636798232	0.69	0.305	9.21626260802499e-27	Positive_Negative
NF1	3.35329277436211e-31	0.221564308609346	0.463	0.155	9.22490842227016e-27	Positive_Negative
SGPP1	3.50978836197221e-31	0.118008324331244	0.215	0.042	9.65542778378555e-27	Positive_Negative
SPPL3	3.53382339460998e-31	0.286976280701102	0.393	0.117	9.72154815857204e-27	Positive_Negative
NDRG1	3.56830844658903e-31	0.884059209873289	0.632	0.286	9.81641653656643e-27	Positive_Negative
KIF3C	3.75191168122825e-31	0.071523084248874	0.12	0.013	1.03215090350589e-26	Positive_Negative
ITPR3	4.15239465563876e-31	0.296803681759415	0.508	0.179	1.14232376976622e-26	Positive_Negative
AATK	4.2484268633295e-31	0.0882690267938196	0.19	0.033	1.16874223010195e-26	Positive_Negative
FAM171A2	4.31860621366649e-31	0.0764003392076856	0.132	0.016	1.18804856937965e-26	Positive_Negative
LINC-PINT	4.47974264527358e-31	0.0629470758292649	0.248	0.053	1.23237720171476e-26	Positive_Negative
C11orf24	4.50346695266544e-31	0.1075883334481	0.178	0.029	1.23890375867826e-26	Positive_Negative
ANKRD13A	5.02740848019535e-31	0.306820518442373	0.339	0.093	1.38304007290174e-26	Positive_Negative
PLS3	5.04659397814949e-31	0.309260971035099	0.512	0.183	1.38831800338892e-26	Positive_Negative
INPP4A	5.1802177089159e-31	0.156986647248812	0.273	0.063	1.42507789172276e-26	Positive_Negative
SBF1	5.29196809382568e-31	0.24220012372007	0.24	0.051	1.45582042261144e-26	Positive_Negative
MUC4	5.34574750897924e-31	0.225690567581508	0.351	0.097	1.47061513972019e-26	Positive_Negative
PYCARD	5.4446928582124e-31	0.386532414921543	0.603	0.235	1.49783500529423e-26	Positive_Negative
INTS3	5.75113121667762e-31	0.295317246872021	0.388	0.114	1.58213619770801e-26	Positive_Negative
IER3	6.16019086987484e-31	0.554418160917877	0.711	0.322	1.69466850830257e-26	Positive_Negative
ATPSCKMT	7.3902691961419e-31	0.141319282180715	0.194	0.035	2.03306305585864e-26	Positive_Negative
SDR16C5	8.46375974260629e-31	0.458276027407545	0.517	0.183	2.32838030519099e-26	Positive_Negative
ARFRP1	8.65296505336108e-31	0.168642262459273	0.45	0.146	2.38043068617963e-26	Positive_Negative
MIDN	8.93517970636861e-31	0.522489351657279	0.636	0.275	2.45806793722201e-26	Positive_Negative
MARF1	9.38695170695437e-31	0.0863248592732321	0.231	0.048	2.58235041458315e-26	Positive_Negative
TULP3	9.54039581112718e-31	0.226918989752435	0.314	0.082	2.62456288764109e-26	Positive_Negative
OGA	1.00422167331123e-30	0.184961372995768	0.339	0.091	2.76261382327918e-26	Positive_Negative
DMKN	1.02332244779513e-30	0.304777882815789	0.558	0.201	2.8151600538844e-26	Positive_Negative
FUT11	1.0565978671001e-30	0.122544359253389	0.215	0.042	2.90670073239239e-26	Positive_Negative
IER5	1.07673537626634e-30	0.31585481708778	0.508	0.18	2.96209902010869e-26	Positive_Negative
CLIC3	1.08679925120784e-30	0.0171639880695792	0.479	0.156	2.98978474007277e-26	Positive_Negative
PARD3	1.13970766044733e-30	0.22588651599219	0.347	0.099	3.13533577389062e-26	Positive_Negative
DNAH11	1.16880043548061e-30	0.13534012273172	0.269	0.062	3.21536999800715e-26	Positive_Negative
CRELD2	1.17470028548378e-30	0.360057398207292	0.504	0.181	3.23160048536588e-26	Positive_Negative
TMEM205	1.18502906607163e-30	0.273985750882599	0.607	0.233	3.26001496076306e-26	Positive_Negative
SCAP	1.22898662803345e-30	0.23211973493922	0.285	0.069	3.38094221372003e-26	Positive_Negative
PKP3	1.25903898271287e-30	0.20191526586458	0.533	0.194	3.4636162414431e-26	Positive_Negative
CYTH1	1.38641415235694e-30	0.240020101905302	0.38	0.112	3.81402533313393e-26	Positive_Negative
GDF15	1.40643089372392e-30	0.41766576591853	0.517	0.185	3.86909138863451e-26	Positive_Negative
AC027644.3	1.4132325416449e-30	0.179901828823879	0.26	0.059	3.88780272206513e-26	Positive_Negative
DOCK5	1.42871223173729e-30	0.183406428299187	0.36	0.104	3.93038734950927e-26	Positive_Negative
MGAT4A	1.49418752738931e-30	0.325274563157964	0.351	0.1	4.11050988784799e-26	Positive_Negative
INPPL1	1.5127312164284e-30	0.159711103722208	0.31	0.08	4.16152357639453e-26	Positive_Negative
MAP3K9	1.59753359170808e-30	0.111126662513195	0.231	0.048	4.39481491078893e-26	Positive_Negative
RPL37	1.64369600423945e-30	0.813813161605538	0.992	0.917	4.52180770766272e-26	Positive_Negative
CEMIP2	1.72164528728988e-30	0.13184929730976	0.178	0.029	4.73624618533447e-26	Positive_Negative
FAM222B	1.7504927699042e-30	0.167866322515398	0.335	0.092	4.81560561000646e-26	Positive_Negative
C11orf96	1.8593371939174e-30	0.0782757863131552	0.116	0.012	5.11503662046676e-26	Positive_Negative
HDAC5	1.94694760513749e-30	0.198336567832024	0.335	0.09	5.35605286173324e-26	Positive_Negative
PLAAT3	1.9649750199046e-30	0.1772028852077	0.438	0.138	5.40564627975756e-26	Positive_Negative
C16orf58	2.07164713306655e-30	0.135098444209246	0.161	0.025	5.69910126306608e-26	Positive_Negative
INAVA	2.60946073780081e-30	0.0123945720186418	0.186	0.032	7.17862648969002e-26	Positive_Negative
TRAPPC6A	2.65081070536046e-30	0.488630064808658	0.636	0.273	7.29238025044662e-26	Positive_Negative
LACTB2	2.72919074501527e-30	0.21094144863335	0.455	0.152	7.508003739537e-26	Positive_Negative
SCO2	2.78601302535934e-30	0.0600490275937021	0.376	0.11	7.66432183276354e-26	Positive_Negative
MGAT4B	2.79476872398631e-30	0.261207323103868	0.38	0.114	7.68840875968635e-26	Positive_Negative
CYSRT1	2.80384762597426e-30	0.211890186070907	0.178	0.03	7.71338481905518e-26	Positive_Negative
CERS2	2.90478965347419e-30	0.314139559081868	0.595	0.238	7.99107633670748e-26	Positive_Negative
MAP2K2	3.07103325400411e-30	0.261071424829494	0.417	0.133	8.44841248176531e-26	Positive_Negative
IGHG4	3.18468126175603e-30	0.0675993319027417	0.36	0.1	8.76105815109085e-26	Positive_Negative
PGGHG	3.30931094088066e-30	0.270762236361116	0.372	0.108	9.10391439836269e-26	Positive_Negative
STAT6	3.3495949731532e-30	0.18722203908988	0.512	0.181	9.21473577114446e-26	Positive_Negative
TCEA2	3.44737671587656e-30	0.295283481603168	0.405	0.129	9.48373334537642e-26	Positive_Negative
UCN	3.86761319862814e-30	0.108952151659014	0.099	0.009	1.0639803909426e-25	Positive_Negative
MYH9	4.06106598562517e-30	0.378215384854178	0.669	0.289	1.11719925264548e-25	Positive_Negative
PCSK4	4.11569017603816e-30	0.0856144217703949	0.165	0.026	1.1322263674281e-25	Positive_Negative
NETO2	4.18596820700293e-30	0.143245405486335	0.227	0.047	1.1515598537465e-25	Positive_Negative
SLC44A2	4.43078208160278e-30	0.220253711801625	0.384	0.116	1.21890815064892e-25	Positive_Negative
FBF1	4.74342468248515e-30	0.131618970915459	0.169	0.028	1.30491613015166e-25	Positive_Negative
TRIM47	5.00682591765558e-30	0.195291020520165	0.388	0.118	1.37737780994705e-25	Positive_Negative
COMTD1	5.11705219501189e-30	0.218116719339078	0.401	0.124	1.40770105884777e-25	Positive_Negative
SLC52A2	5.32051252998535e-30	0.270669255368318	0.459	0.154	1.46367299699897e-25	Positive_Negative
TMEM92	5.46698910527253e-30	0.159237049176605	0.31	0.081	1.50396870286047e-25	Positive_Negative
FLVCR1	5.47758312022943e-30	0.260364226165658	0.289	0.073	1.50688311637512e-25	Positive_Negative
AC005562.1	6.25740258896515e-30	0.0891952483747529	0.194	0.036	1.72141145222431e-25	Positive_Negative
RPS28	6.26105102436475e-30	0.587728608781893	0.988	0.897	1.72241513680274e-25	Positive_Negative
PLXNB1	6.59440645368053e-30	0.212353189409363	0.285	0.072	1.81412121540751e-25	Positive_Negative
ERO1A	6.96504909676817e-30	0.310164777008131	0.616	0.256	1.91608500652092e-25	Positive_Negative
SEPTIN11	6.98788911454922e-30	0.0838856822068891	0.298	0.075	1.92236829541249e-25	Positive_Negative
DCBLD1	7.2326144218661e-30	0.220621077220399	0.289	0.073	1.98969222745537e-25	Positive_Negative
TNFRSF12A	7.59595311158923e-30	0.561404212872542	0.711	0.341	2.0896467009982e-25	Positive_Negative
YIF1B	8.57841945553371e-30	0.30620175763808	0.409	0.131	2.35992319221732e-25	Positive_Negative
NMNAT2	8.63333885047478e-30	0.0601268192357279	0.169	0.027	2.37503151776561e-25	Positive_Negative
AL118516.1	8.80134889561853e-30	0.182080061375104	0.231	0.049	2.42125108118466e-25	Positive_Negative
AP004609.3	9.2042075766409e-30	0.0427136523765672	0.112	0.012	2.53207750433391e-25	Positive_Negative
TIPARP	9.38958083178312e-30	0.209249269954724	0.43	0.14	2.58307368682354e-25	Positive_Negative
DNAH5	1.0540404841649e-29	0.18403424604563	0.298	0.077	2.89966537193764e-25	Positive_Negative
NEMP1	1.09011546263749e-29	0.155181548946905	0.161	0.025	2.99890763771574e-25	Positive_Negative
LRFN4	1.14109405631112e-29	0.168802863718463	0.211	0.042	3.13914974891188e-25	Positive_Negative
AC010735.2	1.15227532119617e-29	0.137654968773089	0.083	0.006	3.16990940861066e-25	Positive_Negative
PBXIP1	1.15911126113678e-29	0.389156004945075	0.488	0.176	3.18871507938728e-25	Positive_Negative
GPR39	1.1983296939673e-29	0.114270556625812	0.174	0.029	3.29660498810404e-25	Positive_Negative
PABPN1	1.22805625134042e-29	0.275084220851442	0.554	0.207	3.37838274743751e-25	Positive_Negative
C1orf116	1.43198196771726e-29	0.0962376867937502	0.202	0.039	3.93938239319018e-25	Positive_Negative
SHISA5	1.4978721890927e-29	0.226101832617639	0.529	0.197	4.12064639219401e-25	Positive_Negative
NKX2-1-AS1	1.58409437141893e-29	0.0612824997447323	0.091	0.008	4.35784361577348e-25	Positive_Negative
PSPH	1.59326544946891e-29	0.094482583153282	0.281	0.07	4.38307325148898e-25	Positive_Negative
IGFBP4	1.61607964432811e-29	0.282988705507946	0.492	0.17	4.44583510154663e-25	Positive_Negative
ZNF626	1.72261221830546e-29	0.133981718348251	0.269	0.064	4.73890621255831e-25	Positive_Negative
COG1	1.73447696149616e-29	0.163497585222685	0.26	0.061	4.77154612107593e-25	Positive_Negative
EPHA2	2.12017447375751e-29	0.221422392593157	0.388	0.119	5.83259997730691e-25	Positive_Negative
MISP	2.15556422253641e-29	0.178396691097858	0.372	0.11	5.92995717619766e-25	Positive_Negative
WDR60	2.16722156171817e-29	0.27511613077302	0.438	0.148	5.96202651628668e-25	Positive_Negative
ZNF512B	2.19284666462078e-29	0.132517972692343	0.219	0.045	6.03252117437176e-25	Positive_Negative
GIT1	2.2369512059796e-29	0.16752201745367	0.269	0.065	6.15385276764988e-25	Positive_Negative
P4HB	2.25944775556971e-29	0.737980317737971	0.888	0.533	6.21574077557228e-25	Positive_Negative
MOGS	2.44050499318179e-29	0.173983075061883	0.318	0.088	6.7138292362431e-25	Positive_Negative
C1QB	2.46693350568731e-29	-0.000275175745864997	0.372	0.109	6.78653407414578e-25	Positive_Negative
AQP3	2.49133115244871e-29	0.664125300534597	0.731	0.335	6.85365200038641e-25	Positive_Negative
EDC4	2.55364635111436e-29	0.0842525808018243	0.161	0.025	7.02508111191559e-25	Positive_Negative
SPTSSA	2.60591174642087e-29	0.452993781053456	0.781	0.361	7.16886321440383e-25	Positive_Negative
C11orf68	2.63074445665173e-29	0.210201636554136	0.169	0.028	7.2371780002489e-25	Positive_Negative
MT-ND1	2.65369896955048e-29	1.22887305827912	0.769	0.528	7.30032586523338e-25	Positive_Negative
HNMT	2.7115141573295e-29	0.173001123729979	0.517	0.182	7.45937544681344e-25	Positive_Negative
AC087284.1	2.76084608198038e-29	0.0564863868500809	0.099	0.009	7.59508757152803e-25	Positive_Negative
GRN	2.76344538791085e-29	0.585372131515431	0.764	0.392	7.60223826214275e-25	Positive_Negative
PNPLA6	2.87943044321187e-29	0.140603435595335	0.219	0.045	7.92131314927585e-25	Positive_Negative
JADE2	2.99910540735043e-29	0.117956396135571	0.248	0.056	8.25053897562104e-25	Positive_Negative
PDZK1IP1	3.04538999991083e-29	0.274660195323252	0.649	0.262	8.37786788975471e-25	Positive_Negative
SGSH	3.05857200929101e-29	0.128676765197964	0.194	0.037	8.41413159755957e-25	Positive_Negative
SATB2	3.22813139182397e-29	0.202869591929403	0.124	0.015	8.88058945890775e-25	Positive_Negative
GALNT1	3.28997687405892e-29	0.372760985951616	0.426	0.142	9.05072638053609e-25	Positive_Negative
MGAT5	3.41668971259131e-29	0.143027853684775	0.269	0.065	9.3993133993387e-25	Positive_Negative
CSKMT	3.51123784134388e-29	0.185434127055622	0.314	0.084	9.659415301537e-25	Positive_Negative
MEG3	3.66579809387903e-29	0.097799077832675	0.116	0.013	1.00846105562612e-24	Positive_Negative
SMARCD2	3.88645257044377e-29	0.16398205905549	0.38	0.115	1.06916310212908e-24	Positive_Negative
TYMP	3.94250586587282e-29	0.545149805876794	0.665	0.308	1.08458336370161e-24	Positive_Negative
SUN1	4.20204335906924e-29	0.155301203673061	0.467	0.156	1.15598212807995e-24	Positive_Negative
PIP4K2C	4.36240031152372e-29	0.178006484704506	0.326	0.091	1.20009632570017e-24	Positive_Negative
XYLT2	4.63642478367976e-29	0.251647699739417	0.227	0.049	1.2754804579903e-24	Positive_Negative
SMARCA4	4.84404395427791e-29	0.287682613381916	0.554	0.215	1.33259649182185e-24	Positive_Negative
RNF19A	5.08965400860176e-29	0.354360813556266	0.488	0.178	1.40016381776634e-24	Positive_Negative
SPNS1	5.15655978444241e-29	0.159832729252508	0.355	0.104	1.41856959670011e-24	Positive_Negative
STK25	5.31833125445818e-29	0.237318619039797	0.455	0.155	1.46307292810144e-24	Positive_Negative
NUDCD3	5.50298387374529e-29	0.071583250195051	0.343	0.096	1.51387086366733e-24	Positive_Negative
CSNK1D	5.63354661749328e-29	0.243848735034726	0.591	0.239	1.5497886744724e-24	Positive_Negative
ASPHD1	5.64932512789124e-29	0.0686421714544745	0.223	0.047	1.55412934268288e-24	Positive_Negative
MAPK1	5.80062996011489e-29	0.166538026719667	0.446	0.149	1.59575330202761e-24	Positive_Negative
IFT27	5.84114433522853e-29	0.158126151177122	0.463	0.156	1.60689880662137e-24	Positive_Negative
AL034417.2	5.97528177585991e-29	0.0523303472999109	0.132	0.018	1.64380001653906e-24	Positive_Negative
SMG5	6.13353271538524e-29	0.148200331745595	0.306	0.081	1.68733485000248e-24	Positive_Negative
CKLF	6.93661532137563e-29	0.438467350909289	0.636	0.272	1.90826287491044e-24	Positive_Negative
TNC	7.6116396854076e-29	0.235075612515921	0.285	0.072	2.09396207745563e-24	Positive_Negative
RPS15	7.84296523780791e-29	0.652423243886349	1	0.953	2.15759973692096e-24	Positive_Negative
MAPK11	8.1182375936655e-29	0.111196824731708	0.116	0.013	2.23332716201738e-24	Positive_Negative
SLC9A3-AS1	8.2691254855538e-29	0.112859864986874	0.124	0.015	2.27483642107585e-24	Positive_Negative
CDK5RAP3	8.28233582868467e-29	0.377570637610357	0.529	0.204	2.27847058647115e-24	Positive_Negative
PMEPA1	8.54682870902756e-29	0.302692819668176	0.521	0.197	2.35123257785348e-24	Positive_Negative
CNNM3	8.65993739334254e-29	0.102476638081307	0.215	0.044	2.38234877690853e-24	Positive_Negative
SLC23A3	8.68711619459991e-29	0.0637539175996356	0.087	0.007	2.38982566513444e-24	Positive_Negative
PRRC2A	8.75188663673648e-29	0.166562274316273	0.459	0.159	2.40764401376621e-24	Positive_Negative
ADAM9	8.76960633628348e-29	0.156121768413563	0.496	0.176	2.41251870311159e-24	Positive_Negative
VOPP1	8.89974078859147e-29	0.258996251711824	0.442	0.151	2.44831869094151e-24	Positive_Negative
KDM4B	9.73034103204689e-29	0.175998137296169	0.285	0.073	2.6768168179161e-24	Positive_Negative
LINC00685	1.00084913057532e-28	0.151855039654027	0.19	0.036	2.7533359582127e-24	Positive_Negative
GABBR1	1.02274426276728e-28	0.0744128899100192	0.194	0.037	2.81356946687279e-24	Positive_Negative
WFDC2	1.03999385445639e-28	0.826956749784431	0.946	0.641	2.86102309360952e-24	Positive_Negative
RPS6KB1	1.04866868996004e-28	0.250699654419766	0.343	0.101	2.88488756608008e-24	Positive_Negative
ARCN1	1.05735579582673e-28	0.253960106513867	0.401	0.127	2.90878579431933e-24	Positive_Negative
B4GALT2	1.07089098667032e-28	0.148744637206099	0.26	0.063	2.94602110433005e-24	Positive_Negative
MEF2D	1.12483483112779e-28	0.138745147207472	0.343	0.098	3.09442062043256e-24	Positive_Negative
EPHB2	1.12816884700516e-28	0.142552599624726	0.194	0.037	3.10359249811119e-24	Positive_Negative
ERBB3	1.14789745539815e-28	0.313868103036057	0.64	0.274	3.1578658998003e-24	Positive_Negative
LINC00667	1.23440075804076e-28	0.119240047748657	0.326	0.089	3.39583648537012e-24	Positive_Negative
NPDC1	1.25661246763903e-28	0.187217308045651	0.339	0.096	3.45694089847498e-24	Positive_Negative
SDHA	1.33566029171144e-28	0.34931682666513	0.591	0.238	3.67440146249818e-24	Positive_Negative
C11orf80	1.34787534903508e-28	0.055428843665078	0.215	0.044	3.70800508519551e-24	Positive_Negative
KIF22	1.40733245163817e-28	0.165879629434697	0.558	0.209	3.87157157445661e-24	Positive_Negative
UBXN6	1.44309850073372e-28	0.190285455309791	0.438	0.149	3.96996397551846e-24	Positive_Negative
EIF3B	1.54183310107917e-28	0.224563362820433	0.434	0.147	4.2415828610688e-24	Positive_Negative
ARFGAP1	1.56421795153105e-28	0.191625096630742	0.351	0.105	4.30316358466193e-24	Positive_Negative
FLNA	1.606968886506e-28	0.134855955953252	0.566	0.217	4.42077140677801e-24	Positive_Negative
NCK1-DT	1.90751163439028e-28	0.0570986541070309	0.157	0.025	5.24756450620767e-24	Positive_Negative
KLF16	1.92070986110512e-28	0.193525900865054	0.202	0.04	5.28387282790018e-24	Positive_Negative
MFSD11	1.99703115475807e-28	0.200110104959144	0.314	0.087	5.49383270673945e-24	Positive_Negative
UXS1	2.10380551477831e-28	0.188857697980991	0.434	0.146	5.78756897115512e-24	Positive_Negative
MB	2.18454386075927e-28	0.24236915041898	0.331	0.094	6.00968016094875e-24	Positive_Negative
MTFP1	2.19673806550294e-28	0.150701614035649	0.285	0.072	6.04322641819858e-24	Positive_Negative
SLC2A1	2.22222680578845e-28	0.367591690963431	0.492	0.184	6.11334594272401e-24	Positive_Negative
DANCR	2.22907876265567e-28	0.175189030978012	0.397	0.123	6.13219567606574e-24	Positive_Negative
PTPN12	2.30472666594413e-28	0.252106549545991	0.459	0.157	6.34030305801231e-24	Positive_Negative
CSNK1G2	2.32498133826034e-28	0.269247105579877	0.314	0.087	6.3960236615542e-24	Positive_Negative
APBA2	2.33687629913291e-28	0.109184686175197	0.219	0.046	6.42874669891463e-24	Positive_Negative
SPRR1B	2.43935407384114e-28	-0.171776948031586	0.252	0.058	6.71066305713698e-24	Positive_Negative
UBE2Z	2.56147447796394e-28	0.218873074900211	0.446	0.151	7.0466162888788e-24	Positive_Negative
PRXL2A	2.58127053465893e-28	0.124983674776854	0.393	0.12	7.10107524084671e-24	Positive_Negative
PLSCR3	2.62958248647597e-28	0.0797453309180147	0.149	0.023	7.23398142029538e-24	Positive_Negative
SPAG9	2.68231710352751e-28	0.28918746549725	0.579	0.229	7.37905435180418e-24	Positive_Negative
TRIP10	2.76292482340003e-28	0.155185808192121	0.335	0.094	7.60080618917349e-24	Positive_Negative
HID1	2.78126764772725e-28	0.179545757217813	0.273	0.068	7.65126729889766e-24	Positive_Negative
ST3GAL1	2.86809315452376e-28	0.141549211446102	0.302	0.08	7.89012426809486e-24	Positive_Negative
STARD3	2.98199316231964e-28	0.129773366681818	0.339	0.097	8.20346318954134e-24	Positive_Negative
NORAD	3.05541174883069e-28	0.460588376361668	0.636	0.281	8.40543772103323e-24	Positive_Negative
TOMM40	3.11633410532795e-28	0.210401094863685	0.537	0.202	8.57303512375718e-24	Positive_Negative
GPR157	3.16966220758529e-28	0.169051595233473	0.231	0.052	8.71974073306713e-24	Positive_Negative
CTNNB1	3.19493585855972e-28	0.3926955537654	0.711	0.335	8.78926854689779e-24	Positive_Negative
FRY	3.25072832319855e-28	0.234466218163192	0.269	0.067	8.9427536171192e-24	Positive_Negative
TMEM79	3.27534230216191e-28	0.235118831025279	0.211	0.044	9.01046667324741e-24	Positive_Negative
HIP1	3.29085040160687e-28	0.107032374606	0.273	0.067	9.0531294548205e-24	Positive_Negative
ZNF714	3.3057845341733e-28	0.0783743295454701	0.211	0.043	9.09421325351076e-24	Positive_Negative
TUSC2	3.36198483316167e-28	0.244137170688425	0.517	0.193	9.24882027602777e-24	Positive_Negative
MED1	3.43226774800586e-28	0.197729113695058	0.322	0.091	9.44216857476413e-24	Positive_Negative
BCL7A	3.50414242358986e-28	0.142182672541249	0.322	0.089	9.63989580729571e-24	Positive_Negative
TXNDC5	3.77718448306646e-28	0.0448983776699655	0.256	0.061	1.03910345129158e-23	Positive_Negative
TACSTD2	3.83417265257651e-28	0.575936221729615	0.798	0.402	1.0547808967238e-23	Positive_Negative
LGALS1	3.925009648771e-28	0.878827865302823	0.744	0.386	1.0797701543769e-23	Positive_Negative
DPP10-AS1	3.98134047045672e-28	0.0280793489730027	0.041	0.001	1.09526676342264e-23	Positive_Negative
PCAT6	4.04190593674056e-28	0.0651736149980343	0.194	0.037	1.11192832319733e-23	Positive_Negative
MIGA1	4.33362073825692e-28	0.141434144132934	0.302	0.082	1.19217906509448e-23	Positive_Negative
C1orf159	4.4066745562742e-28	0.164644107164107	0.207	0.042	1.21227617043103e-23	Positive_Negative
EGFR	4.53381721886199e-28	0.204670078762241	0.372	0.113	1.24725311690893e-23	Positive_Negative
AXIN1	4.62032061315012e-28	0.153880676989208	0.256	0.061	1.2710502006776e-23	Positive_Negative
AC010503.4	4.84856393614302e-28	0.0688023894948458	0.145	0.022	1.33383993883295e-23	Positive_Negative
P2RX4	4.92139639134282e-28	0.103961852251617	0.364	0.11	1.35387614725841e-23	Positive_Negative
CLTC	5.22688677341374e-28	0.340712126445628	0.636	0.282	1.43791655136612e-23	Positive_Negative
RCE1	5.38547857436187e-28	0.01970760698707	0.293	0.076	1.48154515580695e-23	Positive_Negative
P2RY6	5.75302666519717e-28	0.0565185334735801	0.161	0.027	1.58265763559574e-23	Positive_Negative
NSF	6.03511481482985e-28	0.0351040303150545	0.343	0.099	1.66026008555969e-23	Positive_Negative
NEURL1B	6.05134825772651e-28	0.194621959077944	0.231	0.052	1.66472590570056e-23	Positive_Negative
BFAR	6.05137299051966e-28	0.105955789043042	0.525	0.193	1.66473270969196e-23	Positive_Negative
FKBP5	6.14285960273173e-28	0.17453468755111	0.463	0.162	1.6899006767115e-23	Positive_Negative
RYR1	6.56133135863587e-28	0.0674520389280058	0.124	0.016	1.80502225676073e-23	Positive_Negative
TCIM	6.86118040260912e-28	0.868247585909047	0.678	0.335	1.88751072875777e-23	Positive_Negative
IL17RA	7.01091841884657e-28	0.0806855286218756	0.19	0.036	1.92870365702469e-23	Positive_Negative
RASGEF1A	7.25775891083165e-28	0.075122043825143	0.182	0.034	1.99660947636979e-23	Positive_Negative
LPIN2	7.42156162528154e-28	0.376055246592879	0.529	0.209	2.04167160311495e-23	Positive_Negative
PRTN3	7.57534940148764e-28	0.175672379919506	0.112	0.013	2.08397862034925e-23	Positive_Negative
AC005726.1	7.62600852260105e-28	0.0461700344925926	0.095	0.009	2.09791494456755e-23	Positive_Negative
ERN1	7.69351873246904e-28	0.345241447913376	0.364	0.113	2.11648700330223e-23	Positive_Negative
BCL7C	8.29650669464284e-28	0.166622701034549	0.496	0.184	2.28236899169625e-23	Positive_Negative
NOL4L	8.36189157025629e-28	0.106892471305551	0.227	0.051	2.30035637097751e-23	Positive_Negative
GALNT4	8.67152687684639e-28	0.11235704982312	0.165	0.028	2.38553704382044e-23	Positive_Negative
CCNL2	9.394163993655e-28	0.220479764133449	0.554	0.216	2.58433451465449e-23	Positive_Negative
GUCY1B1	9.678336210174e-28	0.101121656993733	0.128	0.017	2.66251029141887e-23	Positive_Negative
RPL38	9.92889597750277e-28	0.649675855329826	0.975	0.853	2.73143928341101e-23	Positive_Negative
NBR1	9.93284937844414e-28	0.112083452987191	0.475	0.168	2.73252686400998e-23	Positive_Negative
ATG2A	9.9878600214195e-28	0.156040895964032	0.306	0.083	2.74766029189251e-23	Positive_Negative
NCSTN	1.00753851100498e-27	0.173686193246619	0.467	0.165	2.77173844377469e-23	Positive_Negative
TRAPPC5	1.06751609484039e-27	0.395064528908877	0.566	0.224	2.93673677690591e-23	Positive_Negative
IGFBP6	1.08024200246144e-27	0.0322124228001913	0.198	0.039	2.97174574877143e-23	Positive_Negative
TEN1	1.08983659564125e-27	0.244754915916957	0.211	0.044	2.99814047460908e-23	Positive_Negative
SPINK1	1.21616624385834e-27	0.192352046361211	0.715	0.302	3.34567333685429e-23	Positive_Negative
AC026412.3	1.25481864768566e-27	0.0857339190474645	0.099	0.01	3.45200609978325e-23	Positive_Negative
JMJD1C	1.27280692824463e-27	0.276830460122116	0.537	0.208	3.50149185960098e-23	Positive_Negative
AC026471.3	1.32052212841141e-27	0.0673289752594778	0.145	0.022	3.63275637525979e-23	Positive_Negative
RPS4Y1	1.33036975317286e-27	0.0936801503957612	0.496	0.168	3.65984719097853e-23	Positive_Negative
HELZ2	1.37345647273842e-27	0.22884966868978	0.335	0.098	3.7783787565034e-23	Positive_Negative
MAN2B1	1.43561133741672e-27	0.179420429512066	0.264	0.065	3.94936678923339e-23	Positive_Negative
SETD7	1.53801231995645e-27	0.164791591370116	0.306	0.084	4.23107189220019e-23	Positive_Negative
JOSD2	1.5689719158835e-27	0.191542530214367	0.475	0.167	4.31624174059551e-23	Positive_Negative
SLC35A1	1.64445586211697e-27	0.21290836658914	0.289	0.077	4.52389807668379e-23	Positive_Negative
ASCC2	1.65029517222617e-27	0.251550679171511	0.421	0.142	4.53996201879419e-23	Positive_Negative
ADAP2	1.69083764886765e-27	0.0811918198219526	0.149	0.023	4.65149437203491e-23	Positive_Negative
RBM15B	1.72760509029844e-27	0.187215858577355	0.273	0.07	4.752641603411e-23	Positive_Negative
GRINA	1.75616915697483e-27	0.339565251955918	0.483	0.18	4.83122135083777e-23	Positive_Negative
NT5C	1.85711263531557e-27	0.349556949939087	0.537	0.211	5.10891685975313e-23	Positive_Negative
NKAPD1	1.94113427630184e-27	0.0266610121485936	0.178	0.032	5.34006039410636e-23	Positive_Negative
ENTPD3-AS1	1.94694641446819e-27	0.0500628149511717	0.194	0.038	5.35604958620199e-23	Positive_Negative
RUFY3	1.97725147074786e-27	0.0909292193424535	0.368	0.111	5.43941879602737e-23	Positive_Negative
SDF4	2.09627867050657e-27	0.397873402086754	0.678	0.325	5.76686262256358e-23	Positive_Negative
EPHB4	2.13513535362332e-27	0.114607619515796	0.244	0.058	5.87375735781776e-23	Positive_Negative
RNF170	2.14039368943389e-27	0.203554859168662	0.281	0.074	5.88822303963264e-23	Positive_Negative
PCSK7	2.26577966232423e-27	0.2234342079445	0.384	0.122	6.23315985105394e-23	Positive_Negative
DIDO1	2.31156425677585e-27	0.16199982482351	0.351	0.105	6.35911327039037e-23	Positive_Negative
GART	2.39114959163067e-27	0.245439807555896	0.376	0.119	6.57805252657597e-23	Positive_Negative
ZADH2	2.45343298625986e-27	0.162077346159585	0.264	0.066	6.74939414520086e-23	Positive_Negative
ATP6V0A1	2.47426587466772e-27	0.153937346789965	0.335	0.098	6.80670542121089e-23	Positive_Negative
AC015712.1	2.72199537961925e-27	0.0417749824202312	0.116	0.014	7.48820928933256e-23	Positive_Negative
TMEM106B	2.82353116631056e-27	0.341031704278006	0.5	0.19	7.76753423852036e-23	Positive_Negative
NAAA	3.10296474943611e-27	0.134393437780137	0.161	0.028	8.53625602569873e-23	Positive_Negative
HIST2H2AA4	3.3278407990206e-27	0.138331836565479	0.186	0.036	9.15489003810566e-23	Positive_Negative
AC025449.2	3.35251256096227e-27	0.0751282833364292	0.095	0.009	9.2227620552072e-23	Positive_Negative
AUP1	3.39500918439489e-27	0.393751394182489	0.657	0.288	9.33967026627034e-23	Positive_Negative
RPL37A	3.4427591553835e-27	0.578179488527019	0.996	0.939	9.47103043646001e-23	Positive_Negative
SPRED1	3.48806583900357e-27	0.186238474163732	0.289	0.077	9.59566912309882e-23	Positive_Negative
ANKRD65	3.61639358240426e-27	0.143501492438361	0.331	0.095	9.94869874519411e-23	Positive_Negative
GNA15	3.66927202629501e-27	0.140098575468979	0.289	0.077	1.00941673443376e-22	Positive_Negative
ZDHHC18	3.90439892711987e-27	0.094234253995951	0.211	0.045	1.07410014485068e-22	Positive_Negative
METTL26	3.93447280881395e-27	0.506080908402928	0.798	0.444	1.08237346970472e-22	Positive_Negative
PLEKHN1	4.00972925796535e-27	0.0971635917847057	0.244	0.057	1.10307651886627e-22	Positive_Negative
KLHL5	4.12593092233037e-27	0.242828398856589	0.293	0.08	1.13504359673308e-22	Positive_Negative
SAMD12	4.30510040138276e-27	0.168438348987788	0.318	0.09	1.1843331204204e-22	Positive_Negative
EXOC7	4.48265871752879e-27	0.212534961352156	0.467	0.168	1.23317941319217e-22	Positive_Negative
TMEM127	4.54391327535602e-27	0.0891828212859097	0.31	0.086	1.25003054205044e-22	Positive_Negative
TM9SF4	4.5994736271727e-27	0.1126745198229	0.343	0.102	1.26531519483521e-22	Positive_Negative
CYP26B1	4.97330982345965e-27	0.0523962854029408	0.058	0.003	1.36815753243375e-22	Positive_Negative
RDX	5.3544083944587e-27	0.27518249216486	0.583	0.247	1.47299774931559e-22	Positive_Negative
ORMDL3	5.71707525007322e-27	0.191950077217776	0.434	0.151	1.57276740129514e-22	Positive_Negative
CRB3	5.87715247803061e-27	0.165734002562617	0.525	0.198	1.61680464670622e-22	Positive_Negative
MR1	5.9103225412331e-27	0.309692611457633	0.26	0.066	1.62592973109323e-22	Positive_Negative
ARRDC3	5.98766368839614e-27	0.144360358499329	0.537	0.201	1.64720628067778e-22	Positive_Negative
DHX40	6.09466729340128e-27	0.142884359825845	0.368	0.115	1.67664297241469e-22	Positive_Negative
PIP5K1A	6.18202413505081e-27	0.202672643643909	0.372	0.119	1.70067483955248e-22	Positive_Negative
GBA	6.59229701182762e-27	0.298269996123587	0.331	0.098	1.81354090795378e-22	Positive_Negative
FAM227A	6.98760229290587e-27	0.12115087516766	0.202	0.042	1.9222893907784e-22	Positive_Negative
TSC2	7.41149564976772e-27	0.195458220130097	0.372	0.118	2.0389024532511e-22	Positive_Negative
TPBG	7.83883650309999e-27	0.216815854283726	0.393	0.128	2.15646392200281e-22	Positive_Negative
TFCP2L1	8.35208947943933e-27	0.294113156062152	0.504	0.188	2.29765981579376e-22	Positive_Negative
MUC16	8.43848220903584e-27	0.181528853511059	0.252	0.062	2.32142645570576e-22	Positive_Negative
MRPS6	8.48987521403115e-27	0.523544576070573	0.669	0.311	2.33556467137997e-22	Positive_Negative
LONRF2	8.959022612927e-27	0.110826192444085	0.227	0.052	2.46462712081622e-22	Positive_Negative
PTK6	9.03472312919154e-27	0.0982726691477585	0.252	0.061	2.48545233284059e-22	Positive_Negative
LZTR1	9.42155975581382e-27	0.117128484335629	0.207	0.044	2.59187108882438e-22	Positive_Negative
NFATC4	9.44879264710464e-27	0.12766956717332	0.219	0.048	2.59936285721849e-22	Positive_Negative
NCKAP1	9.79904805397174e-27	0.200931307970591	0.558	0.22	2.69571811964762e-22	Positive_Negative
MICOS13	1.14967122463498e-26	0.309449726590377	0.521	0.2	3.16274553897083e-22	Positive_Negative
URI1	1.16113288788257e-26	0.207704283527326	0.467	0.171	3.19427657456495e-22	Positive_Negative
HSD3B7	1.16626044810614e-26	0.0487802109379556	0.252	0.062	3.20838249273998e-22	Positive_Negative
SLC2A11	1.18483328708345e-26	0.176094319502799	0.219	0.049	3.25947637276657e-22	Positive_Negative
PAGR1	1.20449083637376e-26	0.0990140211303205	0.318	0.09	3.31355429086421e-22	Positive_Negative
RPS21	1.21204429560171e-26	0.720206373303568	0.971	0.853	3.33433385720031e-22	Positive_Negative
GOLGA3	1.21868107832039e-26	0.180668774964899	0.38	0.122	3.3525916464594e-22	Positive_Negative
PET100	1.34546498004621e-26	0.494330864839759	0.669	0.323	3.70137416010712e-22	Positive_Negative
ABL2	1.36756196938865e-26	0.0942904293496823	0.318	0.091	3.76216297778817e-22	Positive_Negative
AC004982.2	1.414621837271e-26	0.0527731724491938	0.124	0.017	3.89162467433251e-22	Positive_Negative
NFATC2IP	1.42881961632994e-26	0.192258188721047	0.397	0.13	3.93068276452366e-22	Positive_Negative
ORMDL2	1.43323853945723e-26	0.383322330116724	0.62	0.277	3.94283922204684e-22	Positive_Negative
RTL10	1.45578054650327e-26	0.0419970512568419	0.194	0.039	4.00485228343049e-22	Positive_Negative
HIP1R	1.45891806734774e-26	0.156787955917428	0.31	0.088	4.01348360327363e-22	Positive_Negative
SUMF2	1.49933848817567e-26	0.271168206913532	0.57	0.234	4.12468018097125e-22	Positive_Negative
ZHX1	1.56960663675363e-26	0.263549168496566	0.298	0.084	4.31798785770923e-22	Positive_Negative
VKORC1	1.58907482790623e-26	0.476344216042251	0.715	0.346	4.37154485157003e-22	Positive_Negative
HAGHL	1.61765381927112e-26	0.116224859533631	0.215	0.047	4.45016565681485e-22	Positive_Negative
MRPS5	1.65450428716802e-26	0.265455350362816	0.64	0.275	4.55154129399921e-22	Positive_Negative
MINDY2	1.66603240071739e-26	0.112418721605888	0.219	0.049	4.58325513437354e-22	Positive_Negative
SEPTIN10	1.69375326903726e-26	0.13539643698865	0.256	0.063	4.65951524312149e-22	Positive_Negative
DDX6	1.88249397222916e-26	0.185316914738866	0.471	0.176	5.17874091760241e-22	Positive_Negative
RFNG	1.89578629229848e-26	0.0748247226782859	0.293	0.08	5.21530809011313e-22	Positive_Negative
GATAD2B	1.91910080817763e-26	0.102004125198708	0.355	0.109	5.27944632329665e-22	Positive_Negative
USP9Y	1.93197804458858e-26	0.0692262240379906	0.112	0.014	5.31487160066318e-22	Positive_Negative
CD2BP2-DT	1.93663689986061e-26	0.0422165023536706	0.079	0.006	5.32768811151653e-22	Positive_Negative
GDE1	2.01970326412089e-26	0.194083726363728	0.574	0.234	5.55620367959656e-22	Positive_Negative
EI24	2.09504855826166e-26	0.288604190984316	0.574	0.234	5.76347858377782e-22	Positive_Negative
RNF43	2.11719920582245e-26	0.174566556937466	0.252	0.063	5.82441501521756e-22	Positive_Negative
LIMCH1	2.12788536576727e-26	0.39748297397869	0.574	0.245	5.85381264122576e-22	Positive_Negative
GOLPH3	2.14826219972363e-26	0.287498450950217	0.558	0.228	5.90986931143971e-22	Positive_Negative
TAF4	2.20073453444227e-26	0.152835658151883	0.219	0.05	6.05422070425069e-22	Positive_Negative
MFSD12	2.3510691041395e-26	0.0573278847640722	0.277	0.073	6.46779110548777e-22	Positive_Negative
FLYWCH2	2.47704551911065e-26	0.367591749154413	0.483	0.179	6.81435222307339e-22	Positive_Negative
CD40	2.62139570600327e-26	0.244393692484821	0.289	0.079	7.21145958721501e-22	Positive_Negative
ABHD15	2.98587136837479e-26	0.0865842496687268	0.165	0.03	8.21413213439904e-22	Positive_Negative
MT-ND3	3.09298872905876e-26	1.20109957172431	0.744	0.493	8.50881199364066e-22	Positive_Negative
TMEM42	3.22265412484572e-26	0.179511360499591	0.26	0.066	8.86552149745057e-22	Positive_Negative
GNA11	3.36488929667747e-26	0.124944955833492	0.314	0.09	9.25681045515971e-22	Positive_Negative
IL4R	3.39162094341523e-26	0.189983377217676	0.31	0.089	9.3303492153353e-22	Positive_Negative
LIMK1	3.40677655235803e-26	0.108226643196394	0.202	0.043	9.37204229553695e-22	Positive_Negative
ADGRD1	3.53888229576826e-26	0.10497289889127	0.215	0.048	9.73546519565849e-22	Positive_Negative
CEBPB	3.54047896729724e-26	0.403022231111359	0.682	0.314	9.7398576390347e-22	Positive_Negative
AL355353.1	3.57426071380734e-26	0.130361140269331	0.128	0.018	9.832791223684e-22	Positive_Negative
SIK1B	3.67021360975912e-26	0.0498432068756396	0.087	0.008	1.00967576404473e-21	Positive_Negative
MBOAT7	3.71009254688397e-26	0.111165750635994	0.397	0.131	1.02064645964778e-21	Positive_Negative
TMEM101	3.7861052199046e-26	0.22082754700608	0.438	0.155	1.04155754599576e-21	Positive_Negative
FLOT2	4.14364768499307e-26	0.136940038881544	0.355	0.112	1.13991747814159e-21	Positive_Negative
SWI5	4.23245251472973e-26	0.179457533808718	0.45	0.159	1.16434768680215e-21	Positive_Negative
DCUN1D5	4.83136450766438e-26	0.143862296875746	0.388	0.128	1.32910837605847e-21	Positive_Negative
BCAS4	5.108415340399e-26	0.101061368292391	0.31	0.089	1.40532506014377e-21	Positive_Negative
CASD1	5.2497140318946e-26	0.102156048276331	0.244	0.06	1.4441963301742e-21	Positive_Negative
SNHG9	5.9574005775549e-26	0.291555183944091	0.467	0.174	1.63888089888535e-21	Positive_Negative
MAN2A1	6.186031259841e-26	0.171922393661555	0.285	0.078	1.70177719958226e-21	Positive_Negative
NT5DC2	6.47898339272799e-26	0.128887192824453	0.256	0.065	1.78236833133947e-21	Positive_Negative
SLC49A3	6.60065168495876e-26	0.01838184169663	0.099	0.011	1.81583927853215e-21	Positive_Negative
TBL1XR1	6.60980353019845e-26	0.254570436894263	0.566	0.235	1.81835695115759e-21	Positive_Negative
TRABD	6.73670029036908e-26	0.0699957990373012	0.405	0.136	1.85326624988053e-21	Positive_Negative
CCDC84	6.76080479725873e-26	0.0822449120359082	0.24	0.058	1.85989739972588e-21	Positive_Negative
TMEM98	7.03028111871399e-26	0.393353626734536	0.591	0.251	1.93403033575822e-21	Positive_Negative
ZC3H6	7.10323164487114e-26	0.0814636023199118	0.269	0.071	1.95409902550405e-21	Positive_Negative
ITPRIPL2	7.25814275667573e-26	0.0931645461577502	0.347	0.106	1.99671507236149e-21	Positive_Negative
BRD1	7.28798436036278e-26	0.0751662082413635	0.223	0.051	2.0049244975358e-21	Positive_Negative
DPYSL2	7.3204054639439e-26	0.314004271139395	0.426	0.148	2.01384354313097e-21	Positive_Negative
LINC01426	7.32313895137566e-26	-0.0174636796546448	0.169	0.031	2.01459552552344e-21	Positive_Negative
MPG	7.45553683053357e-26	0.319923564741446	0.599	0.256	2.05101818207979e-21	Positive_Negative
AC100810.1	7.56806574582353e-26	0.0954274541832553	0.194	0.04	2.08197488667605e-21	Positive_Negative
RUNDC3A-AS1	7.67951421160117e-26	0.0426241592959622	0.066	0.004	2.11263435961148e-21	Positive_Negative
GOLT1A	8.64268318220386e-26	0.212163555117666	0.298	0.085	2.37760214342428e-21	Positive_Negative
PPP6R2	8.73549751580591e-26	0.109930787466277	0.264	0.068	2.4031353665982e-21	Positive_Negative
AC060780.1	9.28597375130073e-26	0.156629347142017	0.182	0.036	2.55457137898283e-21	Positive_Negative
SLC39A7	1.03307861661765e-25	0.195156916363783	0.483	0.185	2.84199927431517e-21	Positive_Negative
SNX27	1.03520982980521e-25	0.185569403242199	0.417	0.142	2.84786224179413e-21	Positive_Negative
REXO1	1.03900124602892e-25	0.117586508113768	0.198	0.043	2.85829242782555e-21	Positive_Negative
DOCK6	1.0585863927017e-25	0.130860829982945	0.186	0.038	2.91217116632237e-21	Positive_Negative
ITM2C	1.06350849388843e-25	0.304376905779788	0.388	0.131	2.92571186668706e-21	Positive_Negative
CTSZ	1.1158569907872e-25	0.278795105199193	0.57	0.24	3.06972258165558e-21	Positive_Negative
MTA3	1.18343342229985e-25	0.365834026158456	0.355	0.113	3.25562534474689e-21	Positive_Negative
C11orf52	1.20202509745067e-25	0.0476955823097526	0.145	0.023	3.30677104308679e-21	Positive_Negative
PPP4R1	1.30085965791197e-25	0.281158792418584	0.446	0.16	3.57866491891582e-21	Positive_Negative
NUMBL	1.35293197898556e-25	0.100767273784934	0.145	0.024	3.72191587418928e-21	Positive_Negative
SPPL2B	1.3604291944477e-25	0.204836359973825	0.302	0.086	3.74254071392561e-21	Positive_Negative
IRAK2	1.3606215164945e-25	0.0473282672942957	0.124	0.018	3.74306979187637e-21	Positive_Negative
ARL8B	1.36070301415374e-25	0.0786649069784985	0.417	0.141	3.74329399193693e-21	Positive_Negative
TMEM30A	1.43953048056963e-25	0.465664349576605	0.595	0.258	3.96014835204707e-21	Positive_Negative
IER5L	1.4499113637146e-25	0.150211560155251	0.289	0.081	3.98870616157885e-21	Positive_Negative
KIFC3	1.48485663175358e-25	0.158354742104543	0.318	0.092	4.08484059395409e-21	Positive_Negative
SLC22A31	1.50787054583734e-25	0.274728766268798	0.339	0.104	4.14815187159853e-21	Positive_Negative
IL37	1.5530418866544e-25	0.433095000742131	0.202	0.044	4.27241823018625e-21	Positive_Negative
ALDH5A1	1.6041057951164e-25	0.164681195090203	0.198	0.042	4.41289504236523e-21	Positive_Negative
RAC3	1.63983739962615e-25	0.0621254934535066	0.351	0.11	4.51119268637154e-21	Positive_Negative
UBP1	1.68379674529237e-25	0.0731837168651323	0.244	0.06	4.6321248462993e-21	Positive_Negative
TCN2	1.72027469186051e-25	0.148111399662964	0.231	0.056	4.73247567730828e-21	Positive_Negative
ATG9A	1.72048893544778e-25	0.0935995173165141	0.289	0.081	4.73306506141685e-21	Positive_Negative
CRIP2	1.73877192217019e-25	0.374221439001275	0.636	0.282	4.7833615578902e-21	Positive_Negative
CMTM8	1.83055054544876e-25	0.100166797802162	0.38	0.126	5.03584455052954e-21	Positive_Negative
WDR26	1.87626178501604e-25	0.235006787983819	0.413	0.143	5.16159617057913e-21	Positive_Negative
LLGL2	1.91618816658872e-25	0.19855603767649	0.483	0.176	5.27143364628556e-21	Positive_Negative
ACP6	2.12979355222809e-25	0.150752688695984	0.24	0.059	5.85906206217948e-21	Positive_Negative
PRR7	2.1339159099987e-25	0.196498614948554	0.289	0.081	5.87040266840643e-21	Positive_Negative
ZHX3	2.1418571719312e-25	0.120181397081921	0.136	0.022	5.89224907998274e-21	Positive_Negative
SCIN	2.18485719660965e-25	0.180077112974096	0.281	0.078	6.01054214787315e-21	Positive_Negative
ACSF2	2.21257210743896e-25	0.105257163780931	0.293	0.083	6.08678586756459e-21	Positive_Negative
PABPC1L	2.32114519817555e-25	0.0879367072830793	0.236	0.057	6.38547044018095e-21	Positive_Negative
TEP1	2.37293192099247e-25	0.0594828843952128	0.157	0.028	6.52793571465029e-21	Positive_Negative
LONP1	2.50546391232835e-25	0.245750985193633	0.298	0.086	6.8925312228153e-21	Positive_Negative
MRTFB	2.56956651828441e-25	0.144648862252503	0.19	0.04	7.06887749180042e-21	Positive_Negative
ARF4-AS1	2.62436783806022e-25	0.063228254077401	0.091	0.009	7.21963592250367e-21	Positive_Negative
CLASP2	2.65366228359891e-25	0.081177896331755	0.219	0.05	7.3002249421806e-21	Positive_Negative
BSG	2.74847506853586e-25	0.626940358789416	0.843	0.506	7.56105491354215e-21	Positive_Negative
TAOK1	2.95117320384055e-25	0.249196084831942	0.438	0.158	8.11867748376536e-21	Positive_Negative
TNFRSF25	3.13074532879179e-25	0.0931631648164662	0.236	0.057	8.6126803995062e-21	Positive_Negative
SH3GL1	3.34497039744047e-25	0.142929997402152	0.289	0.082	9.20201356335872e-21	Positive_Negative
DGCR2	3.36363439610502e-25	0.0846760927466494	0.397	0.135	9.25335822368492e-21	Positive_Negative
NAPSA	3.39946040481213e-25	0.569745766825394	0.744	0.329	9.35191557363817e-21	Positive_Negative
DAG1	3.43077534530927e-25	0.144548368928342	0.351	0.113	9.4380629749458e-21	Positive_Negative
CFLAR	3.44361900890069e-25	0.435997607528887	0.711	0.361	9.47339589348579e-21	Positive_Negative
TWSG1	3.60410152389571e-25	0.118769740246363	0.281	0.077	9.91488329223709e-21	Positive_Negative
KCNQ1OT1	3.63169324103319e-25	0.149015500667833	0.343	0.106	9.99078810608232e-21	Positive_Negative
GLG1	3.64412254434972e-25	0.313781336857299	0.446	0.161	1.00249811195061e-20	Positive_Negative
ARSA	3.72938203232696e-25	0.115462449672085	0.26	0.067	1.02595299709315e-20	Positive_Negative
IRX3	3.7698990424233e-25	0.133102227844967	0.438	0.155	1.03709922657065e-20	Positive_Negative
PSAP	3.94796415097286e-25	0.661284607122234	0.843	0.531	1.08608493793263e-20	Positive_Negative
PEX10	4.21971385106467e-25	0.0321547202558404	0.281	0.077	1.16084328042789e-20	Positive_Negative
LNPEP	4.25273392960021e-25	0.0802095664924128	0.281	0.076	1.16992710403302e-20	Positive_Negative
MESD	4.43306019206842e-25	0.157188089905095	0.417	0.142	1.21953485883802e-20	Positive_Negative
BCKDK	4.4722379685324e-25	0.105457713691382	0.401	0.136	1.23031266514326e-20	Positive_Negative
KCNK5	4.63118204125446e-25	0.172703292813505	0.186	0.039	1.2740381795491e-20	Positive_Negative
ACLY	4.71625924730855e-25	0.134443962964703	0.401	0.136	1.29744291893458e-20	Positive_Negative
EML6	4.71679159398514e-25	0.0671266712986495	0.095	0.01	1.29758936750531e-20	Positive_Negative
HGS	4.72433810846625e-25	0.124582043155388	0.421	0.149	1.29966541363907e-20	Positive_Negative
TSHZ1	4.72950636241878e-25	0.130648255425791	0.198	0.044	1.30108720030141e-20	Positive_Negative
PRKACA	4.81731079410356e-25	0.0986957910136616	0.236	0.058	1.32524219945789e-20	Positive_Negative
SLC34A2	4.85922477264663e-25	0.422793112288162	0.665	0.289	1.33677273495509e-20	Positive_Negative
ADAR	5.17163599630811e-25	0.229513877849546	0.632	0.274	1.42271706258436e-20	Positive_Negative
LMF2	5.49694306184672e-25	0.167213772788412	0.331	0.102	1.51220903631403e-20	Positive_Negative
CCDC18-AS1	5.54946179634527e-25	0.0886896882264933	0.215	0.049	1.52665694017458e-20	Positive_Negative
NME4	5.59851924089258e-25	0.208853319741506	0.682	0.317	1.54015264316955e-20	Positive_Negative
TMEM128	5.60677187996885e-25	0.190558065843139	0.302	0.088	1.54242294417943e-20	Positive_Negative
MTHFR	5.73085147299785e-25	0.217760791597576	0.31	0.091	1.57655724022171e-20	Positive_Negative
ARHGAP8	5.99666475224594e-25	0.112991758801099	0.273	0.074	1.64968247334286e-20	Positive_Negative
MED16	6.16431673342027e-25	0.147575460770421	0.277	0.077	1.69580353336392e-20	Positive_Negative
LINC00511	6.18025756970868e-25	0.255144456386911	0.372	0.125	1.70018885742686e-20	Positive_Negative
SUPT5H	6.31323325081876e-25	0.30025639687087	0.496	0.196	1.73677046730024e-20	Positive_Negative
GFER	6.54572145594452e-25	0.134791972581331	0.434	0.159	1.80072797253034e-20	Positive_Negative
BAZ2A	6.78338143655438e-25	0.14435942076959	0.434	0.156	1.86610823319611e-20	Positive_Negative
CELF4	6.83038718423558e-25	0.143986164736592	0.211	0.048	1.87903951438321e-20	Positive_Negative
ZSWIM8	6.8552324023724e-25	0.140954984132016	0.231	0.057	1.88587443389265e-20	Positive_Negative
NECTIN4	7.13029497907079e-25	0.286923975248049	0.401	0.14	1.96154414874237e-20	Positive_Negative
CCNJL	7.24764812114385e-25	0.263871135389591	0.207	0.047	1.99382799812667e-20	Positive_Negative
SSH3	7.30731023455494e-25	0.101510090534419	0.26	0.069	2.01024104552606e-20	Positive_Negative
DGAT1	7.58118551339329e-25	0.153901747911212	0.26	0.069	2.08558413473449e-20	Positive_Negative
THEM4	7.6311217366126e-25	0.0951716889367191	0.368	0.119	2.09932158974213e-20	Positive_Negative
SRPX2	7.6459850821704e-25	0.0713530340532835	0.145	0.024	2.10341049610508e-20	Positive_Negative
LTB4R	7.69698919820888e-25	0.0829646493052105	0.12	0.017	2.11744172842726e-20	Positive_Negative
RSKR	8.07997920945236e-25	0.0567792721512546	0.112	0.015	2.22280228052034e-20	Positive_Negative
GABPB1-AS1	8.41038223125125e-25	-0.0100242890460686	0.318	0.093	2.31369615181722e-20	Positive_Negative
SLC29A1	8.49529874017557e-25	0.182911792989364	0.364	0.116	2.3370566834223e-20	Positive_Negative
PHC2	8.57869652373026e-25	0.179063824380528	0.384	0.131	2.35999941367819e-20	Positive_Negative
JOSD1	8.73508348698861e-25	0.210447870435081	0.409	0.143	2.40302146727057e-20	Positive_Negative
DAPK3	8.83953004804193e-25	0.101429924415007	0.351	0.111	2.43175471621633e-20	Positive_Negative
TCF20	9.22521726532914e-25	0.134443982070112	0.231	0.057	2.53785726969205e-20	Positive_Negative
ZMAT5	9.27226369432093e-25	0.0926846396833531	0.335	0.103	2.55079974230769e-20	Positive_Negative
LASP1	9.41460067559147e-25	0.262733125724818	0.541	0.221	2.58995664585521e-20	Positive_Negative
SRCAP	9.6174634115377e-25	0.078048962650839	0.153	0.027	2.64576418451402e-20	Positive_Negative
PLEKHA7	1.01389646509445e-24	0.0788835809475953	0.227	0.055	2.78922917547482e-20	Positive_Negative
APLP1	1.0153237880041e-24	0.121488874645004	0.165	0.031	2.79315574079929e-20	Positive_Negative
CAD	1.03264025700231e-24	0.0800302818391475	0.174	0.034	2.84079334701337e-20	Positive_Negative
SIRT6	1.05875802753377e-24	0.0269638960927537	0.277	0.075	2.91264333374539e-20	Positive_Negative
PBX2	1.07024053520747e-24	0.103368446640572	0.302	0.089	2.94423171235574e-20	Positive_Negative
SCAMP4	1.10777781708881e-24	0.170886341168933	0.343	0.107	3.04749677481132e-20	Positive_Negative
DMPK	1.19064130236006e-24	0.06297197612067	0.178	0.036	3.27545422279252e-20	Positive_Negative
CEP164	1.24906210647643e-24	0.123742603431231	0.231	0.057	3.43616985491666e-20	Positive_Negative
D2HGDH	1.25008881187813e-24	0.132840523758923	0.256	0.068	3.43899432147672e-20	Positive_Negative
KIFC2	1.25641000781535e-24	0.112327439726196	0.19	0.041	3.45638393150003e-20	Positive_Negative
FASN	1.34468906669992e-24	0.165683754229035	0.409	0.145	3.69923962249149e-20	Positive_Negative
PTPMT1	1.34922026121256e-24	0.202131381949753	0.372	0.124	3.71170493859574e-20	Positive_Negative
CNOT11	1.36159340477318e-24	0.135523267287169	0.38	0.127	3.74574345653103e-20	Positive_Negative
WDFY3	1.37065647878289e-24	0.147319641535324	0.207	0.047	3.77067597313173e-20	Positive_Negative
ACAD8	1.395645815475e-24	0.215972433789842	0.302	0.088	3.83942163837172e-20	Positive_Negative
GGT5	1.42403452654613e-24	0.17048189684473	0.149	0.026	3.9175189825284e-20	Positive_Negative
SPP1	1.42434196959144e-24	-1.92552798237692	0.479	0.174	3.91836475834606e-20	Positive_Negative
GPR107	1.46486391991164e-24	0.0985622579620891	0.252	0.066	4.02984064367692e-20	Positive_Negative
ITCH	1.51067537663164e-24	0.0555599311253995	0.285	0.081	4.15586796111364e-20	Positive_Negative
SLC4A3	1.52783611789151e-24	0.130274472856394	0.112	0.015	4.20307716031954e-20	Positive_Negative
GMCL1	1.54730463633033e-24	0.0877397497679222	0.388	0.132	4.25663505454473e-20	Positive_Negative
VEZT	1.55138007593528e-24	0.260400009132855	0.496	0.196	4.26784658889795e-20	Positive_Negative
GPR153	1.55451317473702e-24	0.0882872032300682	0.165	0.031	4.27646574370153e-20	Positive_Negative
CTDSP2	1.56439793469873e-24	0.248799028228979	0.459	0.171	4.3036587183562e-20	Positive_Negative
CDKN1C	1.60357261419667e-24	0.174768794290191	0.388	0.131	4.41142826165503e-20	Positive_Negative
AC093673.1	1.64810475124812e-24	0.0134436846201595	0.136	0.022	4.53393617068357e-20	Positive_Negative
CYP24A1	1.69662109343253e-24	0.314225482429079	0.227	0.055	4.66740462803288e-20	Positive_Negative
CCDC124	1.74138724159164e-24	0.151691144364457	0.57	0.237	4.79055630161861e-20	Positive_Negative
LGALS3BP	1.8168141434166e-24	0.610045292399889	0.86	0.497	4.99805570853907e-20	Positive_Negative
PLAGL2	1.83098819631589e-24	0.115022317370993	0.198	0.044	5.03704852806502e-20	Positive_Negative
COASY	1.86499124682698e-24	0.0591717518020515	0.405	0.14	5.13059092002104e-20	Positive_Negative
CD320	1.90212647481765e-24	0.271598743780672	0.393	0.134	5.23274993222334e-20	Positive_Negative
BICDL2	1.93241761914535e-24	0.168079476635203	0.438	0.158	5.31608087026887e-20	Positive_Negative
U62317.4	1.99704078500193e-24	0.107795100913358	0.165	0.031	5.4938591995403e-20	Positive_Negative
PDE7A	2.0289394010988e-24	0.201348274513784	0.26	0.071	5.5816122924228e-20	Positive_Negative
DHRS13	2.06908781069865e-24	0.03986406479947	0.207	0.047	5.69206056723199e-20	Positive_Negative
PKD1	2.08143554641244e-24	0.10708405544615	0.231	0.057	5.72602918818063e-20	Positive_Negative
MMP14	2.0942948329233e-24	0.189636536660228	0.302	0.089	5.761405085372e-20	Positive_Negative
SFT2D2	2.21073428126475e-24	0.347855254987189	0.421	0.157	6.08173000775933e-20	Positive_Negative
AC007952.4	2.2223846939772e-24	0.101617228233503	0.112	0.015	6.11378029313126e-20	Positive_Negative
MMD	2.48874696622034e-24	0.0835124942300591	0.281	0.077	6.84654290407215e-20	Positive_Negative
PTGER1	2.51236274027181e-24	0.0443441674100339	0.062	0.004	6.91150989848775e-20	Positive_Negative
SMPDL3B	2.63718625041984e-24	0.158841716322626	0.393	0.134	7.25489937490498e-20	Positive_Negative
SPOCD1	2.6515487321519e-24	0.0569095559605561	0.112	0.015	7.29441056214989e-20	Positive_Negative
ENTR1	2.67435457253342e-24	0.0744609136159529	0.124	0.019	7.35714942903943e-20	Positive_Negative
CERS6	2.72695750040416e-24	0.0936253534031229	0.331	0.101	7.50186008361184e-20	Positive_Negative
CRYBG1	2.73406524586665e-24	0.0186147805834192	0.145	0.025	7.52141349137916e-20	Positive_Negative
MAP3K11	2.78304333549003e-24	0.270006133605411	0.339	0.109	7.65615221593307e-20	Positive_Negative
MROH6	2.84579625108705e-24	0.152724424583666	0.207	0.047	7.82878548674047e-20	Positive_Negative
TRAPPC4	2.99720862397886e-24	-0.0175333767888664	0.442	0.157	8.24532092456583e-20	Positive_Negative
CFAP300	3.16499179722261e-24	0.135569321101458	0.107	0.014	8.70689243415941e-20	Positive_Negative
ACE	3.24299187373088e-24	0.0927340580982881	0.132	0.021	8.92147064463365e-20	Positive_Negative
TOP1	3.2776865339665e-24	0.519984169848209	0.752	0.404	9.01691565494184e-20	Positive_Negative
FBXO28	3.41986727065198e-24	0.0861818256684128	0.331	0.102	9.40805486156359e-20	Positive_Negative
MBD3	3.49375448871698e-24	0.161131714918929	0.269	0.074	9.61131859846042e-20	Positive_Negative
SURF4	3.56562107435529e-24	0.23834600859191	0.541	0.222	9.80902357555142e-20	Positive_Negative
MVP	3.96629854017341e-24	0.297305278560132	0.587	0.261	1.0911287284017e-19	Positive_Negative
ANO7	3.97402564187057e-24	0.0409426181548517	0.116	0.016	1.09325445407859e-19	Positive_Negative
AIF1L	3.99158711362446e-24	0.102996073792479	0.174	0.035	1.09808561495809e-19	Positive_Negative
CBX4	4.10514171379518e-24	0.14383518144013	0.351	0.114	1.12932448546506e-19	Positive_Negative
EPHA1	4.12602434886586e-24	0.0676964040924479	0.116	0.016	1.135069298373e-19	Positive_Negative
MTLN	4.15324723765037e-24	0.205224066062308	0.421	0.15	1.14255831507762e-19	Positive_Negative
ADAM22	4.22922315237683e-24	0.0253524969467465	0.091	0.01	1.16345928921887e-19	Positive_Negative
RPS6KB2-AS1	4.3242032504154e-24	0.0338832278061909	0.066	0.005	1.18958831418928e-19	Positive_Negative
MAP4K4	4.66991204554358e-24	0.154428077454872	0.413	0.147	1.28469280372904e-19	Positive_Negative
CEBPD	4.96636435705627e-24	0.367793973064123	0.661	0.298	1.36624683462618e-19	Positive_Negative
INTS2	5.06522364095157e-24	0.154954054473781	0.178	0.037	1.39344302362578e-19	Positive_Negative
VKORC1L1	5.12570621158072e-24	0.156015541311498	0.351	0.115	1.41008177880586e-19	Positive_Negative
TRIM65	5.18156389965404e-24	0.0964331454455889	0.169	0.034	1.42544822879483e-19	Positive_Negative
HMBS	5.25477151065717e-24	0.0897885418939399	0.281	0.079	1.44558764258179e-19	Positive_Negative
SRD5A1	5.26191435750929e-24	0.125848540251933	0.298	0.087	1.44755263975081e-19	Positive_Negative
CNPPD1	5.26576944045909e-24	0.148987813557354	0.372	0.123	1.4486131730703e-19	Positive_Negative
TRAM1	5.29878105893808e-24	0.36847631559934	0.777	0.4	1.45769466931387e-19	Positive_Negative
MBNL2	5.50157833855419e-24	0.100793786065796	0.351	0.114	1.51348420093626e-19	Positive_Negative
TMEM256	5.52977403510702e-24	0.318537262429256	0.669	0.304	1.52124083705794e-19	Positive_Negative
MAP3K10	5.59151298709261e-24	0.0854695760373379	0.116	0.016	1.53822522274918e-19	Positive_Negative
PKP4	5.89521127393435e-24	0.113771438125235	0.326	0.102	1.62177262145934e-19	Positive_Negative
LINC01578	6.08728586883222e-24	0.0763924558853171	0.285	0.081	1.67461234251574e-19	Positive_Negative
AL596325.2	6.1302676856551e-24	0.0390942290825159	0.05	0.002	1.68643664032372e-19	Positive_Negative
OS9	6.19132514774214e-24	0.334951703330696	0.665	0.302	1.70323354814386e-19	Positive_Negative
VIRMA	6.20289979513302e-24	0.0968106776477095	0.194	0.042	1.70641773364109e-19	Positive_Negative
LRIG3	6.39810549980459e-24	0.160047354545149	0.302	0.091	1.76011882299624e-19	Positive_Negative
MED15	6.43881391044438e-24	0.143883935200459	0.364	0.121	1.77131770676325e-19	Positive_Negative
TMEM120A	6.47770277709572e-24	0.109748861200194	0.314	0.096	1.78201603397903e-19	Positive_Negative
STYXL1	6.71778889268357e-24	0.108368688653241	0.339	0.107	1.84806372437725e-19	Positive_Negative
MAP3K3	6.77726649685803e-24	0.11635481519274	0.178	0.037	1.86442601328565e-19	Positive_Negative
TP53I3	6.8813365967933e-24	0.0415887732687735	0.388	0.132	1.89305569777784e-19	Positive_Negative
ATRIP	7.50251695806252e-24	0.0898688621603424	0.079	0.007	2.063942415163e-19	Positive_Negative
TTI1	7.58600774896372e-24	0.124683048946814	0.211	0.049	2.08691073173992e-19	Positive_Negative
CHKB-DT	7.77984322001531e-24	0.0416290555170152	0.124	0.019	2.14023486982621e-19	Positive_Negative
GPRIN1	7.82676292168041e-24	0.0568599400749433	0.079	0.007	2.15314247975428e-19	Positive_Negative
HSPG2	8.13510037312956e-24	0.193247721169626	0.388	0.132	2.23796611264794e-19	Positive_Negative
ADGRF5	8.24582480619909e-24	0.249029106823805	0.401	0.139	2.26842640418537e-19	Positive_Negative
SUMF1	8.45368989884208e-24	0.186090044706662	0.289	0.084	2.32561009117146e-19	Positive_Negative
EMP3	8.70612462136808e-24	0.0912399764986789	0.343	0.11	2.39505488333836e-19	Positive_Negative
SND1-IT1	9.22302484595059e-24	0.0542677762535026	0.12	0.018	2.53725413512101e-19	Positive_Negative
AKAP8L	9.37754540207722e-24	0.244397748352082	0.302	0.09	2.57976274011144e-19	Positive_Negative
MT-ND5	9.82787430166447e-24	0.715779466032059	0.657	0.344	2.7036482203879e-19	Positive_Negative
TMEM91	9.94103363848456e-24	0.112982340386613	0.264	0.073	2.7347783539471e-19	Positive_Negative
ATP9A	1.02003092198352e-23	0.177019495335597	0.285	0.084	2.80610506637667e-19	Positive_Negative
CTNND1	1.03995344994287e-23	0.209412692004766	0.529	0.218	2.86091194079283e-19	Positive_Negative
YPEL3	1.0460045376567e-23	0.257959022957956	0.5	0.199	2.87755848309358e-19	Positive_Negative
AL445250.1	1.08373672002367e-23	0.142082582798817	0.103	0.013	2.9813597167851e-19	Positive_Negative
MPRIP	1.08578545207817e-23	0.213969473970238	0.347	0.113	2.98699577866705e-19	Positive_Negative
KDM2A	1.09162171949775e-23	0.15842146043652	0.397	0.136	3.0030513503383e-19	Positive_Negative
RNF220	1.10286403081133e-23	0.121164810236793	0.293	0.087	3.03397894876197e-19	Positive_Negative
SLC27A3	1.12772331409053e-23	0.118494768406952	0.26	0.071	3.10236683706306e-19	Positive_Negative
INSIG2	1.15692419491579e-23	0.12855143339706	0.36	0.12	3.18269846021334e-19	Positive_Negative
AC107375.1	1.19435425684055e-23	0.0307965571316643	0.058	0.004	3.28566856056836e-19	Positive_Negative
CCDC57	1.36430196851998e-23	0.050491666001622	0.438	0.159	3.75319471539846e-19	Positive_Negative
EFTUD2	1.3961425607975e-23	0.0962937328240583	0.31	0.094	3.84078818475394e-19	Positive_Negative
SPON2	1.46665909456882e-23	0.000755855653358506	0.223	0.055	4.03477916915882e-19	Positive_Negative
GNA12	1.55906051999646e-23	0.105658944499835	0.219	0.053	4.28897549051025e-19	Positive_Negative
PRKAR2A	1.57099655478286e-23	0.251672437195636	0.38	0.132	4.32181152220765e-19	Positive_Negative
ARF5	1.57924839817118e-23	0.224223215729275	0.504	0.201	4.3445123433689e-19	Positive_Negative
GAS2L1	1.5849795691474e-23	0.1045477404855	0.198	0.045	4.36027879472449e-19	Positive_Negative
PRKAG2	1.62769998550791e-23	0.163209187129297	0.281	0.081	4.47780266013226e-19	Positive_Negative
JUP	1.64553148037472e-23	0.227079047344681	0.612	0.275	4.52685710251085e-19	Positive_Negative
ZMYM2	1.69671856510826e-23	0.0995346748731266	0.364	0.121	4.66767277261283e-19	Positive_Negative
FAM114A1	1.72345764849197e-23	0.184317242842897	0.446	0.17	4.7412319910014e-19	Positive_Negative
CRTC2	1.72794928499093e-23	0.070648718503653	0.273	0.076	4.75358848301006e-19	Positive_Negative
PACS2	1.74243097052115e-23	0.0838884107340727	0.24	0.062	4.79342759990369e-19	Positive_Negative
ATP13A4	1.77271347974483e-23	0.154239771435648	0.24	0.062	4.87673478277803e-19	Positive_Negative
DPAGT1	1.77855489884355e-23	0.218045981332629	0.277	0.079	4.8928045267186e-19	Positive_Negative
C1RL-AS1	1.79100829757713e-23	0.0876200328845941	0.083	0.008	4.9270638266347e-19	Positive_Negative
IL6ST	1.84351657206197e-23	0.254976053343838	0.517	0.205	5.07151408974249e-19	Positive_Negative
PLOD3	1.85480556357912e-23	0.113459139009691	0.289	0.086	5.10257010540616e-19	Positive_Negative
NUMA1	1.87897532480426e-23	0.124826864790277	0.421	0.153	5.16906111853652e-19	Positive_Negative
ACP5	1.90489040843624e-23	0.0985142572496716	0.31	0.093	5.24035351360809e-19	Positive_Negative
SSR3	1.94459784147434e-23	0.409148400335995	0.785	0.418	5.34958866189592e-19	Positive_Negative
TACC2	1.95473054842532e-23	0.0785189862604825	0.442	0.162	5.37746373871807e-19	Positive_Negative
TOM1	1.96084820401207e-23	0.11764429807419	0.326	0.103	5.3942934092372e-19	Positive_Negative
ATP13A3	2.12800581959623e-23	0.179337348139627	0.351	0.118	5.85414400970924e-19	Positive_Negative
SAP30BP	2.14029053736061e-23	0.19060320908866	0.475	0.187	5.88793926827903e-19	Positive_Negative
FCER1G	2.18294255323416e-23	0.127570716783272	0.347	0.111	6.00527496394717e-19	Positive_Negative
C5orf15	2.23194920979474e-23	0.04654122499436	0.289	0.083	6.14009227614533e-19	Positive_Negative
MBD2	2.26074138010778e-23	0.169715833612351	0.285	0.083	6.21929953667649e-19	Positive_Negative
PMM1	2.38541769215445e-23	0.0837842689057238	0.442	0.161	6.5622840711169e-19	Positive_Negative
CSNK1E	2.43283132510567e-23	0.272341370127233	0.45	0.173	6.69271897536571e-19	Positive_Negative
TMEM134	2.45379316733081e-23	0.115907736985391	0.603	0.263	6.75038500332707e-19	Positive_Negative
AP006284.1	2.49495188559168e-23	0.0432291745418909	0.103	0.013	6.86361263726271e-19	Positive_Negative
NEDD4L	2.50135530598357e-23	0.138082521916981	0.566	0.236	6.88122844676081e-19	Positive_Negative
CISD3	2.50946419238112e-23	0.19977856356135	0.612	0.271	6.90353599324045e-19	Positive_Negative
WDR66	2.59655038984016e-23	0.0999005453073219	0.289	0.084	7.14311012245027e-19	Positive_Negative
DAZAP1	2.60395311879619e-23	0.148981652577197	0.446	0.172	7.16347502980832e-19	Positive_Negative
U73166.1	2.61043393412135e-23	0.0387010388603124	0.066	0.005	7.18130375276784e-19	Positive_Negative
MEIS3	2.6284734266214e-23	0.0425461575239987	0.066	0.005	7.23093039663546e-19	Positive_Negative
ABCC10	2.65979149934925e-23	0.118401438951164	0.153	0.029	7.31708641470978e-19	Positive_Negative
TSPAN9	2.6928952069068e-23	0.243996954337307	0.19	0.043	7.40815471420059e-19	Positive_Negative
AC026748.3	2.91139877666552e-23	0.0328185177909334	0.087	0.009	8.00925803460684e-19	Positive_Negative
SLC44A4	2.92339409782318e-23	0.121030120015973	0.479	0.181	8.04225716311156e-19	Positive_Negative
CRIP1	2.96821920975834e-23	0.733471434299828	0.855	0.616	8.1655710460452e-19	Positive_Negative
RBMS1	3.00269744613871e-23	0.208256002167948	0.508	0.204	8.26042067432759e-19	Positive_Negative
DHX58	3.07544849858598e-23	0.156391240062455	0.198	0.045	8.46055881961004e-19	Positive_Negative
BSCL2	3.12132585528303e-23	0.131675787130809	0.36	0.118	8.58676742788362e-19	Positive_Negative
ARL4D	3.12857939277021e-23	0.191978314081143	0.236	0.061	8.60672190951084e-19	Positive_Negative
APH1A	3.18578633002927e-23	0.35578593928355	0.702	0.342	8.76409819391052e-19	Positive_Negative
ADNP	3.2840841980679e-23	0.0451679270664125	0.331	0.105	9.03451562888478e-19	Positive_Negative
STIM1	3.35100381500704e-23	0.10476284344042	0.231	0.06	9.21861149508436e-19	Positive_Negative
ILF3-DT	3.61072293111124e-23	0.066940226141032	0.211	0.051	9.93309878348702e-19	Positive_Negative
SMTN	3.73309151699012e-23	0.110830696954569	0.26	0.072	1.02697347632398e-18	Positive_Negative
DENND4B	3.81646697275353e-23	0.125252978021025	0.202	0.048	1.0499100642045e-18	Positive_Negative
CYB5R3	3.82712950718349e-23	0.118839607028784	0.583	0.249	1.05284332742618e-18	Positive_Negative
FOXJ1	3.85751236786962e-23	0.194661671937506	0.269	0.077	1.06120165240093e-18	Positive_Negative
DYNLL2	3.88431705086903e-23	0.154109676076847	0.45	0.167	1.06857562069407e-18	Positive_Negative
AC103769.1	3.97291728751649e-23	0.0300039695916141	0.054	0.003	1.09294954579579e-18	Positive_Negative
APBA3	4.07961822751663e-23	0.0705468078139835	0.174	0.037	1.12230297438982e-18	Positive_Negative
SMPD4	4.16873605047669e-23	0.177719843034695	0.302	0.093	1.14681928748614e-18	Positive_Negative
ACACA	4.17092242452446e-23	0.165655862753264	0.293	0.089	1.14742075898668e-18	Positive_Negative
TLE6	4.43350985340326e-23	0.0499078629018387	0.14	0.025	1.21965856067124e-18	Positive_Negative
LSM14B	4.51531404594495e-23	0.122803152691278	0.244	0.065	1.24216289403946e-18	Positive_Negative
ADGRF1	4.55367909283135e-23	0.163098589135275	0.256	0.071	1.2527171184379e-18	Positive_Negative
PYCR3	4.63946147040942e-23	0.0274536358898131	0.116	0.017	1.27631585050963e-18	Positive_Negative
AL592463.1	4.64118075964586e-23	0.0158462395612635	0.025	0	1.27678882697858e-18	Positive_Negative
MPST	4.78206864213001e-23	0.16484675895204	0.678	0.306	1.31554708344997e-18	Positive_Negative
METRNL	5.07970494258813e-23	0.0550510306578579	0.244	0.065	1.397426829706e-18	Positive_Negative
FNDC10	5.56498199453635e-23	0.0867156058638204	0.178	0.038	1.53092654669695e-18	Positive_Negative
CIAO1	5.72610946663354e-23	0.0829919640059644	0.455	0.171	1.57525271427089e-18	Positive_Negative
CFB	5.72955726642109e-23	0.136422154095693	0.364	0.122	1.57620120399244e-18	Positive_Negative
POLB	5.81761350379578e-23	0.0881898588965493	0.281	0.081	1.60042547489422e-18	Positive_Negative
YAP1	5.85465943741817e-23	0.112196349252779	0.384	0.132	1.61061681123374e-18	Positive_Negative
ZNF652	6.4784437707009e-23	0.131561230260815	0.322	0.102	1.78221988131982e-18	Positive_Negative
ATXN7L3	6.6242134411688e-23	0.167318559526719	0.207	0.05	1.82232111766554e-18	Positive_Negative
TJP3	6.78205204446236e-23	0.220616657412137	0.298	0.09	1.86574251743159e-18	Positive_Negative
MICAL2	6.79473244337767e-23	0.0932744022551477	0.264	0.074	1.8692308951732e-18	Positive_Negative
TTTY14	6.79965596624387e-23	0.0339484242780171	0.112	0.016	1.87058535631369e-18	Positive_Negative
BLOC1S3	6.85352943504342e-23	0.0630365387901253	0.165	0.034	1.88540594758045e-18	Positive_Negative
AMMECR1L	6.89881673169663e-23	0.0680930519609391	0.19	0.043	1.89786448288974e-18	Positive_Negative
MCTP2	6.91492699228326e-23	0.191788110226635	0.256	0.071	1.90229641557712e-18	Positive_Negative
H1FX	6.98927701776359e-23	0.217596853412761	0.442	0.169	1.92275010758676e-18	Positive_Negative
COMT	7.66465773173518e-23	0.322586102315282	0.736	0.387	2.10854734200035e-18	Positive_Negative
CLOCK	7.84448927823971e-23	0.0495517358961863	0.318	0.1	2.15801900044374e-18	Positive_Negative
NPC2	7.87346194884115e-23	0.51305151775131	0.942	0.632	2.1659893821262e-18	Positive_Negative
BLVRA	8.01696393389558e-23	0.168309193164215	0.475	0.181	2.20546677821467e-18	Positive_Negative
PIP5K1C	8.17269687044133e-23	0.144136212850344	0.178	0.038	2.24830890905841e-18	Positive_Negative
SPTY2D1OS	8.2835279498513e-23	0.0424810946928276	0.112	0.016	2.27879853900409e-18	Positive_Negative
MAFG-DT	8.3076851230866e-23	0.110656342985471	0.124	0.02	2.28544417736112e-18	Positive_Negative
HHLA2	8.37498622310844e-23	0.138336321231238	0.161	0.032	2.30395870997713e-18	Positive_Negative
WIPF2	8.39736392594016e-23	0.135317711138451	0.401	0.144	2.31011481602614e-18	Positive_Negative
B3GNT5	8.85663413764928e-23	0.0947945965725328	0.355	0.12	2.43646005126732e-18	Positive_Negative
GATA2-AS1	8.8701590996681e-23	0.0520491490465146	0.095	0.012	2.44018076831869e-18	Positive_Negative
CNNM4	9.0907799703508e-23	0.12362075596134	0.186	0.042	2.50087356984351e-18	Positive_Negative
CRAMP1	9.17131298887686e-23	0.0530593675725093	0.198	0.046	2.52302820324002e-18	Positive_Negative
LINC02057	9.19675150958497e-23	0.0370819299750937	0.058	0.004	2.53002634028683e-18	Positive_Negative
CAMK2N2	9.26664642431947e-23	0.0975496909133338	0.058	0.004	2.54925443133029e-18	Positive_Negative
CPM	9.73100716487365e-23	0.130795666096207	0.517	0.202	2.67700007105674e-18	Positive_Negative
SPINT2	9.73418231537899e-23	0.577920530282175	0.934	0.661	2.67787355496076e-18	Positive_Negative
TRAF4	1.00564394389309e-22	0.151679201021883	0.554	0.237	2.7665264896499e-18	Positive_Negative
AL121820.2	1.01092328345409e-22	0.0439670148737809	0.058	0.004	2.7810499527822e-18	Positive_Negative
KHDC4	1.01409687319761e-22	0.138781178487853	0.289	0.086	2.78978049816664e-18	Positive_Negative
TBILA	1.04117463960537e-22	0.0221030914007215	0.037	0.001	2.86427143355437e-18	Positive_Negative
AL359697.1	1.07698169503659e-22	0.0244282074094111	0.037	0.001	2.96277664304566e-18	Positive_Negative
BCR	1.16142584426041e-22	0.146736888585811	0.256	0.072	3.19508249756038e-18	Positive_Negative
SPINK5	1.24961618302814e-22	0.78204529990559	0.413	0.158	3.43769411951041e-18	Positive_Negative
ERLEC1	1.25470409727769e-22	0.233066512126194	0.579	0.251	3.45169097161093e-18	Positive_Negative
SUN2	1.28053890952975e-22	0.120990854844179	0.318	0.101	3.52276254011634e-18	Positive_Negative
AFAP1-AS1	1.29047374211715e-22	0.035320935961675	0.07	0.006	3.55009326456428e-18	Positive_Negative
RAB5B	1.31374950338214e-22	0.144248526706895	0.417	0.154	3.61412488380427e-18	Positive_Negative
GNS	1.33513725045382e-22	0.0605207630468769	0.376	0.131	3.67296257599846e-18	Positive_Negative
SELENOK	1.33558452333991e-22	0.169523214985813	0.496	0.194	3.67419302370808e-18	Positive_Negative
MRPL38	1.3648059137173e-22	0.0935789519529495	0.364	0.122	3.7545810686363e-18	Positive_Negative
HEATR5A	1.36526544494532e-22	0.108144268125581	0.26	0.072	3.75584523904457e-18	Positive_Negative
GPX4	1.39905799753459e-22	0.509308111290364	0.963	0.737	3.84880855121766e-18	Positive_Negative
CAPN1	1.40921096736419e-22	0.211017994359325	0.595	0.264	3.87673937121888e-18	Positive_Negative
CDC42BPG	1.41548292263598e-22	0.0746974523916553	0.153	0.029	3.89399352017159e-18	Positive_Negative
PIGS	1.42428266063648e-22	0.188002264994525	0.376	0.134	3.91820159941097e-18	Positive_Negative
KITLG	1.43945985497456e-22	0.217734829669348	0.26	0.074	3.95995406103501e-18	Positive_Negative
MACF1	1.4517356698035e-22	0.1355040515618	0.517	0.211	3.99372482762944e-18	Positive_Negative
RPS6KA2	1.48704621063686e-22	0.0326731135518183	0.314	0.097	4.090864125462e-18	Positive_Negative
CRKL	1.51464236484255e-22	0.234632360540746	0.264	0.076	4.16678114568185e-18	Positive_Negative
AC104031.1	1.53083443593197e-22	0.104230962735776	0.079	0.008	4.21132553324886e-18	Positive_Negative
HCN2	1.54409699375606e-22	0.080079993431805	0.079	0.008	4.24781082982292e-18	Positive_Negative
HM13	1.55641557672966e-22	0.327257777936211	0.595	0.273	4.28169925158329e-18	Positive_Negative
SLC25A39	1.57403463220603e-22	0.245636622467294	0.628	0.292	4.33016927319879e-18	Positive_Negative
ABCA2	1.60522840053392e-22	0.148194456543643	0.132	0.023	4.41598332986881e-18	Positive_Negative
TNKS1BP1	1.6169439803073e-22	0.0442323866036426	0.326	0.105	4.44821288982538e-18	Positive_Negative
CBY1	1.78422895426885e-22	0.189362181977732	0.372	0.13	4.9084138531936e-18	Positive_Negative
ENDOV	1.83732176874757e-22	0.10430176639813	0.326	0.105	5.05447218582457e-18	Positive_Negative
RRBP1	1.84194362823257e-22	0.384598368028616	0.715	0.364	5.06718692126779e-18	Positive_Negative
MOSMO	1.85910698863897e-22	0.122924859712631	0.099	0.013	5.11440332574581e-18	Positive_Negative
NADK	2.11033511734351e-22	0.134789751841412	0.409	0.149	5.80553190781201e-18	Positive_Negative
CASC4	2.17291931661215e-22	0.191270674870499	0.421	0.157	5.97770104000004e-18	Positive_Negative
AGR2	2.20366083762196e-22	0.191631519383512	0.835	0.41	6.062270964298e-18	Positive_Negative
TMEM25	2.2365864778427e-22	0.170640506464539	0.215	0.054	6.15284940054528e-18	Positive_Negative
ARHGEF18	2.23761430006326e-22	0.100384700447334	0.128	0.021	6.15567693947403e-18	Positive_Negative
KDM5A	2.29425570919205e-22	0.210300532828642	0.459	0.177	6.31149745598734e-18	Positive_Negative
MCOLN1	2.34761426501233e-22	0.0287330265887566	0.194	0.045	6.45828684304893e-18	Positive_Negative
SNRNP200	2.36228753160211e-22	0.20578445753507	0.479	0.196	6.49865299943741e-18	Positive_Negative
TRPT1	2.42455636066176e-22	0.0872037472664214	0.384	0.132	6.6699545481805e-18	Positive_Negative
SLC1A7	2.48068269341892e-22	0.0571997964162839	0.14	0.025	6.82435808959545e-18	Positive_Negative
SLC35E3	2.52153011497642e-22	0.166159590677251	0.298	0.094	6.93672934630012e-18	Positive_Negative
SLC35F2	2.55027496772208e-22	0.0985186805452042	0.182	0.041	7.01580643620344e-18	Positive_Negative
AGO2	2.55918460316921e-22	0.149320457353761	0.355	0.12	7.04031684331849e-18	Positive_Negative
F8A1	2.59578303438792e-22	0.177387509178361	0.223	0.058	7.14099912760118e-18	Positive_Negative
MMP24OS	2.69389284655119e-22	0.167649322471267	0.467	0.181	7.41089922086232e-18	Positive_Negative
COL6A1	2.76068403672264e-22	0.0989986847127834	0.31	0.097	7.59464178502397e-18	Positive_Negative
PLEKHM1	2.78018207787756e-22	0.0928436931189638	0.207	0.051	7.64828089624117e-18	Positive_Negative
HOOK2	2.79767666474944e-22	0.191087260905334	0.529	0.218	7.69640850472572e-18	Positive_Negative
STK17B	2.79905586902406e-22	0.136353394748007	0.347	0.116	7.70020269568519e-18	Positive_Negative
TMCO3	2.80297720329407e-22	0.170792907023578	0.339	0.11	7.71099028626198e-18	Positive_Negative
LIPE-AS1	2.90300600665194e-22	0.0385815735815061	0.12	0.019	7.98616952429948e-18	Positive_Negative
SLC66A2	2.96320066271627e-22	0.0488204436860345	0.153	0.03	8.15176502313246e-18	Positive_Negative
C1QA	2.97372596140026e-22	-0.0459180787174355	0.36	0.121	8.18072011981211e-18	Positive_Negative
C5orf51	3.02270459045304e-22	0.0524547366714865	0.24	0.065	8.31546032833632e-18	Positive_Negative
CNKSR1	3.02388174963806e-22	0.0934203580348771	0.31	0.098	8.31869869325432e-18	Positive_Negative
ARL6IP6	3.09523759592663e-22	0.165221440204781	0.413	0.156	8.51499862639417e-18	Positive_Negative
RIOK3	3.15999359131571e-22	0.219323239712698	0.488	0.198	8.69314236970952e-18	Positive_Negative
RPL21	3.21661349243471e-22	-0.838678026742077	0.909	0.903	8.84890371768788e-18	Positive_Negative
MRPL4	3.26440204329076e-22	0.222394129103879	0.483	0.196	8.98037002109289e-18	Positive_Negative
AC023157.3	3.26952131467933e-22	0.212988380526775	0.211	0.053	8.99445313668282e-18	Positive_Negative
POLDIP2	3.2787166854459e-22	0.0853425416203826	0.5	0.2	9.01974960166167e-18	Positive_Negative
BAIAP2L1	3.42427872011377e-22	0.159909512392376	0.38	0.136	9.42019075903299e-18	Positive_Negative
ARHGAP5-AS1	3.42568320369091e-22	0.0668482725295694	0.116	0.018	9.4240544933537e-18	Positive_Negative
KDM5B	3.54836588545847e-22	0.0123411626720568	0.533	0.211	9.76155455089626e-18	Positive_Negative
PCYOX1	3.57045671056061e-22	0.0820747486688935	0.397	0.144	9.82232641075224e-18	Positive_Negative
ARHGAP10	3.85698623096775e-22	0.11227665043427	0.161	0.033	1.06105691213923e-17	Positive_Negative
SEMA4C	3.88327720740259e-22	0.155008141162501	0.264	0.077	1.06828955975645e-17	Positive_Negative
EPHA10	3.90395320666459e-22	0.0814384027131674	0.112	0.016	1.07397752715343e-17	Positive_Negative
TUBB3	4.29431259914588e-22	0.139346415351322	0.393	0.14	1.18136539602503e-17	Positive_Negative
CPSF1	4.3160969710785e-22	0.153864789021967	0.256	0.073	1.1873582767437e-17	Positive_Negative
AC018816.1	4.33462526681789e-22	0.054329492769647	0.116	0.018	1.1924554109016e-17	Positive_Negative
CLCN3	4.34706134776386e-22	0.108889749479814	0.322	0.105	1.19587657676984e-17	Positive_Negative
SHC1	4.36840835947569e-22	0.0640420692974211	0.331	0.107	1.20174913969176e-17	Positive_Negative
STRADA	4.55879902741135e-22	0.0943643463141047	0.165	0.035	1.25412561244086e-17	Positive_Negative
RBMS2	4.73112184532943e-22	0.0171105851400538	0.277	0.081	1.30153161965013e-17	Positive_Negative
PRKAA1	4.76314187358464e-22	0.114753714825428	0.43	0.161	1.31034032942313e-17	Positive_Negative
PROCR	4.82927800046942e-22	0.173723193193922	0.112	0.017	1.32853437792914e-17	Positive_Negative
PRXL2B	4.83629171658033e-22	0.0250447104604582	0.186	0.042	1.33046385123125e-17	Positive_Negative
LTA4H	4.9418553942796e-22	0.177285900770867	0.541	0.23	1.35950441896632e-17	Positive_Negative
SLC27A4	4.97763550986425e-22	0.0777395079882637	0.161	0.033	1.36934752876366e-17	Positive_Negative
TMEM200B	5.06611737393979e-22	0.0587266091294302	0.099	0.013	1.39368888957084e-17	Positive_Negative
GOSR2	5.1821985566473e-22	0.0566110684437438	0.339	0.112	1.42562282293367e-17	Positive_Negative
CYTOR	5.23789651925399e-22	0.174623988392404	0.434	0.159	1.44094533244677e-17	Positive_Negative
TEAD1	5.23823733382487e-22	0.124198939524789	0.298	0.092	1.44103909053522e-17	Positive_Negative
NAMPT	5.31211535596682e-22	0.436367744085786	0.661	0.336	1.46136293442647e-17	Positive_Negative
APP	5.40417910708013e-22	0.156698080450801	0.674	0.318	1.48668967235774e-17	Positive_Negative
CRTAP	5.40848250293406e-22	0.154607464395897	0.326	0.107	1.48787353655716e-17	Positive_Negative
KLF7	5.43525456434613e-22	0.109535905116832	0.302	0.094	1.49523853065162e-17	Positive_Negative
TMEM53	5.55360450317893e-22	0.214506632234456	0.269	0.079	1.52779659882452e-17	Positive_Negative
FBXO27	5.62949837152132e-22	0.0510747970991718	0.107	0.015	1.54867500200552e-17	Positive_Negative
MAN1B1	5.63812680134167e-22	0.191033219748728	0.306	0.098	1.55104868304909e-17	Positive_Negative
CENPX	5.66315840182683e-22	0.235506170181519	0.504	0.204	1.55793487634256e-17	Positive_Negative
THAP9-AS1	5.78344793101864e-22	0.0200145303421808	0.252	0.07	1.59102652582323e-17	Positive_Negative
AP3M2	5.85803505682546e-22	0.108063773949643	0.194	0.046	1.61154544413268e-17	Positive_Negative
DTX3	5.89835141149117e-22	0.108434717266169	0.219	0.056	1.62263647330122e-17	Positive_Negative
PPP1R14B	5.9379535532977e-22	0.266231001470899	0.62	0.286	1.6335310225122e-17	Positive_Negative
TMEM184B	5.9714217484409e-22	0.124049050398061	0.273	0.081	1.64273812299609e-17	Positive_Negative
CCNE1	6.07294767014714e-22	0.104766152562579	0.12	0.019	1.67066790405748e-17	Positive_Negative
LINC00662	6.28563803044832e-22	0.152784723639716	0.302	0.096	1.72917902217633e-17	Positive_Negative
IRF2BP2	6.36164042826502e-22	0.203243416716804	0.632	0.29	1.75008728181571e-17	Positive_Negative
NELFB	6.60285006008524e-22	0.0762600945381806	0.306	0.097	1.81644405152945e-17	Positive_Negative
SRC	6.71833094440048e-22	0.182267794195432	0.231	0.062	1.84821284280457e-17	Positive_Negative
TRIB1	6.91977066479182e-22	0.238002850416205	0.43	0.164	1.90362890988423e-17	Positive_Negative
NPRL3	6.93078433406711e-22	0.137313250792753	0.335	0.112	1.90665877030186e-17	Positive_Negative
IQSEC1	6.94550274090222e-22	0.116687851619287	0.186	0.043	1.9107078040222e-17	Positive_Negative
CTSB	7.19206794386379e-22	0.159076888078002	0.727	0.347	1.97853789135693e-17	Positive_Negative
SNHG11	7.19352035362497e-22	0.105267007045677	0.128	0.022	1.97893744928223e-17	Positive_Negative
CAPS	7.33544981729147e-22	-0.444296857538148	0.302	0.095	2.01798224473688e-17	Positive_Negative
ZBTB44	7.36967873096308e-22	0.271997984246407	0.355	0.124	2.02739861888794e-17	Positive_Negative
MORC2	7.51649580320621e-22	0.115732675494134	0.186	0.043	2.06778799546203e-17	Positive_Negative
F3	7.53670577073245e-22	-0.0808513360383749	0.488	0.191	2.0733477575285e-17	Positive_Negative
DEGS1	7.61853266140201e-22	0.133481351689019	0.372	0.131	2.09585833515169e-17	Positive_Negative
UBE3C	7.9855419728046e-22	0.0836451345407651	0.285	0.087	2.19682259671854e-17	Positive_Negative
SNAPC2	8.12706628546613e-22	0.0924477961407668	0.207	0.051	2.23575593513173e-17	Positive_Negative
STX4	8.13400689997428e-22	0.137881124237091	0.364	0.127	2.23766529818292e-17	Positive_Negative
UNC13D	8.43602355838764e-22	0.000946020547960696	0.207	0.051	2.32075008091244e-17	Positive_Negative
XKR9	8.52543288664161e-22	0.114378281040415	0.136	0.024	2.34534658711511e-17	Positive_Negative
GPCPD1	8.59303808947674e-22	0.131348720435268	0.36	0.125	2.36394477841505e-17	Positive_Negative
CD68	8.90261128054001e-22	0.125892905491359	0.306	0.097	2.44910836327656e-17	Positive_Negative
BCL2L1	8.90283750345448e-22	0.1335168154282	0.446	0.172	2.44917059720033e-17	Positive_Negative
S100A16	9.15784388704464e-22	0.317864165713956	0.748	0.396	2.51932285332598e-17	Positive_Negative
SEC24D	9.59601529041267e-22	0.153797330065388	0.306	0.098	2.63986380639253e-17	Positive_Negative
FBRS	9.75674710239484e-22	0.141510641600222	0.236	0.064	2.68408112786882e-17	Positive_Negative
SLC25A16	1.00038296295734e-21	0.0702973569729103	0.198	0.048	2.75205353109565e-17	Positive_Negative
ARHGEF12	1.02415162032653e-21	0.157923574436262	0.45	0.176	2.81744110751828e-17	Positive_Negative
ATOH8	1.02844888645743e-21	0.075725837296277	0.236	0.064	2.82926288664438e-17	Positive_Negative
SEL1L3	1.03721433503111e-21	0.18255453821766	0.36	0.125	2.85337663567058e-17	Positive_Negative
SNHG19	1.07265533636499e-21	0.0416288683704364	0.405	0.148	2.95087483034009e-17	Positive_Negative
SELENOM	1.07487650542198e-21	0.353878469101966	0.558	0.244	2.95698526641588e-17	Positive_Negative
RTN4R	1.18311175653792e-21	0.0893232041665988	0.124	0.021	3.25474044223583e-17	Positive_Negative
RNF126	1.18320994240776e-21	0.0791379102872152	0.376	0.132	3.25501055156375e-17	Positive_Negative
USP5	1.1952886489199e-21	0.125629976209611	0.335	0.113	3.28823907317864e-17	Positive_Negative
XPO1	1.20564612050418e-21	0.140352313221036	0.483	0.194	3.316732477507e-17	Positive_Negative
HPCAL1	1.22889947494142e-21	0.138430223402023	0.463	0.183	3.38070245556386e-17	Positive_Negative
CITED2	1.28580985169425e-21	0.21470337104698	0.537	0.227	3.53726290201088e-17	Positive_Negative
SPECC1L	1.31811552877374e-21	0.151613481905267	0.19	0.045	3.62613581965656e-17	Positive_Negative
SMCR5	1.42571443160189e-21	0.0536870908147015	0.107	0.016	3.9221404013368e-17	Positive_Negative
C16orf89	1.44432944843425e-21	0.113845848499499	0.215	0.054	3.97335031264262e-17	Positive_Negative
ACAT1	1.44485419468715e-21	0.0975492098385723	0.364	0.127	3.97479388958436e-17	Positive_Negative
MANEAL	1.5667077177145e-21	0.157693804499375	0.149	0.029	4.3100129314326e-17	Positive_Negative
RGL3	1.59654274468428e-21	0.0797360749062276	0.231	0.062	4.39208909062644e-17	Positive_Negative
MLPH	1.64007109507159e-21	0.245697868086442	0.558	0.235	4.51183558254193e-17	Positive_Negative
NSD2	1.68385488377332e-21	0.0138541244000475	0.165	0.035	4.63228478526041e-17	Positive_Negative
B4GALT3	1.68543080698548e-21	0.157748002945988	0.38	0.135	4.63662015001704e-17	Positive_Negative
MGRN1	1.83945437668418e-21	0.122286719478564	0.388	0.141	5.06033899025817e-17	Positive_Negative
C16orf91	1.8546256251157e-21	0.0575745843310833	0.231	0.061	5.10207509469328e-17	Positive_Negative
ZNF598	1.86810394693081e-21	0.140517140503157	0.223	0.059	5.13915395800667e-17	Positive_Negative
PANK4	1.90650174384988e-21	0.0739325042790209	0.169	0.037	5.24478629733103e-17	Positive_Negative
TSR3	1.90939501729198e-21	0.077148474876655	0.384	0.138	5.25274569257024e-17	Positive_Negative
AC096677.1	1.91067907558138e-21	0.075872195229841	0.079	0.008	5.25627813692437e-17	Positive_Negative
SMG1	1.92831354904031e-21	0.177355067467265	0.417	0.16	5.3047905734099e-17	Positive_Negative
CCDC88A	1.97418488422134e-21	0.0666090908174941	0.161	0.034	5.4309826164929e-17	Positive_Negative
ZBTB7A	1.97860292969401e-21	0.145080816222981	0.384	0.139	5.44313665958822e-17	Positive_Negative
DONSON	1.99585973066148e-21	0.131285982052958	0.174	0.039	5.49061011904972e-17	Positive_Negative
SPINT1	2.09674973670624e-21	0.227833871225632	0.649	0.308	5.76815852567887e-17	Positive_Negative
SETDB1	2.10786221854447e-21	0.0515689946724725	0.219	0.057	5.79872896321585e-17	Positive_Negative
C12orf76	2.11950893646165e-21	0.0752395266916406	0.207	0.052	5.83076908420599e-17	Positive_Negative
BPTF	2.15232142579161e-21	0.080898705044801	0.545	0.229	5.92103624235273e-17	Positive_Negative
AL049840.5	2.24003748910685e-21	0.027808632036332	0.07	0.007	6.16234313253295e-17	Positive_Negative
CDK2AP2	2.33004508888555e-21	0.209176368276125	0.678	0.327	6.40995403952413e-17	Positive_Negative
USP40	2.40361974783216e-21	0.0885047586417359	0.26	0.075	6.61235792628627e-17	Positive_Negative
EPHX1	2.43733796083877e-21	0.415523469478127	0.558	0.246	6.70511673026746e-17	Positive_Negative
NBPF19	2.44458897346216e-21	0.134531787252799	0.236	0.065	6.7250642659944e-17	Positive_Negative
ADAMTSL5	2.47506720223449e-21	0.117691362541753	0.099	0.014	6.80890987334709e-17	Positive_Negative
SMIM14	2.48564747822113e-21	0.301836372989515	0.665	0.319	6.83801621258634e-17	Positive_Negative
SEC14L2	2.52934694639642e-21	0.0591460273291594	0.136	0.025	6.95823344953655e-17	Positive_Negative
B3GALT6	2.5731053462904e-21	0.0842756668218576	0.198	0.048	7.07861280764489e-17	Positive_Negative
LMAN2L	2.70250949266857e-21	0.120544537916317	0.219	0.058	7.43460361433125e-17	Positive_Negative
ANKRD39	2.7081319494802e-21	0.0586803168187195	0.38	0.136	7.45007099302002e-17	Positive_Negative
PAFAH1B2	2.75278791732271e-21	0.0609799624780465	0.434	0.167	7.57291956055478e-17	Positive_Negative
TPT1-AS1	2.77848849938558e-21	0.0531104066970519	0.182	0.042	7.64362186180974e-17	Positive_Negative
PHLDA2	2.79002493651923e-21	0.568917223794333	0.74	0.426	7.6753586003644e-17	Positive_Negative
CFD	2.83438122191278e-21	0.071364646493022	0.339	0.113	7.79738274148206e-17	Positive_Negative
LINC00884	2.85731104439432e-21	0.0397191439150017	0.157	0.032	7.86046268312877e-17	Positive_Negative
IBTK	2.96755351739015e-21	0.0745278666857449	0.384	0.138	8.16373972634029e-17	Positive_Negative
AC026401.3	3.07447829546079e-21	0.11055068786648	0.12	0.02	8.45788979081264e-17	Positive_Negative
FBXO2	3.09862849151084e-21	-0.0643725304415464	0.335	0.112	8.52432698014632e-17	Positive_Negative
NUTM2B-AS1	3.14815113458853e-21	0.0290454519157717	0.223	0.059	8.66056377125306e-17	Positive_Negative
ZNF341	3.25214815095654e-21	0.0429989481840886	0.116	0.019	8.94665956328145e-17	Positive_Negative
HERC4	3.27705625691533e-21	0.246661799346399	0.322	0.109	9.01518176277407e-17	Positive_Negative
TAZ	3.50711134708505e-21	0.0829620321002141	0.244	0.068	9.64806331583096e-17	Positive_Negative
CLDN12	3.51374299342109e-21	0.15496301334591	0.31	0.101	9.66630697490141e-17	Positive_Negative
C16orf72	3.60011376082361e-21	0.0553417766607896	0.157	0.032	9.90391295602574e-17	Positive_Negative
AC026740.1	3.67659215754244e-21	0.0885464333470289	0.045	0.002	1.01143050253992e-16	Positive_Negative
KRT19	3.9779183196361e-21	0.746201122595472	0.926	0.732	1.09432532973189e-16	Positive_Negative
VSIR	3.99735533525049e-21	0.0880047211546657	0.145	0.028	1.09967245272741e-16	Positive_Negative
TASOR2	4.00037402083048e-21	0.068579090708492	0.24	0.066	1.10050289313047e-16	Positive_Negative
SRF	4.0202215788355e-21	0.107245834446962	0.24	0.067	1.10596295633765e-16	Positive_Negative
TMEM62	4.02080909737288e-21	0.0734402304909454	0.207	0.052	1.10612458268728e-16	Positive_Negative
VMP1	4.15860396424866e-21	0.480159226633621	0.74	0.424	1.14403195056481e-16	Positive_Negative
MYORG	4.18476793514365e-21	0.0334105825400299	0.054	0.004	1.15122965895802e-16	Positive_Negative
GPATCH8	4.20505104185522e-21	0.0852266533178827	0.388	0.142	1.15680954161437e-16	Positive_Negative
RGN	4.29133505928803e-21	0.0993326271611982	0.074	0.008	1.18054627481014e-16	Positive_Negative
SPTBN2	4.35808507201779e-21	0.10982589378819	0.128	0.023	1.19890920331209e-16	Positive_Negative
EFNA2	4.37727713229239e-21	0.052723572815113	0.074	0.008	1.20418893909364e-16	Positive_Negative
PNPLA2	4.5059911057889e-21	0.0771088189210071	0.45	0.18	1.23959815320253e-16	Positive_Negative
ELMO3	4.54094722693756e-21	0.0386281295524714	0.26	0.076	1.24921458213052e-16	Positive_Negative
TSPAN13	4.58547846539353e-21	0.250995379621391	0.698	0.346	1.26146512582976e-16	Positive_Negative
GTF3C1	4.64616642628589e-21	0.0838212647551437	0.24	0.068	1.27816038387125e-16	Positive_Negative
CTBP1	4.67406250782982e-21	0.138036426816574	0.413	0.157	1.28583459590398e-16	Positive_Negative
RRAS	4.67808043560524e-21	0.0265051895093352	0.339	0.116	1.286939927835e-16	Positive_Negative
STT3B	4.74419397812168e-21	0.129218789936803	0.459	0.18	1.30512776338128e-16	Positive_Negative
CLCN6	4.85991502249768e-21	0.12418738194069	0.165	0.036	1.33696262268911e-16	Positive_Negative
GLMP	4.86898188581941e-21	0.137460682168472	0.339	0.118	1.33945691678892e-16	Positive_Negative
TPST2	4.90218438342351e-21	0.0403137900404018	0.285	0.088	1.34859092387981e-16	Positive_Negative
MED13	5.07966704418046e-21	0.0832574803175554	0.372	0.133	1.39741640385404e-16	Positive_Negative
SLC25A23	5.19335746977557e-21	0.0626688178698274	0.289	0.089	1.42869263993526e-16	Positive_Negative
CUEDC1	5.27848365902839e-21	0.04345077939565	0.252	0.073	1.45211085459871e-16	Positive_Negative
YIPF4	5.303241990478e-21	0.251221513591013	0.521	0.226	1.4589218715805e-16	Positive_Negative
TOP2B	5.31401617115769e-21	0.125743223213786	0.347	0.12	1.46188584868548e-16	Positive_Negative
SLC39A10	5.45845415819829e-21	0.201870374395957	0.314	0.105	1.50162073892035e-16	Positive_Negative
RBFA	5.60523668409869e-21	0.2052757119754	0.281	0.087	1.54200061179555e-16	Positive_Negative
CALU	5.75124436689006e-21	0.146670799515687	0.558	0.25	1.58216732533146e-16	Positive_Negative
ILRUN	5.98553440384786e-21	0.00540787276509377	0.227	0.062	1.64662051449855e-16	Positive_Negative
LINC02577	6.08263497328576e-21	0.0371363933467808	0.091	0.012	1.67333288115091e-16	Positive_Negative
GLB1L3	6.11333991505832e-21	0.129695375694975	0.116	0.019	1.68177981063254e-16	Positive_Negative
SPOP	6.11571544756046e-21	0.132621623269705	0.426	0.163	1.68243331962388e-16	Positive_Negative
FERMT1	6.40107012032884e-21	0.115304599266017	0.227	0.062	1.76093439010246e-16	Positive_Negative
ADGRA3	6.69181278565327e-21	0.117948142625507	0.165	0.036	1.84091769733321e-16	Positive_Negative
MRPS7	6.69713501761947e-21	0.0948344679639821	0.62	0.287	1.84238184334712e-16	Positive_Negative
TBC1D16	6.71122012121734e-21	0.0948171148893174	0.211	0.055	1.84625665534689e-16	Positive_Negative
AC244033.2	6.72273259712467e-21	0.07816205653562	0.124	0.021	1.849423737469e-16	Positive_Negative
EEF1A1	6.88481339679957e-21	-0.772996959582021	0.979	0.966	1.89401216545956e-16	Positive_Negative
PRKCA	6.97081029729501e-21	0.134824926919568	0.298	0.095	1.91766991278586e-16	Positive_Negative
IGHG3	7.04378888780628e-21	0.0221176412500788	0.393	0.145	1.93774632303551e-16	Positive_Negative
ZNF717	7.19720392590672e-21	0.0405111512485067	0.124	0.021	1.97995080001694e-16	Positive_Negative
SLC39A1	7.28487359058334e-21	0.183740823074515	0.587	0.266	2.00406872476948e-16	Positive_Negative
PARP10	7.48893612320269e-21	0.0497944174987539	0.26	0.077	2.06020632749306e-16	Positive_Negative
TMC5	7.54744939488256e-21	0.209389372892881	0.682	0.325	2.07630332853219e-16	Positive_Negative
H2AFJ	7.62115878402682e-21	0.187896429530659	0.707	0.348	2.09658078148578e-16	Positive_Negative
MAPKAPK2	7.80682869167354e-21	0.158770031298834	0.384	0.143	2.14765857307939e-16	Positive_Negative
PLPP2	7.95153618381465e-21	0.327380201927927	0.678	0.344	2.18746760416741e-16	Positive_Negative
E4F1	8.08091854801678e-21	0.0207166733257879	0.223	0.059	2.22306069255942e-16	Positive_Negative
TNPO2	8.13356173356205e-21	0.0820412157488319	0.231	0.063	2.23754283290292e-16	Positive_Negative
NCAPH2	8.13710418817039e-21	0.18446382009938	0.231	0.064	2.23851736216567e-16	Positive_Negative
RNPEPL1	8.18936244353124e-21	0.109327886344903	0.322	0.107	2.25289360821544e-16	Positive_Negative
LRRC69	8.24846881178498e-21	0.104271082889546	0.103	0.015	2.26915377012205e-16	Positive_Negative
DNAJC4	8.4826967760237e-21	0.154943280029203	0.459	0.187	2.33358988308412e-16	Positive_Negative
FAM83H	8.49660784979278e-21	0.116908022893384	0.298	0.096	2.33741681947799e-16	Positive_Negative
KLC2	8.95322532332565e-21	0.0540422257425458	0.202	0.052	2.46303228644689e-16	Positive_Negative
SQLE	9.10329174821223e-21	0.139600206213857	0.455	0.178	2.50431555993318e-16	Positive_Negative
RHOT2	9.40574659125964e-21	0.231967161879821	0.393	0.146	2.58752088725553e-16	Positive_Negative
SGMS2	9.63669610683758e-21	0.145975676295733	0.355	0.126	2.65105509899102e-16	Positive_Negative
B3GALNT2	1.00025238813022e-20	0.109231243591054	0.289	0.092	2.75169431974622e-16	Positive_Negative
RTL8C	1.00536435929147e-20	0.00344459786930806	0.244	0.068	2.76575735241084e-16	Positive_Negative
AL121832.2	1.0132384402221e-20	0.073762676299843	0.107	0.016	2.78741894905101e-16	Positive_Negative
STUB1	1.03410750188174e-20	0.182802138395511	0.653	0.304	2.84482973767665e-16	Positive_Negative
MT-ND2	1.03841625594045e-20	0.888085438835304	0.769	0.565	2.85668312009218e-16	Positive_Negative
ATG14	1.04567004738687e-20	0.10392025100754	0.236	0.066	2.87663830036127e-16	Positive_Negative
OSBPL10	1.04883015029347e-20	0.0353104909167349	0.182	0.043	2.88533174345733e-16	Positive_Negative
C2orf68	1.05367005946303e-20	0.0751824586016634	0.219	0.058	2.8986463335828e-16	Positive_Negative
GADD45GIP1	1.05928267793082e-20	0.353498215275343	0.731	0.398	2.91408664698769e-16	Positive_Negative
CCDC6	1.06723388131248e-20	-0.00494607670998837	0.438	0.17	2.93596040749064e-16	Positive_Negative
HAGLROS	1.07284188923175e-20	-0.00605540526959528	0.157	0.033	2.95138803727654e-16	Positive_Negative
PLD3	1.07441025949803e-20	0.241221893834228	0.57	0.25	2.95570262387909e-16	Positive_Negative
ANKRD28	1.09229511183348e-20	0.101585807638406	0.335	0.113	3.00490385265389e-16	Positive_Negative
KMT2A	1.10031178984452e-20	0.104359216737059	0.368	0.133	3.02695773386228e-16	Positive_Negative
RNF213	1.1216943469405e-20	0.155352576368952	0.636	0.295	3.08578114843331e-16	Positive_Negative
DENND10	1.13653388400315e-20	0.0749048683911765	0.252	0.074	3.12660471489266e-16	Positive_Negative
CMTM3	1.14153084449038e-20	0.169919933723474	0.252	0.074	3.14035135319305e-16	Positive_Negative
CDC42EP5	1.14734567183203e-20	0.12217473353315	0.165	0.036	3.15634794320993e-16	Positive_Negative
SNX25	1.14817365669885e-20	0.0786645566027939	0.244	0.069	3.15862572957855e-16	Positive_Negative
SLC36A4	1.1561533224842e-20	0.079048650852971	0.281	0.088	3.18057779015403e-16	Positive_Negative
PIK3R2	1.19054966411059e-20	0.160552302979406	0.149	0.03	3.27520212596824e-16	Positive_Negative
FAM126B	1.19301164099616e-20	0.0892429125939005	0.318	0.105	3.28197502438043e-16	Positive_Negative
PHETA2	1.19854641499571e-20	0.0323545075382419	0.095	0.013	3.29720118765319e-16	Positive_Negative
YKT6	1.21218769438967e-20	0.0949050667691572	0.273	0.083	3.33472834726597e-16	Positive_Negative
MYO1D	1.21294689464748e-20	0.218399042752795	0.256	0.077	3.33681690717523e-16	Positive_Negative
HDLBP	1.21571510701652e-20	0.230701035141873	0.707	0.347	3.34443225940246e-16	Positive_Negative
ROCK2	1.24971920731638e-20	0.112011055094507	0.331	0.112	3.43797753932737e-16	Positive_Negative
ENG	1.25448732287246e-20	0.10198779365403	0.128	0.023	3.45109462522214e-16	Positive_Negative
MGLL	1.25685426422369e-20	-0.00279523012283311	0.492	0.197	3.45760608087938e-16	Positive_Negative
AC104667.2	1.27942034988796e-20	0.057930684518764	0.107	0.016	3.51968538254177e-16	Positive_Negative
ATP6V0C	1.2951720608376e-20	0.434997559857472	0.607	0.286	3.56301833936423e-16	Positive_Negative
PPP1R14B-AS1	1.36726109882683e-20	0.0413364657967158	0.112	0.018	3.7613352828726e-16	Positive_Negative
ICMT	1.37455158393806e-20	0.0527542439041318	0.331	0.111	3.78139140741362e-16	Positive_Negative
PHLDA3	1.37532519875661e-20	0.137152941959447	0.335	0.115	3.78351962177944e-16	Positive_Negative
YIF1A	1.37986254336761e-20	0.208407680994873	0.591	0.276	3.79600185680428e-16	Positive_Negative
SRPRA	1.41233560968973e-20	0.136757841661308	0.347	0.121	3.88533526225646e-16	Positive_Negative
TBXA2R	1.42920568383426e-20	0.053148428372432	0.05	0.003	3.93174483622806e-16	Positive_Negative
SPATS2L	1.44780719081417e-20	0.283883083367969	0.674	0.343	3.98291758192978e-16	Positive_Negative
STAT5B	1.45772680555777e-20	0.0870398556394436	0.169	0.038	4.01020644208943e-16	Positive_Negative
HDAC7	1.45969427060437e-20	0.0413191228096213	0.384	0.14	4.01561893843261e-16	Positive_Negative
AL139384.1	1.5265358879148e-20	0.0937766916757333	0.074	0.008	4.19950022765362e-16	Positive_Negative
AC012640.2	1.61955803040502e-20	0.0179481361632638	0.116	0.019	4.45540414164422e-16	Positive_Negative
C12orf49	1.62992259914504e-20	-0.0494192347236559	0.231	0.063	4.48391707024801e-16	Positive_Negative
LRP5	1.6761648449975e-20	0.107207003640147	0.306	0.1	4.61112948858812e-16	Positive_Negative
AC073389.1	1.69742236213255e-20	0.100764327092121	0.079	0.009	4.66960891822665e-16	Positive_Negative
BOLA1	1.71165375019128e-20	0.00116930054554221	0.355	0.124	4.70875946677622e-16	Positive_Negative
METTL2A	1.74590275582413e-20	0.127039540510959	0.256	0.077	4.80297848127219e-16	Positive_Negative
CTBP2	1.74690436161934e-20	0.107484920325104	0.43	0.169	4.80573389881482e-16	Positive_Negative
DOHH	1.77742220968857e-20	0.122847130826031	0.26	0.078	4.88968849885326e-16	Positive_Negative
SCNN1D	1.7782272575398e-20	0.0615721103897281	0.083	0.01	4.89190318549198e-16	Positive_Negative
FKBP14	1.79340450173541e-20	0.117382245169683	0.186	0.045	4.93365578427412e-16	Positive_Negative
CELSR3	1.87193275834424e-20	0.0752438430605314	0.103	0.015	5.14968701820501e-16	Positive_Negative
GLB1L2	1.87790466537728e-20	0.0737720588651524	0.116	0.019	5.16611573445291e-16	Positive_Negative
SLC12A7	1.87974996670829e-20	0.0662295759115206	0.393	0.145	5.17119215841451e-16	Positive_Negative
DIP2C	1.8975397175195e-20	0.081893442334566	0.202	0.052	5.22013176289614e-16	Positive_Negative
SAMD1	1.94109951812535e-20	0.0671548859024307	0.264	0.08	5.33996477436283e-16	Positive_Negative
KCNK1	1.97554633584915e-20	0.0749316763187159	0.376	0.135	5.43472796992101e-16	Positive_Negative
C11orf98	1.9980678994351e-20	0.042491058392024	0.079	0.009	5.49668479134596e-16	Positive_Negative
MAPK3	2.03588403320683e-20	0.0427825131635575	0.322	0.109	5.60071697535198e-16	Positive_Negative
PVT1	2.08959256939351e-20	0.19808970219002	0.31	0.103	5.74846915840155e-16	Positive_Negative
RUNX1	2.1150952987072e-20	0.117648070959412	0.467	0.193	5.81862716674351e-16	Positive_Negative
DDR1	2.11671868399822e-20	0.194414298113664	0.488	0.202	5.8230930996791e-16	Positive_Negative
TBCD	2.1177691408263e-20	0.0817811529540194	0.298	0.097	5.82598290641314e-16	Positive_Negative
HDGFL2	2.1375551010837e-20	0.0501310990237541	0.194	0.048	5.88041408308127e-16	Positive_Negative
PNMA2	2.14270101091587e-20	0.0722900547807345	0.153	0.032	5.89457048102955e-16	Positive_Negative
TMEM150A	2.16076068842487e-20	0.144672970126081	0.248	0.072	5.9442526538568e-16	Positive_Negative
AC002558.3	2.18991303336951e-20	0.063059393985014	0.095	0.013	6.02445075479953e-16	Positive_Negative
CD2BP2	2.22509357771171e-20	0.0510653268727801	0.405	0.149	6.12123243228492e-16	Positive_Negative
TCIRG1	2.22752551019371e-20	0.139304931387112	0.306	0.102	6.12792267854289e-16	Positive_Negative
SLC22A23	2.24842036556298e-20	0.226939651088974	0.24	0.07	6.18540442566375e-16	Positive_Negative
SLC25A29	2.30536327591747e-20	0.184208348796971	0.293	0.096	6.34205437204897e-16	Positive_Negative
ZNF514	2.31726177134369e-20	0.112949508876701	0.223	0.062	6.37478713296648e-16	Positive_Negative
PLCG1	2.32156032174925e-20	0.113724845430994	0.165	0.037	6.38661244513218e-16	Positive_Negative
USP31	2.35597646374787e-20	0.0515379082832803	0.153	0.032	6.48129125177039e-16	Positive_Negative
MRGBP	2.35890375270366e-20	0.0682688748211482	0.269	0.082	6.48934422368776e-16	Positive_Negative
QPRT	2.38767821549988e-20	0.213503652680686	0.376	0.139	6.56850277084018e-16	Positive_Negative
CREBBP	2.39997466222095e-20	0.132828080561047	0.339	0.118	6.60233029576982e-16	Positive_Negative
ELOVL1	2.40599818201432e-20	0.12312890972218	0.368	0.136	6.61890099872138e-16	Positive_Negative
BECN1	2.43343489551127e-20	0.148652844096169	0.43	0.172	6.69437939755149e-16	Positive_Negative
MPZL1	2.44514742269271e-20	0.182832062125842	0.5	0.218	6.72660055982765e-16	Positive_Negative
CLN3	2.47425746502549e-20	0.10455069505228	0.248	0.072	6.80668228628513e-16	Positive_Negative
AC023590.1	2.48694140670273e-20	0.0557258416648447	0.095	0.013	6.8415758098392e-16	Positive_Negative
IFI27L2	2.49393355680899e-20	0.190901800187624	0.459	0.187	6.86081121478153e-16	Positive_Negative
GNPTG	2.54115751572969e-20	0.20832459874874	0.31	0.104	6.99072432577237e-16	Positive_Negative
S100A13	2.55385198967755e-20	0.526391151452552	0.81	0.492	7.02564682360295e-16	Positive_Negative
SYVN1	2.59653977038739e-20	0.1041675683492	0.277	0.087	7.14308090833572e-16	Positive_Negative
SLC35B1	2.59914868920823e-20	0.308228925520739	0.504	0.217	7.15025804401183e-16	Positive_Negative
KIAA0100	2.6299754330209e-20	0.143428795001292	0.281	0.089	7.2350624162405e-16	Positive_Negative
ZFP36L1	2.67638915978147e-20	0.348364050886645	0.781	0.419	7.36274657855882e-16	Positive_Negative
ISYNA1	2.68455937563682e-20	0.184754253506046	0.302	0.1	7.38522284237689e-16	Positive_Negative
ZNF516	2.69403050374427e-20	0.0555775099350347	0.182	0.043	7.41127791580048e-16	Positive_Negative
TNS1	2.8321222301488e-20	0.0189690549671224	0.314	0.104	7.79116825513935e-16	Positive_Negative
AC008443.5	2.85193581183577e-20	0.0529928903321432	0.07	0.007	7.84567541836022e-16	Positive_Negative
GPSM1	2.85482579083614e-20	0.127000267331281	0.12	0.021	7.85362575059021e-16	Positive_Negative
SLC11A2	2.91784099419209e-20	0.186954831921213	0.322	0.111	8.02698057502243e-16	Positive_Negative
TPP1	3.03591254275791e-20	0.174099189838196	0.409	0.159	8.35179540512701e-16	Positive_Negative
IKZF2	3.06365362106771e-20	0.069318751951767	0.174	0.04	8.42811111155728e-16	Positive_Negative
GPR108	3.11797255971346e-20	0.161652132779437	0.368	0.137	8.57754251177171e-16	Positive_Negative
TBC1D9	3.18310327431402e-20	0.12575121903506	0.236	0.068	8.75671710763788e-16	Positive_Negative
TRIM8	3.24148421596528e-20	0.172851280448342	0.355	0.128	8.91732307812049e-16	Positive_Negative
PKD2	3.26022781993918e-20	0.119253263412147	0.14	0.028	8.96888673265269e-16	Positive_Negative
POLRMT	3.30278460660251e-20	0.249743269603972	0.198	0.051	9.08596045276352e-16	Positive_Negative
TNK2	3.32858620573713e-20	0.0643666976578275	0.202	0.052	9.15694065198285e-16	Positive_Negative
SDSL	3.36477055937801e-20	0.157984888196461	0.231	0.065	9.25648380884891e-16	Positive_Negative
FGD4	3.42742616434996e-20	0.127321903711382	0.264	0.081	9.42884937812675e-16	Positive_Negative
DDX43	3.46555384844027e-20	0.0312407454894767	0.058	0.005	9.53373863705919e-16	Positive_Negative
PPP1R18	3.57622546692033e-20	0.110654385080673	0.236	0.067	9.83819625949784e-16	Positive_Negative
MBD5	3.6219621078985e-20	0.124500225420325	0.285	0.09	9.96401775882876e-16	Positive_Negative
PTPN1	3.63293077175013e-20	0.0573413773029172	0.413	0.162	9.99419255308461e-16	Positive_Negative
ZNF710	3.74796845121273e-20	0.0568569784818486	0.19	0.047	1.03106612092862e-15	Positive_Negative
ENAH	3.8026130686823e-20	0.0698085533654325	0.537	0.228	1.0460988551945e-15	Positive_Negative
FUT8	3.8067570228425e-20	0.0728412059815686	0.269	0.083	1.04723885698397e-15	Positive_Negative
FGFBP1	3.82173778480381e-20	0.412024035998808	0.128	0.024	1.05136006459953e-15	Positive_Negative
PYGB	3.83508475581089e-20	0.101679068639417	0.384	0.147	1.05503181632358e-15	Positive_Negative
GRAMD4	3.84090487411525e-20	0.0943405844483946	0.236	0.068	1.0566329308691e-15	Positive_Negative
IRS2	3.88002328453635e-20	0.197592255391982	0.496	0.212	1.06739440557595e-15	Positive_Negative
CTSD	4.04735646425197e-20	0.543088181332933	0.872	0.559	1.11342776331572e-15	Positive_Negative
UCKL1	4.06409702497075e-20	0.00970406020182624	0.364	0.13	1.11803309156945e-15	Positive_Negative
COPS9	4.07227915017616e-20	0.359080702469976	0.785	0.439	1.12028399421346e-15	Positive_Negative
CTSL	4.07451794952084e-20	0.0129502723752065	0.455	0.18	1.12089988791318e-15	Positive_Negative
KLHL17	4.14216471755976e-20	0.0586655979724205	0.136	0.026	1.13950951380069e-15	Positive_Negative
SIRT7	4.34478476644594e-20	0.113060982811586	0.38	0.141	1.19525028924928e-15	Positive_Negative
ATAD3B	4.35287183469899e-20	0.0600155892192141	0.26	0.079	1.19747504172569e-15	Positive_Negative
SFTA3	4.61323121609364e-20	0.129660468585978	0.62	0.268	1.26909990754736e-15	Positive_Negative
BCL6	4.63313177732264e-20	0.119183729390767	0.343	0.12	1.27457455194146e-15	Positive_Negative
GTPBP3	4.67638843211705e-20	0.0988595765068657	0.202	0.053	1.2864744576754e-15	Positive_Negative
CDK12	4.82349334020229e-20	0.059756123324522	0.413	0.158	1.32694301788965e-15	Positive_Negative
EFHD2	4.89727993810179e-20	0.174671316594993	0.446	0.181	1.3472417109718e-15	Positive_Negative
AC244090.1	4.92661294036944e-20	0.0521179067505843	0.153	0.032	1.35531121989563e-15	Positive_Negative
AC016831.5	4.98919632319158e-20	0.0255386037815994	0.128	0.024	1.37252790851e-15	Positive_Negative
MAP1S	5.01442156527897e-20	0.0841679439302176	0.207	0.055	1.37946737260824e-15	Positive_Negative
RAB11FIP5	5.03038326921283e-20	0.104703244541852	0.145	0.029	1.38385843736045e-15	Positive_Negative
DEPTOR	5.22492286574857e-20	0.106847413088283	0.227	0.064	1.43737628036743e-15	Positive_Negative
DNASE1	5.26815856540838e-20	0.0716053796086199	0.211	0.056	1.44927042134384e-15	Positive_Negative
LINC00482	5.29048536645509e-20	0.0509427887329467	0.116	0.02	1.4554125243118e-15	Positive_Negative
AHNAK	5.29347497585904e-20	0.268734607833957	0.512	0.23	1.45623496585882e-15	Positive_Negative
ANKIB1	5.31672408696716e-20	0.0929559643671981	0.298	0.098	1.46263079632467e-15	Positive_Negative
USP36	5.72490991625404e-20	0.0836184201690399	0.285	0.092	1.57492271796149e-15	Positive_Negative
AC009404.1	5.74087625297402e-20	0.0594317506660489	0.083	0.01	1.57931505719315e-15	Positive_Negative
CLDN3	5.83642771936636e-20	0.263726139485213	0.74	0.376	1.60560126559769e-15	Positive_Negative
TMPRSS13	5.97318468991096e-20	0.114701593794509	0.161	0.036	1.6432231081945e-15	Positive_Negative
MED24	6.07577068251304e-20	0.0918395858188701	0.306	0.102	1.67144451475934e-15	Positive_Negative
MT-CO2	6.13673121682168e-20	0.913904228239361	0.764	0.568	1.68821475774764e-15	Positive_Negative
DYRK4	6.18619865950119e-20	0.108337196922287	0.227	0.064	1.70182325122878e-15	Positive_Negative
SLFN13	6.22479667725695e-20	0.0132720938512804	0.207	0.054	1.71244156591339e-15	Positive_Negative
CHST4	6.29143691189977e-20	0.111896641940156	0.066	0.006	1.73077429446363e-15	Positive_Negative
SPG7	6.43615529835771e-20	0.199006296844231	0.355	0.129	1.77058632257821e-15	Positive_Negative
SMAD4	6.50845757350036e-20	0.097128491501295	0.273	0.085	1.79047667846995e-15	Positive_Negative
ZBED4	6.76970254451892e-20	0.0794575700055392	0.169	0.039	1.86234516999715e-15	Positive_Negative
LIX1L	6.84881168408981e-20	0.105186565522027	0.174	0.041	1.88410809429311e-15	Positive_Negative
FAM177A1	6.90703321297209e-20	0.295114096093331	0.731	0.385	1.90012483688862e-15	Positive_Negative
MLXIP	7.12442096375856e-20	0.232559385377905	0.405	0.158	1.95992820712998e-15	Positive_Negative
CNPY3	7.20189763453581e-20	0.211612723793218	0.463	0.191	1.9812420392608e-15	Positive_Negative
DYNC1H1	7.41896620677101e-20	0.16661091005674	0.508	0.216	2.0409576034827e-15	Positive_Negative
MYO9B	7.4394800776452e-20	0.0628495302845391	0.248	0.073	2.04660096936019e-15	Positive_Negative
SNHG3	7.47748604067782e-20	0.0567463701337674	0.331	0.112	2.05705640979047e-15	Positive_Negative
CARS2	7.49198902583301e-20	0.162202585213282	0.223	0.063	2.06104618100666e-15	Positive_Negative
MARK2	7.52352687867121e-20	0.0538294102466126	0.269	0.082	2.06972224432245e-15	Positive_Negative
TIMM8B	7.60072122083462e-20	0.168321647764267	0.674	0.325	2.0909584078516e-15	Positive_Negative
TEPP	7.92141865601692e-20	0.235138512634613	0.174	0.041	2.17918227227026e-15	Positive_Negative
STPG3	8.33990705251489e-20	0.0281233497881196	0.066	0.006	2.29430843014685e-15	Positive_Negative
IRX2	8.38003390932495e-20	0.0919566989116539	0.426	0.164	2.30534732845529e-15	Positive_Negative
MUC20	8.51585735207056e-20	0.0427958322362936	0.322	0.11	2.34271235755461e-15	Positive_Negative
RPL36	8.532498486538e-20	0.488675119855966	0.988	0.906	2.3472903336466e-15	Positive_Negative
KIAA1522	9.01223755299794e-20	0.0427313263372713	0.417	0.159	2.47926655082973e-15	Positive_Negative
ATG4B	9.07856345026727e-20	0.154661868822861	0.38	0.143	2.49751280516853e-15	Positive_Negative
LMAN2	9.79722905214141e-20	0.302164250289039	0.702	0.348	2.6952177122441e-15	Positive_Negative
PICALM	9.9046814629046e-20	0.144155052706839	0.376	0.142	2.72477787044506e-15	Positive_Negative
SLC39A3	1.00632365683529e-19	0.0266133839968988	0.264	0.081	2.76839637995388e-15	Positive_Negative
GPD2	1.01067508873004e-19	0.15866518320423	0.285	0.094	2.78036716909633e-15	Positive_Negative
Z95331.1	1.03010741467014e-19	0.0940985068515032	0.087	0.011	2.83382549775755e-15	Positive_Negative
NUDT22	1.0335177719213e-19	0.0223484754343909	0.384	0.142	2.8432073905555e-15	Positive_Negative
BABAM1	1.07253005407238e-19	0.0621335703267654	0.467	0.189	2.95053017875311e-15	Positive_Negative
GOSR1	1.07573435093891e-19	0.104306315313662	0.405	0.152	2.95934519943295e-15	Positive_Negative
VEGFB	1.10655301156082e-19	0.102836254449613	0.318	0.108	3.04412733480382e-15	Positive_Negative
NUBP2	1.11992203376563e-19	0.130178310481879	0.479	0.198	3.08090551488924e-15	Positive_Negative
SELENOI	1.12594621041852e-19	0.0888635220183594	0.145	0.03	3.09747802486135e-15	Positive_Negative
TIMP1	1.17470475676489e-19	0.108105447385545	0.707	0.34	3.23161278586021e-15	Positive_Negative
PHF10	1.17547486760965e-19	0.042511803578728	0.289	0.093	3.23373136079414e-15	Positive_Negative
E2F1	1.18078016045523e-19	0.0722730693185963	0.12	0.021	3.24832622141233e-15	Positive_Negative
FAR1	1.20441838447726e-19	0.0554471148454609	0.318	0.108	3.31335497569693e-15	Positive_Negative
DPP7	1.20935253963981e-19	0.194869503932139	0.483	0.205	3.32692883654912e-15	Positive_Negative
MAP4	1.23401530949086e-19	-0.0169129964606844	0.405	0.155	3.39477611640936e-15	Positive_Negative
CTDNEP1	1.24372370929014e-19	0.214882138398289	0.413	0.163	3.42148392425718e-15	Positive_Negative
ASB16-AS1	1.26104884385266e-19	0.0656865996089357	0.128	0.024	3.46914536943866e-15	Positive_Negative
PRPSAP1	1.2646473072941e-19	0.0422137277220429	0.347	0.124	3.47904474236607e-15	Positive_Negative
STK40	1.27103522549167e-19	0.115095581516352	0.24	0.071	3.49661790532759e-15	Positive_Negative
URB1-AS1	1.2923212106485e-19	0.0237096589415606	0.149	0.031	3.55517565049402e-15	Positive_Negative
EPS8L2	1.29656560409093e-19	0.0315496869273443	0.517	0.226	3.56685197685416e-15	Positive_Negative
RYK	1.33441921549116e-19	0.157892689728541	0.298	0.099	3.67098726181618e-15	Positive_Negative
GALNT3	1.37371757835375e-19	0.215502849998725	0.446	0.181	3.77909705805116e-15	Positive_Negative
HCG11	1.37492506659774e-19	0.0670602789393798	0.12	0.021	3.78241885821037e-15	Positive_Negative
NPM3	1.38149588313416e-19	0.0546574251140106	0.376	0.14	3.80049517450208e-15	Positive_Negative
STARD10	1.38893791640043e-19	0.161413640185981	0.521	0.22	3.82096820801759e-15	Positive_Negative
HMG20B	1.45313077797312e-19	0.112402090081339	0.512	0.222	3.99756277020405e-15	Positive_Negative
ARHGDIB	1.46171362020986e-19	0.148299470068519	0.566	0.244	4.02117416919733e-15	Positive_Negative
IGHG1	1.46711252512527e-19	-0.0360930695017488	0.397	0.153	4.03602655661961e-15	Positive_Negative
KANK2	1.48057753687845e-19	0.0220653618421188	0.231	0.066	4.07306880395263e-15	Positive_Negative
PDXP	1.52574584172791e-19	0.0409697735114399	0.079	0.009	4.19732681059349e-15	Positive_Negative
NFYA	1.52829189504365e-19	0.0223980742729439	0.223	0.062	4.20433100326509e-15	Positive_Negative
LEMD2	1.52951325854204e-19	0.0214186295233009	0.227	0.064	4.20769097424915e-15	Positive_Negative
BAIAP3	1.54310150408975e-19	0.152653158486949	0.136	0.027	4.2450722377509e-15	Positive_Negative
AL136531.1	1.54646848395298e-19	0.0242858614251217	0.033	0.001	4.25433479935465e-15	Positive_Negative
DNAH17-AS1	1.60622026749204e-19	0.0157653810212736	0.033	0.001	4.41871195587059e-15	Positive_Negative
BCL2L13	1.61924889317186e-19	0.143753955893364	0.298	0.1	4.45455370511578e-15	Positive_Negative
MPP3	1.64133798864931e-19	0.0187315170378511	0.14	0.028	4.51532080677426e-15	Positive_Negative
RALGAPB	1.66144028542634e-19	0.0831205955211726	0.24	0.071	4.57062222520787e-15	Positive_Negative
RASSF7	1.66268917356105e-19	0.156366886769869	0.525	0.233	4.57405791646645e-15	Positive_Negative
ABHD17C	1.66780073677039e-19	0.106978765286186	0.355	0.128	4.58811982685536e-15	Positive_Negative
CDC42EP3	1.66804462464737e-19	0.123498850191808	0.413	0.16	4.58879076240491e-15	Positive_Negative
NDUFS8	1.72505381568347e-19	0.262677629696471	0.764	0.423	4.74562304694523e-15	Positive_Negative
KIF13A	1.73459387183798e-19	0.159953521142162	0.277	0.089	4.77186774142628e-15	Positive_Negative
STT3A	1.73952156324948e-19	0.178880775341505	0.285	0.095	4.78542382049931e-15	Positive_Negative
ZNF689	1.76207751971182e-19	0.0330361756579057	0.107	0.018	4.84747525672722e-15	Positive_Negative
ZMYND8	1.77363156386678e-19	0.124807914657834	0.438	0.177	4.87926043219752e-15	Positive_Negative
YIPF2	1.78000533560502e-19	0.108488487770732	0.421	0.168	4.8967946782494e-15	Positive_Negative
ZBTB10	1.79102905159611e-19	0.0893829396423173	0.26	0.08	4.92712092094091e-15	Positive_Negative
SIPA1	1.84896627551364e-19	0.0504045157829358	0.372	0.139	5.08650622393803e-15	Positive_Negative
LPGAT1	1.87040387297e-19	0.032122808517301	0.339	0.12	5.14548105454047e-15	Positive_Negative
ITGA1	1.87284211152653e-19	0.109045938185599	0.219	0.061	5.15218864880949e-15	Positive_Negative
ECSIT	1.88608438845792e-19	0.142453261149438	0.269	0.086	5.18861815264773e-15	Positive_Negative
TUBG2	1.91999958238599e-19	0.0673618788737024	0.186	0.046	5.28191885114386e-15	Positive_Negative
LRBA	1.92810312077786e-19	0.143499157999776	0.343	0.124	5.30421168525989e-15	Positive_Negative
FCSK	2.00331103569444e-19	0.0673633709320714	0.112	0.019	5.51110865919541e-15	Positive_Negative
MLX	2.00750376665401e-19	0.125135333179359	0.483	0.206	5.52264286206518e-15	Positive_Negative
MBIP	2.010071225292e-19	-0.000751263908085775	0.541	0.228	5.52970594077829e-15	Positive_Negative
GPAA1	2.03997035226266e-19	0.265778328661916	0.442	0.184	5.61195843907457e-15	Positive_Negative
PTPN6	2.04715363144156e-19	0.0197820901962729	0.281	0.09	5.63171964009572e-15	Positive_Negative
ANO9	2.15539312044378e-19	0.0827925472133343	0.236	0.069	5.92948647434083e-15	Positive_Negative
CRLF2	2.16365522009807e-19	0.062288482983832	0.037	0.002	5.95221551048979e-15	Positive_Negative
SIDT1-AS1	2.17412522872014e-19	0.133744427641928	0.037	0.002	5.98101850420911e-15	Positive_Negative
SLC9A3R2	2.19502410354963e-19	0.0267578109309313	0.43	0.164	6.03851130886502e-15	Positive_Negative
C5orf24	2.23198292430629e-19	0.130039773596283	0.24	0.07	6.1401850247666e-15	Positive_Negative
ABHD17A	2.24073345068229e-19	0.12035421103465	0.289	0.096	6.16425772282698e-15	Positive_Negative
ENDOD1	2.28700755731987e-19	0.160539193094867	0.248	0.075	6.29155779018695e-15	Positive_Negative
XKRX	2.37906670596637e-19	0.0888069369182387	0.124	0.023	6.54481250811349e-15	Positive_Negative
TMCO1	2.410821286543e-19	0.443114733085644	0.777	0.412	6.6321693592798e-15	Positive_Negative
TNFRSF10B	2.42963535040215e-19	0.144024760869181	0.293	0.098	6.68392684895631e-15	Positive_Negative
DHCR24	2.46110734468752e-19	0.169475876199325	0.545	0.244	6.77050630523537e-15	Positive_Negative
MT-ND4	2.47101983067393e-19	0.859125091853052	0.773	0.573	6.79777555418398e-15	Positive_Negative
MDFIC	2.47429320653714e-19	0.120426093463296	0.186	0.047	6.80678061118366e-15	Positive_Negative
SEC23B	2.48012335951491e-19	0.0937400477989537	0.372	0.14	6.82281936202553e-15	Positive_Negative
NKIRAS2	2.49563005765835e-19	0.167687848576604	0.306	0.105	6.86547828861813e-15	Positive_Negative
BOLA2	2.51283977551727e-19	-0.0328578115753141	0.298	0.097	6.91282222244801e-15	Positive_Negative
NUP107	2.52318175460381e-19	0.0940077240155415	0.314	0.107	6.94127300691509e-15	Positive_Negative
RNF145	2.54154775874341e-19	0.242316873356912	0.636	0.305	6.99179788430313e-15	Positive_Negative
ADK	2.57712724507369e-19	0.0417234364752116	0.45	0.18	7.08967705119773e-15	Positive_Negative
SCARB2	2.60968938636294e-19	0.106118112582387	0.517	0.226	7.17925550188445e-15	Positive_Negative
TST	2.6102978919279e-19	0.0826935187593192	0.298	0.098	7.18092950069365e-15	Positive_Negative
AC015813.1	2.63098973805045e-19	0.0901407854418642	0.12	0.022	7.2378527693768e-15	Positive_Negative
YIPF3	2.70969093848208e-19	0.215314980184565	0.612	0.295	7.45435977176421e-15	Positive_Negative
PYM1	2.75287515859196e-19	0.227073501543411	0.405	0.158	7.57315956128648e-15	Positive_Negative
DDA1	2.79752582104665e-19	0.06540573503526	0.405	0.16	7.69599353369934e-15	Positive_Negative
MACO1	2.92243507803857e-19	0.0641768789288975	0.244	0.072	8.03961889968411e-15	Positive_Negative
TBRG1	2.94025860441098e-19	0.0899651513781294	0.326	0.114	8.08865142073461e-15	Positive_Negative
B3GNT7	2.94162771508173e-19	0.312473319257525	0.252	0.077	8.09241784418984e-15	Positive_Negative
CMTM6	2.94978017868882e-19	0.195232749401436	0.533	0.236	8.11484527157294e-15	Positive_Negative
AC093227.1	2.96060468555595e-19	0.031934237796603	0.066	0.007	8.14462348996443e-15	Positive_Negative
LARGE2	2.96222222967753e-19	0.109602679845221	0.165	0.039	8.14907335384289e-15	Positive_Negative
NCOA3	2.99655390315187e-19	0.0821565575061395	0.326	0.114	8.2435197875708e-15	Positive_Negative
PXN	2.99839696261106e-19	0.0700960834174627	0.289	0.096	8.24859004414302e-15	Positive_Negative
LINC02762	3.11471849004636e-19	0.0982516328659732	0.099	0.015	8.56859056611754e-15	Positive_Negative
CCDC167	3.12888438376669e-19	0.101058561040598	0.525	0.227	8.60756093974216e-15	Positive_Negative
ARHGAP27	3.13888913333302e-19	0.0867362031006441	0.19	0.049	8.63508400579915e-15	Positive_Negative
SNHG17	3.14080665069263e-19	0.073482992570034	0.339	0.12	8.64035909605543e-15	Positive_Negative
PRCP	3.15864187465724e-19	0.118965758285816	0.277	0.089	8.68942379718207e-15	Positive_Negative
TMEM54	3.22141014851986e-19	0.213004751385217	0.558	0.261	8.86209931857813e-15	Positive_Negative
DDB1	3.39528341864953e-19	0.174533249870968	0.459	0.194	9.34042468470487e-15	Positive_Negative
CACNB1	3.40808603869461e-19	0.13263705895499	0.153	0.034	9.37564469244888e-15	Positive_Negative
COA8	3.42303236336099e-19	0.0172690269863983	0.339	0.12	9.41676203160609e-15	Positive_Negative
MRPL12	3.43201229526901e-19	0.19736564243175	0.603	0.29	9.44146582428504e-15	Positive_Negative
AARSD1	3.44507799510144e-19	-0.00269454343130709	0.322	0.111	9.47740956452406e-15	Positive_Negative
ARRB1	3.51326006611336e-19	0.00771958922319371	0.269	0.085	9.66497844187785e-15	Positive_Negative
MARCH6	3.52771629003587e-19	0.182812852045192	0.537	0.242	9.70474751388868e-15	Positive_Negative
DCAF15	3.58389751251047e-19	0.13074233394589	0.169	0.04	9.8593020569163e-15	Positive_Negative
NBEAL2	3.58671328435871e-19	0.0660841763096477	0.236	0.069	9.86704824527081e-15	Positive_Negative
ARHGAP21	3.68142807396545e-19	0.0671765348503914	0.289	0.096	1.0127608631479e-14	Positive_Negative
SPRY1	3.80434319146598e-19	0.113702011134067	0.277	0.089	1.04657481197229e-14	Positive_Negative
VARS	3.84547431770104e-19	0.0879339404634756	0.293	0.098	1.05788998479956e-14	Positive_Negative
KIF1B	3.87445851838854e-19	-0.0224253517138439	0.306	0.104	1.06586353840869e-14	Positive_Negative
MICU1	3.94956760556356e-19	0.0876552190430089	0.326	0.115	1.08652604829053e-14	Positive_Negative
TSPAN4	3.95799787017784e-19	-0.00746967173734853	0.302	0.101	1.08884521408592e-14	Positive_Negative
TK2	3.97941355414985e-19	0.0859035031256654	0.174	0.042	1.09473666874662e-14	Positive_Negative
ABI2	4.05039560800324e-19	0.156799619112895	0.405	0.161	1.11426383176169e-14	Positive_Negative
TXNDC17	4.12117181758149e-19	0.518930115632441	0.843	0.526	1.13373436701667e-14	Positive_Negative
IL13RA1	4.16256173716101e-19	0.135416416795604	0.434	0.179	1.14512073389299e-14	Positive_Negative
AC080112.4	4.19146251077297e-19	0.0590713732415972	0.074	0.009	1.15307133671365e-14	Positive_Negative
C19orf53	4.33175027659148e-19	0.369592822393739	0.62	0.31	1.19166450109032e-14	Positive_Negative
AAK1	4.42423129138462e-19	0.0767906628899947	0.397	0.154	1.21710602825991e-14	Positive_Negative
TM7SF3	4.45153836991066e-19	0.124035345675584	0.409	0.16	1.22461820556242e-14	Positive_Negative
SIDT2	4.56641964894306e-19	0.0735909333053049	0.14	0.029	1.25622204542424e-14	Positive_Negative
SLC29A4	4.83748587435101e-19	0.122186747214051	0.132	0.026	1.33079236403396e-14	Positive_Negative
SCRIB	4.98530890837118e-19	0.0513632932391289	0.231	0.068	1.37145848069291e-14	Positive_Negative
ZC3H7B	5.05079800212795e-19	0.105913513429221	0.231	0.067	1.3894745303854e-14	Positive_Negative
ZNF692	5.16922127822461e-19	0.138617696080453	0.264	0.084	1.42205277363959e-14	Positive_Negative
CHCHD1	5.30659815959244e-19	0.00155126356713076	0.558	0.249	1.45984515370388e-14	Positive_Negative
PAM16	5.38119923200789e-19	0.160101658800082	0.417	0.165	1.48036790872537e-14	Positive_Negative
SLFN5	5.38554644017948e-19	0.0915501007718558	0.372	0.141	1.48156382569338e-14	Positive_Negative
MARVELD3	5.39831610109184e-19	0.139078709710074	0.314	0.108	1.48507675941036e-14	Positive_Negative
CDYL	5.45168958758358e-19	0.0991357881986724	0.256	0.08	1.49975980554424e-14	Positive_Negative
CARD10	5.48231530478315e-19	0.0619916664666647	0.128	0.025	1.50818494034585e-14	Positive_Negative
TNRC6B	5.56030036062591e-19	0.121373435638845	0.504	0.221	1.52963862920819e-14	Positive_Negative
SLC39A11	5.64713846140062e-19	0.134835325734934	0.227	0.067	1.55352779073131e-14	Positive_Negative
ACTN4	5.73770234043823e-19	0.262250346114991	0.686	0.348	1.57844191385456e-14	Positive_Negative
AC027601.6	5.78774701826791e-19	0.0430687891682081	0.132	0.026	1.5922092047255e-14	Positive_Negative
RBM5	5.82386892844097e-19	0.111376212934283	0.388	0.149	1.60214634221411e-14	Positive_Negative
OGFRL1	5.90857672406527e-19	0.0381010820266017	0.182	0.045	1.62544945679036e-14	Positive_Negative
SEPTIN2	6.19809400267713e-19	0.0649279344411196	0.5	0.211	1.70509566013648e-14	Positive_Negative
DPM3	6.19826423503853e-19	0.225154122517508	0.603	0.294	1.7051424910591e-14	Positive_Negative
RBPJ	6.23645831293332e-19	0.0191110250085516	0.521	0.222	1.71564968188796e-14	Positive_Negative
DERL1	6.27772228112456e-19	0.158904020662138	0.438	0.177	1.72700139953737e-14	Positive_Negative
AC078846.1	6.28461373644902e-19	0.0614711497760862	0.095	0.014	1.72889723889713e-14	Positive_Negative
SCYL1	6.39139707097232e-19	0.0511574130691449	0.347	0.126	1.75827333422448e-14	Positive_Negative
STX1A	6.39198069487023e-19	0.12939850133934	0.19	0.05	1.7584338891588e-14	Positive_Negative
PLXNA1	6.50090290701465e-19	0.0878964742680533	0.174	0.043	1.78839838971973e-14	Positive_Negative
ARFGEF1	6.62569742872279e-19	0.139684217870253	0.281	0.092	1.82272936264164e-14	Positive_Negative
FBXL6	7.0988515731546e-19	0.0526929812056975	0.149	0.032	1.95289406777483e-14	Positive_Negative
KIAA0930	7.2293215457342e-19	0.0689431132748619	0.219	0.063	1.98878635723148e-14	Positive_Negative
GNA13	7.23978413558524e-19	0.0384704408419011	0.24	0.072	1.9916646156995e-14	Positive_Negative
TET3	7.26827470545046e-19	0.117102206168761	0.157	0.036	1.99950237146942e-14	Positive_Negative
THOP1	7.31672843865615e-19	-0.00480989828801914	0.19	0.049	2.01283199347431e-14	Positive_Negative
DVL3	7.46234297189728e-19	0.112135779115208	0.264	0.084	2.05289055156894e-14	Positive_Negative
TMEM9	7.47566329982681e-19	0.21571229378993	0.537	0.239	2.05655497378235e-14	Positive_Negative
UBE3B	7.71667069507175e-19	0.108061095564734	0.256	0.08	2.12285610821424e-14	Positive_Negative
DNALI1	7.83791724144255e-19	-0.0436591808381732	0.273	0.085	2.15621103312085e-14	Positive_Negative
MAP4K3	7.91633188864077e-19	0.13984212370764	0.231	0.068	2.17778290256508e-14	Positive_Negative
NR3C1	7.92393474326848e-19	0.0753387930238841	0.351	0.129	2.17987444787316e-14	Positive_Negative
SYNRG	8.35131010659312e-19	0.0709387728377831	0.314	0.11	2.29744541032377e-14	Positive_Negative
ADGRL1	8.35226441869091e-19	0.114321632034706	0.186	0.048	2.29770794158187e-14	Positive_Negative
CD81	8.49642206297247e-19	0.0519307145581165	0.636	0.298	2.33736570952373e-14	Positive_Negative
OSTC	8.52134441842809e-19	0.306393437477186	0.736	0.375	2.34422184950957e-14	Positive_Negative
EPS8	8.62050673722866e-19	0.101284224174061	0.616	0.285	2.3715014034116e-14	Positive_Negative
CDIPT	8.7835937819331e-19	0.194319534615901	0.364	0.14	2.41636664940979e-14	Positive_Negative
YJEFN3	8.81835706105095e-19	0.0525409111552624	0.083	0.011	2.42593002749512e-14	Positive_Negative
SYT7	8.94297391389739e-19	0.096895327193466	0.19	0.05	2.46021212371317e-14	Positive_Negative
RHOF	8.9790708536414e-19	0.0565242032018498	0.302	0.103	2.47014239183675e-14	Positive_Negative
SF3A2	9.09628594300462e-19	0.0499499994559058	0.298	0.101	2.50238826292057e-14	Positive_Negative
SULT1A2	9.2914975137337e-19	0.126607592891716	0.149	0.033	2.55609096602814e-14	Positive_Negative
MRI1	9.45426706285928e-19	0.0428314006243714	0.157	0.036	2.60086886899259e-14	Positive_Negative
AC092306.1	9.46543190685012e-19	0.0266856190668086	0.058	0.005	2.60394031757447e-14	Positive_Negative
FBXL20	9.5748048487848e-19	0.134008410263885	0.26	0.083	2.6340288139007e-14	Positive_Negative
DHX30	9.59547749431521e-19	0.0594186983627432	0.343	0.126	2.63971585868612e-14	Positive_Negative
MIF4GD	9.7037494180143e-19	0.0289178973430647	0.31	0.107	2.66950146489573e-14	Positive_Negative
KCTD2	9.73215019128571e-19	0.0533095794150304	0.149	0.033	2.6773145176227e-14	Positive_Negative
MNX1-AS1	9.86074490203596e-19	0.0596187757658827	0.083	0.011	2.71269092255009e-14	Positive_Negative
AC020656.1	9.87713219231254e-19	0.03139717850187	0.066	0.007	2.71719906610518e-14	Positive_Negative
IMPA2	9.89040509977034e-19	0.260273836383801	0.434	0.179	2.72085044294682e-14	Positive_Negative
CHD8	9.92622106533471e-19	0.0446480158966098	0.273	0.088	2.73070341507358e-14	Positive_Negative
DLX6-AS1	1.00186630444991e-18	0.0867649227684582	0.058	0.005	2.75613420354171e-14	Positive_Negative
DESI1	1.02596639634507e-18	0.0241609520450906	0.36	0.135	2.82243355634528e-14	Positive_Negative
ISCA2	1.05230676621963e-18	0.0728081017117428	0.372	0.141	2.89489591387022e-14	Positive_Negative
STN1	1.05287847920327e-18	0.0767405946234487	0.174	0.043	2.89646869628821e-14	Positive_Negative
FAM91A1	1.06762229876606e-18	0.116224616541699	0.285	0.095	2.93702894390543e-14	Positive_Negative
SPIRE1	1.09824480648644e-18	0.147983180537601	0.186	0.048	3.0212714626442e-14	Positive_Negative
RPS12	1.09926819739814e-18	-0.763101316860969	0.971	0.946	3.02408681104227e-14	Positive_Negative
SCOC-AS1	1.11275579310322e-18	0.0190743493341452	0.083	0.011	3.06119118682697e-14	Positive_Negative
MFSD10	1.1160736362073e-18	0.109518021622899	0.459	0.191	3.07031857320629e-14	Positive_Negative
ATF7	1.12990534036608e-18	-0.00373536688488901	0.326	0.116	3.10836959134708e-14	Positive_Negative
MELTF	1.15353116530072e-18	0.0531524524087669	0.145	0.031	3.17336423574227e-14	Positive_Negative
LDLR	1.16775922515933e-18	0.108388246647918	0.38	0.145	3.21250562841331e-14	Positive_Negative
ANKRD10-IT1	1.16835337371379e-18	0.0413544459239815	0.07	0.008	3.21414013108662e-14	Positive_Negative
KHSRP	1.1772364488018e-18	0.0651826606049293	0.339	0.122	3.23857747065374e-14	Positive_Negative
LRRN4	1.20443229522114e-18	0.114224010570022	0.107	0.018	3.31339324415335e-14	Positive_Negative
PPP4R2	1.22908268318651e-18	0.094466402076088	0.45	0.187	3.3812064614461e-14	Positive_Negative
EVI5L	1.2369382312981e-18	0.0499047597957968	0.095	0.014	3.40281707430108e-14	Positive_Negative
STMN3	1.25515326901458e-18	0.0587786667023564	0.153	0.035	3.45292664305912e-14	Positive_Negative
CLK1	1.25617721367938e-18	0.144344983661957	0.583	0.271	3.45574351483197e-14	Positive_Negative
AGPAT2	1.30702869831482e-18	0.280993579728771	0.591	0.278	3.59563594906407e-14	Positive_Negative
STK32C	1.31452899626121e-18	0.159902074047109	0.178	0.044	3.61626926871459e-14	Positive_Negative
CUL3	1.3273605486567e-18	0.110592589069652	0.343	0.126	3.65156886935458e-14	Positive_Negative
FAM241B	1.35175475701659e-18	0.0705650612877218	0.178	0.044	3.71867733655265e-14	Positive_Negative
SOCS3	1.3575383347876e-18	0.248293992517698	0.463	0.2	3.7345879590007e-14	Positive_Negative
NDUFV1	1.36548241683266e-18	0.0291506879889238	0.541	0.234	3.75644212870665e-14	Positive_Negative
TMUB2	1.38408558958388e-18	0.0577739437668632	0.31	0.108	3.80761945694525e-14	Positive_Negative
RNF135	1.38851093447479e-18	0.132403238042857	0.231	0.07	3.81979358074015e-14	Positive_Negative
VPS53	1.40852026706899e-18	0.108718438773394	0.219	0.063	3.87483925470679e-14	Positive_Negative
MRPL41	1.41049069505995e-18	0.216550249066441	0.686	0.363	3.88025990210992e-14	Positive_Negative
ZBTB38	1.43109712582658e-18	0.00368591159779952	0.405	0.158	3.93694819314891e-14	Positive_Negative
SCEL	1.44381558951254e-18	0.0292524258403622	0.248	0.075	3.971936686749e-14	Positive_Negative
ZNF655	1.47345356539741e-18	0.0113298455751644	0.318	0.11	4.05347075840826e-14	Positive_Negative
ATXN2L	1.48060564142896e-18	0.0647064822577904	0.335	0.12	4.07314611957106e-14	Positive_Negative
LIFR-AS1	1.48892859063218e-18	0.0209220282061872	0.095	0.014	4.09604255282912e-14	Positive_Negative
STX6	1.49543328578606e-18	0.0668496952017166	0.302	0.105	4.11393696919745e-14	Positive_Negative
CNOT1	1.49740867965973e-18	0.188924312440051	0.351	0.133	4.11937127774392e-14	Positive_Negative
LRRC23	1.51965252968764e-18	0.0480957089651141	0.298	0.101	4.1805641091707e-14	Positive_Negative
IFI30	1.56583851649763e-18	0.1420390347167	0.446	0.182	4.30762175888499e-14	Positive_Negative
DNAH2	1.5916184454545e-18	0.0614482804015965	0.12	0.022	4.37854234344533e-14	Positive_Negative
CCDC71L	1.60456543607752e-18	0.14346014072123	0.182	0.047	4.41415951464927e-14	Positive_Negative
C19orf12	1.67686162010649e-18	0.02607081518763	0.19	0.05	4.61304631691295e-14	Positive_Negative
ZNRD2	1.70566492499126e-18	0.0292457764053574	0.335	0.119	4.69228420865096e-14	Positive_Negative
PUSL1	1.74616451181609e-18	0.0889989471325273	0.347	0.129	4.80369857200605e-14	Positive_Negative
MT-CO3	1.78757185003425e-18	0.907690882705467	0.773	0.603	4.91761015944422e-14	Positive_Negative
LINC00205	1.80293430156572e-18	0.134831157681734	0.091	0.013	4.95987226360729e-14	Positive_Negative
TMEM41A	1.81512935084769e-18	0.105231722879022	0.355	0.136	4.993420844182e-14	Positive_Negative
MSRB1	1.85452520580416e-18	0.0940575853191484	0.401	0.157	5.10179884116724e-14	Positive_Negative
TRAF2	1.85916673199669e-18	0.0395568632546102	0.231	0.069	5.11456767972288e-14	Positive_Negative
NUP85	1.87034244983399e-18	-0.00192162422025671	0.264	0.084	5.1453120794933e-14	Positive_Negative
NOTCH2	1.90418115946181e-18	0.151298022789891	0.248	0.079	5.23840236967944e-14	Positive_Negative
DDRGK1	1.97911749087476e-18	0.28277884431361	0.587	0.281	5.44455221739647e-14	Positive_Negative
XPNPEP3	1.99876564676827e-18	0.081438307454381	0.248	0.076	5.49860429425952e-14	Positive_Negative
VPS26B	2.00067443677204e-18	0.173784557670092	0.19	0.051	5.50385537555989e-14	Positive_Negative
AC008771.1	2.00560786185465e-18	-0.0640556572436212	0.174	0.042	5.51742722796215e-14	Positive_Negative
CDC42EP4	2.03462694722794e-18	0.200194064959279	0.343	0.127	5.59725873182407e-14	Positive_Negative
RANBP9	2.05270167228082e-18	0.0379403118520244	0.252	0.078	5.64698230044453e-14	Positive_Negative
PIP5KL1	2.05564265107488e-18	0.0573854113147927	0.14	0.03	5.655072933107e-14	Positive_Negative
NAT9	2.05866195357479e-18	0.05037290349926	0.264	0.085	5.66337903428425e-14	Positive_Negative
ICE1	2.06490148387492e-18	0.183806521362508	0.285	0.096	5.6805439821399e-14	Positive_Negative
PPME1	2.09147018313351e-18	0.0569057224777155	0.31	0.107	5.7536344738003e-14	Positive_Negative
TMEM61	2.09349365955191e-18	0.096775585372275	0.186	0.048	5.75920105742731e-14	Positive_Negative
AC069503.1	2.10491469708456e-18	0.0248322559950107	0.041	0.002	5.79062033167963e-14	Positive_Negative
ECI1	2.13040786961078e-18	0.0717500073622655	0.376	0.144	5.86075204929927e-14	Positive_Negative
TPD52L2	2.17866390636115e-18	0.037910778394352	0.467	0.196	5.99350440639953e-14	Positive_Negative
C11orf1	2.18305474686374e-18	0.111692582373158	0.227	0.066	6.00558360862215e-14	Positive_Negative
SPAST	2.18589450732707e-18	0.0516094881493064	0.215	0.061	6.01339578965678e-14	Positive_Negative
NUDT16	2.186618660141e-18	0.086396805156601	0.413	0.167	6.01538793404789e-14	Positive_Negative
CLASP1	2.21989970097096e-18	0.0967395268505832	0.215	0.062	6.10694407737112e-14	Positive_Negative
FAXDC2	2.27029635219318e-18	0.119382304921727	0.169	0.042	6.24558526488344e-14	Positive_Negative
PPP6R1	2.32406979172469e-18	0.0889633841395535	0.26	0.084	6.39351599703461e-14	Positive_Negative
UBE2Q1	2.36850815053449e-18	0.119075761745887	0.347	0.131	6.51576592212037e-14	Positive_Negative
AC010329.1	2.39878379880621e-18	0.0527340020740648	0.091	0.013	6.59905423051589e-14	Positive_Negative
ARL4C	2.42321118684727e-18	0.0517755161776161	0.269	0.087	6.66625397501683e-14	Positive_Negative
FARP2	2.44268880774147e-18	0.0579206805893108	0.207	0.058	6.71983691009678e-14	Positive_Negative
ESPN	2.4730712634797e-18	0.0750736789916059	0.281	0.094	6.80341904583265e-14	Positive_Negative
RFX1	2.47510415789048e-18	0.0567834749942596	0.219	0.064	6.8090115383567e-14	Positive_Negative
PRR36	2.48961870659443e-18	0.152630011283823	0.132	0.027	6.84894106184127e-14	Positive_Negative
FYN	2.54202943743811e-18	0.0857857271878881	0.207	0.058	6.99312298239223e-14	Positive_Negative
PLXND1	2.58821892317328e-18	0.224738904768986	0.161	0.039	7.12019025764968e-14	Positive_Negative
ACVR2B	2.59050013679278e-18	0.14319461067238	0.128	0.026	7.12646587631695e-14	Positive_Negative
TBC1D10A	2.590734320838e-18	0.1417405422101	0.223	0.066	7.12711011662533e-14	Positive_Negative
DOC2B	2.6388844862502e-18	0.0549884311358757	0.099	0.016	7.25957122167429e-14	Positive_Negative
TMEM191B	2.67049947372176e-18	0.0859881730478649	0.182	0.047	7.34654405220856e-14	Positive_Negative
LGSN	2.74877269311121e-18	0.0548671832370327	0.202	0.056	7.56187367874893e-14	Positive_Negative
MBNL1	2.83082279881998e-18	0.148677984589701	0.508	0.228	7.78759351955377e-14	Positive_Negative
BRD3	2.84207046036749e-18	0.0858782693723071	0.351	0.13	7.81853583647097e-14	Positive_Negative
LFNG	2.85228803296632e-18	0.0821981433759782	0.194	0.052	7.84664437869034e-14	Positive_Negative
MSI2	2.85974343043054e-18	0.204238196942079	0.492	0.215	7.8671541771144e-14	Positive_Negative
CYP51A1	2.88396723779815e-18	0.0148193008925648	0.281	0.093	7.9337938711827e-14	Positive_Negative
ERLIN1	2.91232176399191e-18	0.0493975028066218	0.202	0.056	8.01179717274175e-14	Positive_Negative
AVL9	2.91237314144598e-18	0.115185023473045	0.248	0.078	8.01193851211789e-14	Positive_Negative
CPLX1	2.93707105432233e-18	0.0221861878477486	0.107	0.019	8.07988247044073e-14	Positive_Negative
YY1AP1	2.98506939466449e-18	0.207370982669174	0.326	0.119	8.211925904722e-14	Positive_Negative
PLA2G4A	3.0593432264894e-18	0.0923962340486387	0.227	0.067	8.41625321607233e-14	Positive_Negative
KIAA0895L	3.07906534847565e-18	0.0951994342854437	0.186	0.049	8.47050877365651e-14	Positive_Negative
PELO	3.09231175998573e-18	0.105990103707236	0.252	0.08	8.50694965172075e-14	Positive_Negative
ATP6AP1	3.1073287733772e-18	0.17914975486107	0.496	0.219	8.54826145556068e-14	Positive_Negative
CBFA2T2	3.13700033638511e-18	0.105492237184021	0.273	0.09	8.62988792539543e-14	Positive_Negative
MRPS21	3.17316056590665e-18	0.295355199015277	0.798	0.469	8.72936471680918e-14	Positive_Negative
AC021491.2	3.21951296886364e-18	0.0266304218148161	0.029	0.001	8.85688017734388e-14	Positive_Negative
PEX26	3.22901292950667e-18	-0.0792814754238497	0.269	0.087	8.88301456907285e-14	Positive_Negative
TMEM120B	3.24313209975517e-18	0.0876637246912279	0.194	0.053	8.92185640642647e-14	Positive_Negative
UBE2J2	3.28365425085228e-18	0.0655655345032433	0.533	0.24	9.03333284409462e-14	Positive_Negative
GIPC1	3.30277431328305e-18	0.0355693289299465	0.508	0.222	9.08593213584167e-14	Positive_Negative
AC145285.2	3.31283610503443e-18	0.017665032091517	0.029	0.001	9.11361212494972e-14	Positive_Negative
SLC2A3	3.32118845951907e-18	0.0675585040741232	0.194	0.053	9.13658945213695e-14	Positive_Negative
PHC3	3.47477562773088e-18	0.148214824191181	0.273	0.09	9.55910775188765e-14	Positive_Negative
TNS2	3.5087881053049e-18	0.0667386152715541	0.182	0.047	9.65267607769377e-14	Positive_Negative
FUBP3	3.57059051616186e-18	0.109540608158691	0.264	0.086	9.82269450996126e-14	Positive_Negative
AC008915.2	3.57547056514037e-18	0.0249815256748807	0.066	0.007	9.83611952470116e-14	Positive_Negative
GSE1	3.66141904436595e-18	0.0658768652223515	0.326	0.118	1.00725637910507e-13	Positive_Negative
ANKRD54	3.66664342686049e-18	0.109401783535047	0.227	0.068	1.00869360672932e-13	Positive_Negative
MTA1	3.72476916536226e-18	0.125402130310922	0.302	0.106	1.02468399739116e-13	Positive_Negative
MANF	3.84259620124184e-18	0.42603694773035	0.62	0.309	1.05709821496163e-13	Positive_Negative
MIR34AHG	3.84287323060291e-18	0.0372670599899614	0.074	0.009	1.05717442573886e-13	Positive_Negative
DNAJC16	3.89614115455538e-18	0.0839544307716271	0.223	0.066	1.07182843161818e-13	Positive_Negative
PDZD7	3.90017753145554e-18	0.0459518809624149	0.074	0.009	1.07293883890342e-13	Positive_Negative
TPCN1	4.05986451924276e-18	0.0804082744480803	0.223	0.066	1.11686872924368e-13	Positive_Negative
SLC9A3R1	4.12317880356139e-18	0.0474531335584183	0.314	0.111	1.13428648885974e-13	Positive_Negative
KMT2D	4.14600075143128e-18	0.082414221477577	0.194	0.053	1.14056480671874e-13	Positive_Negative
KRT7	4.19211612544991e-18	0.564534223336457	0.905	0.666	1.15325114611127e-13	Positive_Negative
TMBIM1	4.33525913638742e-18	0.113700670303256	0.471	0.199	1.19262978842018e-13	Positive_Negative
TRIOBP	4.34935818913155e-18	0.197297688636125	0.331	0.124	1.19650843783009e-13	Positive_Negative
MOB2	4.35649748283684e-18	0.0890029008159479	0.31	0.11	1.19847245752841e-13	Positive_Negative
MDM2	4.37605339889688e-18	0.0726020821006656	0.335	0.121	1.20385229003653e-13	Positive_Negative
SNTB1	4.46720525522414e-18	0.161035426545938	0.211	0.06	1.22892816571216e-13	Positive_Negative
LINC00342	4.47093371001669e-18	0.0561872333890353	0.198	0.055	1.22995386362559e-13	Positive_Negative
NXF1	4.47395871969301e-18	0.0804816818859747	0.289	0.099	1.23078604378755e-13	Positive_Negative
MAPK9	4.57229666757054e-18	0.119480886675105	0.256	0.081	1.25783881324866e-13	Positive_Negative
TRIM37	4.62425510073352e-18	0.0556555781823395	0.211	0.06	1.27213257821179e-13	Positive_Negative
GATA2	4.71775674347899e-18	0.0683486819222319	0.112	0.02	1.29785488013107e-13	Positive_Negative
NINJ2	4.72230653540717e-18	0.142884727328677	0.277	0.091	1.29910652789051e-13	Positive_Negative
LRP10	4.74597564844971e-18	0.11078762589262	0.496	0.218	1.30561790088852e-13	Positive_Negative
TLE1	4.76533271617457e-18	-0.000284951551561718	0.351	0.131	1.31094303021963e-13	Positive_Negative
SCPEP1	4.78358197707534e-18	0.26897607361075	0.558	0.259	1.31596340189343e-13	Positive_Negative
RNF207	4.79908677887463e-18	0.0698667694655372	0.194	0.053	1.32022877286841e-13	Positive_Negative
C1orf35	4.80148843165052e-18	-0.0233178956292178	0.417	0.163	1.32088946754706e-13	Positive_Negative
[truncated: 25,511 more rows]
