# Supplementary material for: Single-Cell Dissection Identifies METTL7B as Associated with Cell Adhesion-Mediated Tumor Invasion in Lung Adenocarcinoma and Glioblastoma
Source: Cancers (Basel). 2026 Apr 27;18(9):1384. doi: 10.3390/cancers18091384 (PMC13163069; doi:10.3390/cancers18091384)
Supplement: Supplementary file 1 [file cancers-18-01384-s001.zip › Supplementary Table S4.xls]

gene	p_val	avg_log2FC	pct.1	pct.2	p_val_adj	cluster
METTL7B	0	1.21500825308873	1	0	0	Positive_Negative
SERPINE1	2.60640441334613e-47	1.73332478980115	0.4	0.068	8.57272475593676e-43	Positive_Negative
ITGA7	3.73046299822882e-30	0.586891793239754	0.448	0.116	1.22698658474744e-25	Positive_Negative
TRIM9	4.51827812639956e-26	1.00766159310532	0.96	0.69	1.48610685855408e-21	Positive_Negative
KIAA1211L	1.19404390407328e-24	0.280008938787479	0.192	0.03	3.92732980488744e-20	Positive_Negative
VAV3	3.11614284998621e-23	0.884625469913317	0.752	0.349	1.02493054478896e-18	Positive_Negative
OSBP2	5.51417919306804e-23	0.78992576239094	0.704	0.306	1.81366867839201e-18	Positive_Negative
SYNJ2	8.02887253235133e-23	0.715809336769114	0.44	0.14	2.64077646461568e-18	Positive_Negative
EEF1AKMT3	2.99566195834617e-21	0.748228178837823	0.848	0.439	9.85303174719639e-17	Positive_Negative
CNR1	3.08084409358206e-21	1.06078925137489	0.832	0.448	1.01332043082008e-16	Positive_Negative
TSPAN31	5.49900594687763e-21	0.838685295282362	0.96	0.544	1.80867804598752e-16	Positive_Negative
MDM2	1.34458998021427e-19	0.818408203553708	0.976	0.678	4.42249090392276e-15	Positive_Negative
NLGN4Y	2.5067795186406e-19	0.730586534074013	0.824	0.429	8.24504851476078e-15	Positive_Negative
ITGA3	3.86473230560217e-19	0.487898294792707	0.536	0.209	1.27114910263561e-14	Positive_Negative
HAP1	7.38977508505204e-19	0.635919858835243	0.608	0.257	2.43057092322447e-14	Positive_Negative
AL360006.1	8.51807668719005e-19	0.00546062363083824	0.008	0	2.80168060318368e-14	Positive_Negative
AC093159.1	8.51807668719005e-19	0.00635724538837883	0.008	0	2.80168060318368e-14	Positive_Negative
AC012603.1	8.51807668719005e-19	0.00987052539813204	0.008	0	2.80168060318368e-14	Positive_Negative
AP002001.3	8.51807668719005e-19	0.0130679792124788	0.008	0	2.80168060318368e-14	Positive_Negative
AL163973.2	8.51807668719005e-19	0.00545855755567295	0.008	0	2.80168060318368e-14	Positive_Negative
LINC00911	8.51807668719005e-19	0.00982347852573263	0.008	0	2.80168060318368e-14	Positive_Negative
LINC01925	8.51807668719005e-19	0.0153153778091982	0.008	0	2.80168060318368e-14	Positive_Negative
LINC01247	8.51807668719005e-19	0.0026074379786718	0.008	0	2.80168060318368e-14	Positive_Negative
AC124067.3	8.51807668719005e-19	0.00444248246609589	0.008	0	2.80168060318368e-14	Positive_Negative
KRTAP5-1	8.51807668719005e-19	0.0074361097088797	0.008	0	2.80168060318368e-14	Positive_Negative
AP002358.1	8.51807668719005e-19	0.00444248246609589	0.008	0	2.80168060318368e-14	Positive_Negative
AL157932.1	8.51807668719005e-19	0.00313569833747364	0.008	0	2.80168060318368e-14	Positive_Negative
PABPN1L	8.51807668719005e-19	0.0128899230563614	0.008	0	2.80168060318368e-14	Positive_Negative
AC002511.1	8.51807668719005e-19	0.00391757490211197	0.008	0	2.80168060318368e-14	Positive_Negative
LINC02813	8.57863739556276e-19	0.168854878689043	0.144	0.022	2.82159962577455e-14	Positive_Negative
SPRY2	9.7627629349525e-19	0.453031522069724	0.648	0.278	3.21107035693523e-14	Positive_Negative
PCDH9-AS2	2.10201523110789e-18	0.651283457338904	0.744	0.36	6.91373829663697e-14	Positive_Negative
AC016816.1	2.33020469943336e-18	0.0086046418621582	0.016	0	7.66427627690626e-14	Positive_Negative
MIR4435-2HG	2.5778376928263e-18	0.710897729441404	0.648	0.299	8.47876595547499e-14	Positive_Negative
CDKN2B	3.34367018282431e-18	0.356446015102967	0.288	0.077	1.09976655983274e-13	Positive_Negative
CYTOR	4.01423844603597e-18	0.404054539390578	0.504	0.187	1.32032316728569e-13	Positive_Negative
HIVEP3	8.27932168027598e-18	0.83797668128458	0.744	0.391	2.72315169385957e-13	Positive_Negative
TSFM	1.2494703532311e-17	0.770563655227377	0.952	0.541	4.10963293881243e-13	Positive_Negative
AC090791.1	1.69927336515199e-17	0.106738920309334	0.08	0.008	5.5890800253214e-13	Positive_Negative
CDKN2A	2.05580293789379e-17	0.724450799607264	0.624	0.301	6.76174144302646e-13	Positive_Negative
PDE4D	2.89009610435238e-17	0.941158097514803	0.912	0.627	9.50581509682542e-13	Positive_Negative
HOMER1	2.9155423474311e-17	0.522649864706382	0.632	0.296	9.58951033493564e-13	Positive_Negative
PLPP3	7.20238694993897e-17	0.594991533898791	0.856	0.469	2.36893709170443e-12	Positive_Negative
CDK4	1.25883380321478e-16	0.671168983525275	0.896	0.486	4.14043026215372e-12	Positive_Negative
MIR99AHG	1.32057376599116e-16	-0.914714090595877	0.976	0.965	4.34349917372153e-12	Positive_Negative
GADD45A	1.34514527033274e-16	0.380055716436204	0.536	0.217	4.42431730865142e-12	Positive_Negative
RGS17	1.62309740875315e-16	0.756108956671654	0.72	0.364	5.33852968712997e-12	Positive_Negative
FEM1C	1.6991196751074e-16	0.36773924444436	0.608	0.264	5.58857452339575e-12	Positive_Negative
RPS4Y1	1.89371035549557e-16	0.513952575265411	0.688	0.328	6.22860273026048e-12	Positive_Negative
CDKN2B-AS1	1.97395576712974e-16	0.572368955041554	0.624	0.282	6.49253791366641e-12	Positive_Negative
AC007389.1	2.87854845068631e-16	0.674398233966902	0.672	0.33	9.46783370915233e-12	Positive_Negative
C10orf142	3.49264483634154e-16	0.0422842886588385	0.024	0.001	1.1487658131211e-11	Positive_Negative
MARCH9	4.57569780323126e-16	0.557058829404693	0.912	0.499	1.50499276446079e-11	Positive_Negative
RHOJ	5.85898562328407e-16	0.56958387443206	0.776	0.392	1.92707896135436e-11	Positive_Negative
SPRY4	6.64761963446725e-16	0.473777682403062	0.504	0.203	2.18646857397262e-11	Positive_Negative
RNF215	8.18655130970474e-16	0.325979144891198	0.464	0.177	2.69263859127499e-11	Positive_Negative
DPY19L3	1.03520649592169e-15	0.679102737983983	0.808	0.48	3.40489768573603e-11	Positive_Negative
IGFBP2	1.14095148704376e-15	0.411840712497415	0.648	0.298	3.75270353603562e-11	Positive_Negative
AGMO	1.98807379789936e-15	0.409716930335857	0.688	0.323	6.5389735286708e-11	Positive_Negative
AC090579.1	3.31428865978712e-15	0.414376902134383	0.44	0.168	1.09010268309058e-10	Positive_Negative
CSNK1A1	3.41027078854917e-15	0.587727004353015	0.96	0.643	1.12167216506171e-10	Positive_Negative
AL390755.1	6.17094464896995e-15	0.483099616377868	0.736	0.362	2.02968540449271e-10	Positive_Negative
AL358334.4	6.7581646563162e-15	0.436422869402706	0.488	0.205	2.22282793710896e-10	Positive_Negative
PADI6	7.87149897853114e-15	0.0150449725367621	0.016	0	2.58901472902868e-10	Positive_Negative
AC084262.1	7.97259237939665e-15	0.0187122727353227	0.016	0	2.62226535950735e-10	Positive_Negative
RNF19A	8.00341712387793e-15	-1.79047890074424	0.704	0.82	2.63240392621469e-10	Positive_Negative
COLGALT2	8.44953243527478e-15	0.611098097392541	0.64	0.317	2.77913571328623e-10	Positive_Negative
ST8SIA5	9.21429778575067e-15	0.561202055424929	0.4	0.15	3.03067468471125e-10	Positive_Negative
CLCF1	1.07502304145351e-14	0.190713813848609	0.168	0.036	3.53585828564474e-10	Positive_Negative
LHFPL3-AS1	1.5615900859361e-14	0.553016612625021	0.68	0.332	5.13622595165242e-10	Positive_Negative
SEC14L2	1.62105843348845e-14	0.565795988753621	0.608	0.294	5.33182329358685e-10	Positive_Negative
RYR3	1.75157731656175e-14	1.00708862420454	0.664	0.356	5.76111295190324e-10	Positive_Negative
SMOX	1.96298101387673e-14	0.388756236858947	0.552	0.252	6.45644085274194e-10	Positive_Negative
AC000065.1	2.85950025381346e-14	0.223813509836226	0.28	0.084	9.40518228481786e-10	Positive_Negative
JAG1	3.02882681978526e-14	0.365376813497058	0.472	0.189	9.9621142929557e-10	Positive_Negative
NUP107	3.74625004544905e-14	0.923983083578566	0.864	0.569	1.23217910244865e-09	Positive_Negative
STK17A	4.88329890017802e-14	0.610277643547491	0.808	0.468	1.60616584125755e-09	Positive_Negative
RAMP1	5.28919255718838e-14	0.398976240411722	0.648	0.313	1.73966832398483e-09	Positive_Negative
PTPRE	6.52674053870372e-14	0.441842255609927	0.72	0.37	2.14671023058504e-09	Positive_Negative
ELMOD1	6.68309051241578e-14	0.488300611763638	0.632	0.309	2.19813530043868e-09	Positive_Negative
SFXN5	9.53567716673113e-14	0.583907431586952	0.832	0.502	3.13637957690954e-09	Positive_Negative
SALL1	9.7660092244058e-14	0.264107122884686	0.384	0.142	3.21213809399931e-09	Positive_Negative
PHLDB1	1.11052100912329e-13	0.381808676918864	0.568	0.262	3.65261465110741e-09	Positive_Negative
SPECC1	1.52306403835498e-13	0.614051051887001	0.84	0.548	5.00950992855336e-09	Positive_Negative
DLC1	1.56597271446973e-13	-0.0997733924385891	0.632	0.305	5.15064085516239e-09	Positive_Negative
AL391988.1	1.6340285086488e-13	0.0196597410381577	0.024	0.001	5.37448316779676e-09	Positive_Negative
LMO2	2.25601081437356e-13	0.712931301999295	0.568	0.279	7.42024516955609e-09	Positive_Negative
AL590617.2	2.33799722633453e-13	0.200049135725551	0.36	0.127	7.6899066771369e-09	Positive_Negative
PCDH9	2.67576560457524e-13	0.732191634050958	0.984	0.895	8.80086065000842e-09	Positive_Negative
AC005005.4	2.68299463582587e-13	0.0220025171792712	0.032	0.002	8.82463765669487e-09	Positive_Negative
ZYX	2.97752807307745e-13	0.196147436165993	0.304	0.101	9.79338758515902e-09	Positive_Negative
SLIT2	3.01504667120411e-13	-1.79074849194254	0.032	0.35	9.91679000625743e-09	Positive_Negative
CDH4	3.02416159259739e-13	0.579893619982636	0.792	0.435	9.94676989421208e-09	Positive_Negative
SRPX	3.18833142000807e-13	0.616178142809441	0.616	0.302	1.04867408735485e-08	Positive_Negative
AL139294.1	3.39792103462561e-13	0.295577104719741	0.344	0.12	1.11761020749871e-08	Positive_Negative
LGALS3	4.26753497068848e-13	0.310782958473909	0.344	0.126	1.40363492720915e-08	Positive_Negative
KLHL4	4.37666777561497e-13	0.946310104350358	0.712	0.407	1.43952979807752e-08	Positive_Negative
PREX1	5.50181483877482e-13	0.597885053888833	0.752	0.436	1.80960191862143e-08	Positive_Negative
RALYL	6.79986204122105e-13	-1.97102384854036	0.136	0.427	2.23654262397802e-08	Positive_Negative
AL592211.1	7.10824006676271e-13	0.0486145651569354	0.048	0.004	2.33797124035892e-08	Positive_Negative
SH3PXD2B	8.47192470955818e-13	0.409779473227307	0.808	0.471	2.78650075622078e-08	Positive_Negative
EMP1	9.70129511855028e-13	0.955354981106948	0.408	0.171	3.19085297744237e-08	Positive_Negative
SPRED3	1.01235154797114e-12	0.185893205507045	0.24	0.07	3.32972547643186e-08	Positive_Negative
AC011374.2	1.08282090428382e-12	0.0308229774105969	0.032	0.002	3.56150623627992e-08	Positive_Negative
LIMK1	1.1210439249248e-12	0.296816194499021	0.408	0.164	3.68722557347016e-08	Positive_Negative
CDH2	1.13665647384642e-12	0.627602607670219	0.904	0.658	3.73857680812827e-08	Positive_Negative
ARHGEF26	1.17266959145052e-12	0.487236485357264	0.896	0.541	3.8570275532399e-08	Positive_Negative
RRBP1	1.61810490018228e-12	0.329622957398088	0.568	0.275	5.32210882718953e-08	Positive_Negative
EPB41L3	2.0642106290983e-12	-1.68974693155581	0.04	0.339	6.78939518016721e-08	Positive_Negative
FRYL	2.12290646243289e-12	0.583116101126547	0.928	0.667	6.98245164558801e-08	Positive_Negative
EPN2	2.26362961383445e-12	0.445913760934926	0.856	0.527	7.44530416286289e-08	Positive_Negative
ALK	2.38517776051186e-12	0.757748730429276	0.808	0.491	7.84508817209957e-08	Positive_Negative
LINC02294	2.42967773346907e-12	0.150295905175591	0.2	0.054	7.99145303315311e-08	Positive_Negative
DPF3	2.44721973508229e-12	0.542746943811126	0.76	0.443	8.04915043065917e-08	Positive_Negative
KCNIP1	2.71686951221369e-12	0.390933479686459	0.688	0.343	8.93605551262205e-08	Positive_Negative
BICD1	2.7608667475108e-12	0.542360257282037	0.984	0.855	9.08076681923776e-08	Positive_Negative
AC105940.1	2.76304241930248e-12	0.0548144404692341	0.048	0.004	9.0879228213278e-08	Positive_Negative
PDGFA	3.19542526038661e-12	0.454147062970963	0.336	0.125	1.05100732239376e-07	Positive_Negative
SH3RF1	3.25828803526667e-12	0.454970159796794	0.856	0.554	1.07168351767956e-07	Positive_Negative
LPAR1	3.3755640607567e-12	-2.05090382127534	0.096	0.387	1.11025677522349e-07	Positive_Negative
AC083855.2	3.83745129207568e-12	0.184662847042635	0.28	0.092	1.26217610447661e-07	Positive_Negative
SPDYE17	4.04272819315326e-12	0.0227645830309021	0.032	0.002	1.32969373001004e-07	Positive_Negative
TBC1D10A	4.52852250993943e-12	0.240222005078629	0.352	0.132	1.48947633874418e-07	Positive_Negative
LAMC1-AS1	4.82726955092029e-12	0.0580625358981489	0.048	0.004	1.58773722799319e-07	Positive_Negative
METTL1	4.8700618257385e-12	0.605528183426375	0.648	0.34	1.60181203510365e-07	Positive_Negative
PRPF4B	4.89649437251988e-12	0.415195743071067	0.776	0.461	1.61050596406551e-07	Positive_Negative
NOVA1	4.97048661109692e-12	0.59220858291686	0.992	0.928	1.63484275125589e-07	Positive_Negative
BTBD3	5.15995749431299e-12	0.355647257181407	0.76	0.416	1.69716161945449e-07	Positive_Negative
AC092691.3	5.51434393353147e-12	0.367439985988173	0.4	0.167	1.81372286317784e-07	Positive_Negative
ACTN2	6.48277298486383e-12	0.471918535312272	0.592	0.295	2.13224886245156e-07	Positive_Negative
ARHGAP26	7.01951123188714e-12	0.568534564067271	0.88	0.569	2.30878743928e-07	Positive_Negative
CAMK2N1	7.05498041997412e-12	0.248676452020321	0.408	0.166	2.32045360993369e-07	Positive_Negative
LTBP1	7.38163080542107e-12	0.469698135632107	0.76	0.426	2.42789218821104e-07	Positive_Negative
PPP2R5A	7.53913960434459e-12	0.366253051935889	0.592	0.295	2.47969840726498e-07	Positive_Negative
PDE8B	8.66374765731799e-12	0.535123830421398	0.704	0.404	2.84959324196846e-07	Positive_Negative
SHISA6	9.00281475607626e-12	0.939555008078151	0.504	0.252	2.96111580142104e-07	Positive_Negative
NPAS3	9.83619680454436e-12	0.565853387628259	0.984	0.941	3.23522349098268e-07	Positive_Negative
NRCAM	1.02883814831091e-11	0.712197041711128	0.976	0.928	3.3839515536094e-07	Positive_Negative
PYGB	1.26466967333868e-11	0.381623901292027	0.648	0.348	4.15962502257825e-07	Positive_Negative
TRIM24	1.30162042525617e-11	0.594026345669174	0.92	0.646	4.28115974071007e-07	Positive_Negative
AC074281.2	1.32824830173915e-11	0.0310286588809322	0.024	0.001	4.36874148925025e-07	Positive_Negative
SPATS2L	1.33036193368134e-11	0.48345889039824	0.792	0.49	4.37569343607128e-07	Positive_Negative
GPATCH4	1.40131331334555e-11	0.217682261570536	0.312	0.114	4.60905961892485e-07	Positive_Negative
OXR1	1.71519637478464e-11	0.738454110701275	0.848	0.538	5.64145239630416e-07	Positive_Negative
MT2A	1.84232137010258e-11	0.783523695944899	0.648	0.36	6.05957921840438e-07	Positive_Negative
GPR158	2.04949247813106e-11	0.907947138276815	0.872	0.651	6.74098570982088e-07	Positive_Negative
CAPN2	2.08564662778717e-11	0.455970930833984	0.712	0.427	6.8599003234548e-07	Positive_Negative
BCAT1	2.1265839311358e-11	0.640774812200599	0.648	0.375	6.99454720789876e-07	Positive_Negative
AFAP1	2.18102843949278e-11	0.328876542086218	0.608	0.308	7.17362064033572e-07	Positive_Negative
DGKG	2.32844395922777e-11	0.492297122414413	0.944	0.624	7.65848502629605e-07	Positive_Negative
MTAP	2.53030239857111e-11	0.394759679414053	0.704	0.382	8.32241761914025e-07	Positive_Negative
AC017101.1	2.61052406197755e-11	0.371765476516569	0.536	0.264	8.58627469225036e-07	Positive_Negative
LAMC1	2.72629950683243e-11	0.356000013170104	0.728	0.403	8.96707170792253e-07	Positive_Negative
PITPNM2	2.83937256936139e-11	0.315275632363181	0.608	0.309	9.33898031788656e-07	Positive_Negative
PSMA3-AS1	3.10337468155165e-11	0.314364901843155	0.688	0.366	1.02073096650915e-06	Positive_Negative
TSC22D4	3.15524179628398e-11	0.27666699985143	0.656	0.339	1.03779057921576e-06	Positive_Negative
LINC02300	3.64416500810041e-11	0.0808348237188129	0.072	0.01	1.19860231281431e-06	Positive_Negative
ZNF436	3.69583304608837e-11	0.26477951145095	0.208	0.063	1.21559644718893e-06	Positive_Negative
AC017002.5	3.77070776710294e-11	0.122765242316271	0.248	0.08	1.24022349167783e-06	Positive_Negative
SLC4A8	4.00432406007471e-11	0.465829285048849	0.632	0.351	1.31706222659917e-06	Positive_Negative
TRIO	4.088820095273e-11	0.714492965999117	0.976	0.908	1.34485381753624e-06	Positive_Negative
MRAP2	4.36305924138398e-11	0.0719702521711063	0.064	0.008	1.43505381508361e-06	Positive_Negative
ANXA2	4.37832942769255e-11	0.468073302439972	0.52	0.25	1.44007633206236e-06	Positive_Negative
SLC25A18	4.74277554521506e-11	0.403600309080532	0.424	0.191	1.55994630457669e-06	Positive_Negative
NEDD9	4.96277127917578e-11	0.406604788182611	0.664	0.352	1.63230510143371e-06	Positive_Negative
DNAJB5	5.00410157731113e-11	0.100977939181697	0.16	0.04	1.6458990497934e-06	Positive_Negative
CYSTM1	5.87024446941003e-11	0.294193404525938	0.568	0.284	1.93078210843365e-06	Positive_Negative
FABP7	6.29883722874839e-11	0.27213310861052	0.448	0.199	2.07175055290763e-06	Positive_Negative
AC083870.1	6.46478194813324e-11	0.414035795294118	0.712	0.408	2.1263314305605e-06	Positive_Negative
DOK5	6.48852675462625e-11	0.46074973882559	0.784	0.456	2.13414133486412e-06	Positive_Negative
SPRED2	6.50746893422953e-11	0.569115575843796	0.76	0.461	2.14037160715743e-06	Positive_Negative
AC073050.1	6.5471698732941e-11	0.646028259211293	0.808	0.538	2.15342964302516e-06	Positive_Negative
AC090124.1	7.33852341745792e-11	0.0349367690953964	0.024	0.001	2.41371373723609e-06	Positive_Negative
AC009269.4	7.47671622732225e-11	0.0191928363554351	0.024	0.001	2.45916673432856e-06	Positive_Negative
AC025031.3	7.57025517646129e-11	0.0166852699747995	0.024	0.001	2.48993263008988e-06	Positive_Negative
ZNRF3	7.77827385801e-11	0.429187758495273	0.776	0.472	2.55835205463807e-06	Positive_Negative
AC109587.1	8.18646854525903e-11	0.13125238321485	0.264	0.09	2.69261136922115e-06	Positive_Negative
LINC02742	8.45219869398878e-11	0.52359929159893	0.136	0.032	2.78001267243985e-06	Positive_Negative
AC010285.1	9.06377103299926e-11	0.020166600733366	0.016	0.001	2.98116493046379e-06	Positive_Negative
TSSK1B	9.10491598351465e-11	0.0173125658331816	0.016	0.001	2.9946979161378e-06	Positive_Negative
AC006063.2	9.31339556509048e-11	0.0120322080862379	0.016	0.001	3.06326893531391e-06	Positive_Negative
AVIL	9.35376476420081e-11	0.594870938088082	0.824	0.508	3.07654676859329e-06	Positive_Negative
DDX47	1.08259974024516e-10	0.0746754258257084	0.072	0.011	3.56077880564036e-06	Positive_Negative
ACSBG1	1.12133441606316e-10	0.435957719272378	0.648	0.35	3.68818102787333e-06	Positive_Negative
IER5L	1.20511170885496e-10	0.155057008282717	0.256	0.087	3.96373292159483e-06	Positive_Negative
VLDLR-AS1	1.23801443470725e-10	0.371871500992259	0.488	0.228	4.07195327719562e-06	Positive_Negative
PPAT	1.30275600400847e-10	0.193015873779533	0.408	0.175	4.28489477278425e-06	Positive_Negative
CDH20	1.57848913860954e-10	-1.12174024045518	0.52	0.713	5.19180862580065e-06	Positive_Negative
ENDOD1	1.60332945553586e-10	0.253359496605283	0.376	0.156	5.27351091220301e-06	Positive_Negative
AC002480.2	1.646091531115e-10	0.151666267099652	0.136	0.032	5.41415965499033e-06	Positive_Negative
AC026356.2	1.67066341148396e-10	0.194434243567921	0.44	0.195	5.49497902671189e-06	Positive_Negative
PLAT	1.79267191293143e-10	0.36793501190016	0.544	0.265	5.89627718882275e-06	Positive_Negative
LINC01088	1.80565834218626e-10	-1.92215951114773	0.136	0.391	5.93899085328484e-06	Positive_Negative
LONRF2	1.88506258599929e-10	0.434148052770212	0.624	0.342	6.20015935161026e-06	Positive_Negative
HIF1A-AS3	1.91443842989301e-10	0.193649281118317	0.624	0.307	6.29677943976108e-06	Positive_Negative
AL109824.1	1.92836348022369e-10	0.306318042189315	0.488	0.233	6.34258032280373e-06	Positive_Negative
TUBB3	1.93631211075787e-10	0.273198344637569	0.424	0.191	6.3687241634937e-06	Positive_Negative
AC010320.4	2.02088786192249e-10	0.160097697553437	0.232	0.076	6.64690226664925e-06	Positive_Negative
RNF180	2.03385394992795e-10	0.534736329452131	0.792	0.492	6.68954902670803e-06	Positive_Negative
RHOBTB3	2.04511475130668e-10	0.447961152376505	0.76	0.471	6.72658692852281e-06	Positive_Negative
MAP1B	2.0672361034554e-10	1.04056094531554	0.848	0.589	6.79934626787515e-06	Positive_Negative
ADAM19	2.1239270209793e-10	0.265375228622561	0.416	0.184	6.98580836470303e-06	Positive_Negative
HSPA9	2.23547264549957e-10	0.251822048366897	0.6	0.315	7.35269307831263e-06	Positive_Negative
MCC	2.33390862585529e-10	0.419125799818783	0.912	0.591	7.67645886130063e-06	Positive_Negative
AL160254.1	2.33423873466959e-10	0.254645024225409	0.464	0.216	7.67754462220174e-06	Positive_Negative
FREM2	2.42042858056546e-10	0.36786235526056	0.656	0.359	7.96103164433786e-06	Positive_Negative
CPNE5	2.4421871971605e-10	0.411826203170655	0.48	0.24	8.03259791018061e-06	Positive_Negative
GDF11	2.75057176202388e-10	0.143146553733031	0.28	0.101	9.04690558247273e-06	Positive_Negative
AC002429.2	2.89558140625539e-10	0.165900382816069	0.712	0.394	9.5238568033146e-06	Positive_Negative
RCOR1	3.05434412336738e-10	0.38276251977189	0.672	0.379	1.00460432561676e-05	Positive_Negative
DICER1-AS1	3.18291323340546e-10	0.16862124147287	0.344	0.138	1.04689199159939e-05	Positive_Negative
SOX13	3.22702527346346e-10	0.202739922942334	0.448	0.203	1.06140088269487e-05	Positive_Negative
CPNE4	3.26435861216021e-10	0.347911614244499	0.28	0.103	1.07368019112561e-05	Positive_Negative
MARCH1	3.50272290152116e-10	-1.18950966742993	0.632	0.757	1.15208058953932e-05	Positive_Negative
AL158064.1	3.52872654961489e-10	0.1466188721058	0.296	0.109	1.16063344943383e-05	Positive_Negative
ATP10B	3.60574036928832e-10	0.54320209998858	0.608	0.338	1.18596406486262e-05	Positive_Negative
DEC1	3.62250502045965e-10	0.778650528843818	0.688	0.417	1.19147812627938e-05	Positive_Negative
ADAMTS9	3.88108608312492e-10	0.48967546091315	0.792	0.498	1.27652802360062e-05	Positive_Negative
TTYH3	3.93677463566453e-10	0.242299411324481	0.544	0.27	1.29484454541642e-05	Positive_Negative
RUBCNL	4.03182464956992e-10	0.343448577323001	0.416	0.186	1.32610744549004e-05	Positive_Negative
DUSP12	4.2861900252541e-10	0.165533866762032	0.36	0.149	1.40977076120633e-05	Positive_Negative
AC003681.1	4.31962700286552e-10	0.201022229005141	0.312	0.122	1.4207685175125e-05	Positive_Negative
AL606923.2	4.45883786817004e-10	0.461977292557131	0.672	0.373	1.46655636321981e-05	Positive_Negative
DPP6	4.58374450463048e-10	0.481992551807088	0.976	0.869	1.50763940501801e-05	Positive_Negative
AP1S2	4.69378140976813e-10	0.423338990497882	0.728	0.447	1.54383164348684e-05	Positive_Negative
SIPA1L1	4.79874583681e-10	0.600545646473269	0.92	0.791	1.57835549318518e-05	Positive_Negative
AL139383.1	4.9058324612283e-10	0.396845651549133	0.608	0.326	1.6135773548226e-05	Positive_Negative
FAT1	4.94813137440522e-10	0.240488979501791	0.728	0.401	1.62748989035562e-05	Positive_Negative
DSCAM	4.95426481493086e-10	-1.66761935999406	0.376	0.559	1.62950724027891e-05	Positive_Negative
RNF220	5.64865280545503e-10	0.359335167459703	0.672	0.384	1.85789839424222e-05	Positive_Negative
P2RY14	6.21248969340726e-10	0.453151315292353	0.472	0.242	2.04334998505858e-05	Positive_Negative
IPO9-AS1	6.33144550277772e-10	0.360548894278376	0.624	0.336	2.08247574031862e-05	Positive_Negative
AP001496.4	6.36489443082545e-10	0.0118925117269545	0.008	0	2.0934774272428e-05	Positive_Negative
APOA2	6.36489443082545e-10	0.0081244020165162	0.008	0	2.0934774272428e-05	Positive_Negative
AC116456.1	6.36489443082545e-10	0.0263294549629648	0.008	0	2.0934774272428e-05	Positive_Negative
LINC01038	6.36489443082545e-10	0.00607673412587337	0.008	0	2.0934774272428e-05	Positive_Negative
AC122129.2	6.36489443082545e-10	0.00527922093034286	0.008	0	2.0934774272428e-05	Positive_Negative
AC125421.1	6.36489443082545e-10	0.0135394340796697	0.008	0	2.0934774272428e-05	Positive_Negative
AC003684.1	6.36489443082545e-10	0.0264429626855702	0.008	0	2.0934774272428e-05	Positive_Negative
FGB	6.36489443082545e-10	0.0113813466624068	0.008	0	2.0934774272428e-05	Positive_Negative
AL138930.1	6.41662773789419e-10	0.0119946628321617	0.008	0	2.11049302927078e-05	Positive_Negative
NADK2-AS1	6.41662773789419e-10	0.00604860545537783	0.008	0	2.11049302927078e-05	Positive_Negative
Z84486.1	6.41662773789419e-10	0.00538167370794243	0.008	0	2.11049302927078e-05	Positive_Negative
AL162724.1	6.41662773789419e-10	0.00868279499507724	0.008	0	2.11049302927078e-05	Positive_Negative
LINC02647	6.41662773789419e-10	0.00438405024609656	0.008	0	2.11049302927078e-05	Positive_Negative
LINC01147	6.41662773789419e-10	0.00759526271376749	0.008	0	2.11049302927078e-05	Positive_Negative
GJD3	6.41662773789419e-10	0.00723719208334824	0.008	0	2.11049302927078e-05	Positive_Negative
AC090936.1	6.41662773789419e-10	0.00511154560206016	0.008	0	2.11049302927078e-05	Positive_Negative
AC012363.2	6.41662773789419e-10	0.0090654153924126	0.008	0	2.11049302927078e-05	Positive_Negative
AC084838.1	6.41662773789419e-10	0.00533944277662074	0.008	0	2.11049302927078e-05	Positive_Negative
AC018978.1	6.41662773789419e-10	0.00251865224681976	0.008	0	2.11049302927078e-05	Positive_Negative
AP000472.1	6.41662773789419e-10	0.00558400767991429	0.008	0	2.11049302927078e-05	Positive_Negative
LINC02469	6.41662773789419e-10	0.00314958358217105	0.008	0	2.11049302927078e-05	Positive_Negative
GPHN	7.08885021214511e-10	0.45450006360762	0.96	0.745	2.33159372327665e-05	Positive_Negative
BCL2L13	7.23471137439818e-10	0.33089642050855	0.68	0.396	2.37956891815331e-05	Positive_Negative
FNDC3A	7.31222388481505e-10	0.611027348588451	0.928	0.702	2.40506355795452e-05	Positive_Negative
TNFRSF12A	7.51568480174573e-10	0.147859644104209	0.16	0.044	2.47198388814219e-05	Positive_Negative
GNAS	7.6383825054838e-10	0.481232908500337	0.832	0.543	2.51234038987868e-05	Positive_Negative
MIR17HG	8.27955522334949e-10	0.0961788567305163	0.192	0.058	2.72322850851188e-05	Positive_Negative
CRIM1	9.86384943627762e-10	0.395443003904769	0.608	0.34	3.24431871808607e-05	Positive_Negative
SLC7A1	9.95237015804151e-10	0.303252159973446	0.488	0.241	3.27343406868143e-05	Positive_Negative
RSU1	1.02620393475796e-09	0.410424790864201	0.6	0.333	3.3752873618124e-05	Positive_Negative
OSBPL1A	1.04137147041715e-09	0.447432700466566	0.792	0.49	3.42517490334903e-05	Positive_Negative
VAPB	1.10891035673742e-09	0.289266863869824	0.64	0.348	3.64731705434506e-05	Positive_Negative
AL110292.1	1.12004063503808e-09	0.600201572903528	0.64	0.369	3.68392565270375e-05	Positive_Negative
ARSJ	1.22065518865565e-09	0.476231450479041	0.544	0.292	4.01485698100731e-05	Positive_Negative
AC091946.2	1.2307605844363e-09	0.0395086807152978	0.048	0.006	4.04809463826944e-05	Positive_Negative
AL359532.1	1.31155391903042e-09	0.0330042941000793	0.024	0.001	4.31383199508295e-05	Positive_Negative
ZCCHC10	1.33886055161679e-09	0.19592996810402	0.464	0.219	4.40364624032279e-05	Positive_Negative
FIRRE	1.33891113486669e-09	0.465930521751744	0.696	0.402	4.40381261369002e-05	Positive_Negative
AF131215.7	1.34783446033993e-09	0.0285313293666629	0.032	0.003	4.43316232350407e-05	Positive_Negative
SLC39A9	1.36767000161023e-09	0.195508685637304	0.52	0.253	4.4984034022962e-05	Positive_Negative
AL161640.1	1.37756208707814e-09	0.0107718056824166	0.024	0.001	4.53093946060871e-05	Positive_Negative
FOXP2	1.37880327163378e-09	-1.14625747370297	0.056	0.297	4.53502184073067e-05	Positive_Negative
SYN3	1.37887268768607e-09	0.287259423693793	0.456	0.22	4.53525015706826e-05	Positive_Negative
CCSER1	1.38741205903779e-09	-1.49937358176222	0.12	0.364	4.56333700338118e-05	Positive_Negative
NRK	1.4040969973712e-09	0.0117802357256576	0.024	0.001	4.61821543405361e-05	Positive_Negative
RNPC3	1.44213552552993e-09	0.293996591781472	0.728	0.41	4.74332795702049e-05	Positive_Negative
DNMBP	1.47178354729556e-09	0.358533586733651	0.36	0.159	4.84084326540983e-05	Positive_Negative
ACSL3	1.49160754829074e-09	0.510848788591182	0.8	0.507	4.90604638708307e-05	Positive_Negative
ADAMTS3	1.50670880306614e-09	0.424322800595602	0.392	0.176	4.95571592416485e-05	Positive_Negative
AP002762.2	1.52195629040291e-09	0.263297679271384	0.192	0.062	5.00586643476423e-05	Positive_Negative
C4orf19	1.59584314433974e-09	0.23619236184063	0.472	0.226	5.24888768604784e-05	Positive_Negative
GALNT11	1.60046541585938e-09	0.307599371081225	0.776	0.447	5.26409079930307e-05	Positive_Negative
AC012668.2	1.68648989221421e-09	0.0347300640782245	0.016	0.001	5.54703390448176e-05	Positive_Negative
NFX1	1.76533963302299e-09	0.271652153452378	0.656	0.377	5.8063785869759e-05	Positive_Negative
U52111.1	1.84918485033844e-09	0.132482201753381	0.248	0.087	6.08215389124817e-05	Positive_Negative
ADAMTS15	1.92841674505802e-09	0.101158418638241	0.192	0.059	6.34275551617034e-05	Positive_Negative
OSBPL3	2.02719254402747e-09	0.414700392228676	0.808	0.514	6.66763899656076e-05	Positive_Negative
MAMLD1	2.04149845065265e-09	0.230427257668728	0.472	0.221	6.71469255404163e-05	Positive_Negative
NAB2	2.07796747784737e-09	0.0917067774165618	0.12	0.028	6.83464283138778e-05	Positive_Negative
CAMK2D	2.09957754858416e-09	0.725793891376355	0.944	0.85	6.90572051504817e-05	Positive_Negative
AC087854.1	2.10299585085377e-09	0.477859503376152	0.6	0.349	6.91696365304312e-05	Positive_Negative
CHRM3-AS2	2.18256038100634e-09	0.222188643404573	0.168	0.049	7.17865934916794e-05	Positive_Negative
TMEM60	2.20956437751819e-09	0.0875153645859122	0.192	0.059	7.26747819409507e-05	Positive_Negative
AC079142.1	2.29817133171375e-09	0.376719344632375	0.504	0.25	7.55891532713971e-05	Positive_Negative
FOXG1-AS1	2.38867567244655e-09	0.248390437052019	0.472	0.227	7.85659315424396e-05	Positive_Negative
ADCY2	2.47824661167136e-09	-1.84999419078358	0.304	0.494	8.15120093044827e-05	Positive_Negative
MED12L	2.5145976338886e-09	0.559474600538955	0.84	0.584	8.27076307762301e-05	Positive_Negative
MIR222HG	2.51894291205649e-09	0.535309719408969	0.416	0.196	8.285055132045e-05	Positive_Negative
MAPK1IP1L	2.53429920865866e-09	0.26499689667083	0.608	0.33	8.33556352719918e-05	Positive_Negative
AIMP2	2.60271927614432e-09	0.189313102947612	0.464	0.223	8.56060397116627e-05	Positive_Negative
PTN	2.64058047285086e-09	0.414428817927772	0.952	0.683	8.68513323325376e-05	Positive_Negative
SELENOO	2.71331301423302e-09	0.268281956355223	0.512	0.261	8.92435783511383e-05	Positive_Negative
AC008771.1	2.86545273446408e-09	0.288776569418944	0.616	0.343	9.42476058892581e-05	Positive_Negative
AL023653.1	2.9559877407699e-09	0.0412582489680983	0.04	0.004	9.72253927816629e-05	Positive_Negative
NAV2	2.96622226814566e-09	0.47092758498133	0.976	0.846	9.75620166215788e-05	Positive_Negative
AC245884.9	3.01101707158991e-09	0.052404185925521	0.072	0.012	9.90353625016636e-05	Positive_Negative
FOSL1	3.0258258141927e-09	0.0623673643111818	0.08	0.014	9.95224368546122e-05	Positive_Negative
LAMC2	3.03963306106972e-09	0.022294946718307	0.032	0.003	9.99765710116442e-05	Positive_Negative
NAPEPLD	3.09470304486326e-09	0.266078978558754	0.84	0.479	0.000101787877848598	Positive_Negative
TTYH1	3.15227347467381e-09	0.257695768910597	0.664	0.36	0.000103681426855496	Positive_Negative
LIMA1	3.18555024281194e-09	0.34989499065766	0.624	0.379	0.000104775933036328	Positive_Negative
AL513327.1	3.20823334886559e-09	0.242792408606848	0.408	0.192	0.000105522003077538	Positive_Negative
KAZN	3.22094778532426e-09	-1.10170576152802	0.872	0.865	0.0001059401936071	Positive_Negative
ARC	3.24781908816706e-09	0.513834864287759	0.264	0.101	0.000106824017628903	Positive_Negative
SPOCD1	3.27522138382023e-09	0.222450145758559	0.192	0.06	0.000107725306535231	Positive_Negative
PTPRD	3.29081309463638e-09	-0.863768361965343	0.816	0.842	0.000108238133495685	Positive_Negative
SAR1B	3.41508781448448e-09	0.225898628852137	0.584	0.304	0.000112325653306209	Positive_Negative
ERRFI1	3.46702914929067e-09	0.268682885819468	0.408	0.195	0.000114034055749319	Positive_Negative
PACSIN2	3.55781251876379e-09	0.388530007103139	0.736	0.445	0.00011702001155466	Positive_Negative
CHL1	3.69522720567805e-09	0.544645015933769	0.784	0.496	0.000121539718021957	Positive_Negative
RGS20	3.76402677220169e-09	0.382903246124391	0.528	0.271	0.000123802604564486	Positive_Negative
SRSF7	3.99581441033822e-09	0.36297882459934	0.696	0.428	0.000131426331770434	Positive_Negative
AL157938.2	4.03377676491344e-09	0.28225199972085	0.464	0.227	0.000132674951574768	Positive_Negative
TMEM178B	4.12586164238247e-09	0.405771498942302	0.968	0.663	0.000135703715279602	Positive_Negative
PLAGL2	4.26533577428058e-09	0.12774191577017	0.192	0.062	0.000140291158951862	Positive_Negative
LINC00461	4.29629036261495e-09	0.457552962499717	0.888	0.604	0.000141309286316768	Positive_Negative
AC104781.2	4.34967757132954e-09	0.187064960801927	0.272	0.104	0.0001430652449986	Positive_Negative
SLC12A9	4.4209131160478e-09	0.260268781135093	0.52	0.27	0.000145408253299928	Positive_Negative
NDUFB2	4.45428296508691e-09	0.19522179218384	0.448	0.212	0.000146505821004674	Positive_Negative
GRM7	4.71761409487273e-09	0.521124201611868	0.472	0.239	0.000155167045194459	Positive_Negative
PLOD3	4.76987186740392e-09	0.179593882536984	0.4	0.179	0.000156885855590782	Positive_Negative
WSCD1	5.00265748478671e-09	0.343641888250154	0.552	0.299	0.00016454240733212	Positive_Negative
ITPA	5.40428557745042e-09	0.201750033777434	0.528	0.276	0.000177752356927922	Positive_Negative
UBAP1	5.51751346082061e-09	0.246964123121274	0.656	0.378	0.000181476535239851	Positive_Negative
SNAP25-AS1	5.61280750210351e-09	0.348590509020999	0.392	0.183	0.000184610851551687	Positive_Negative
ATP2A3	5.94838982695736e-09	0.0513024331043555	0.032	0.003	0.000195648489798454	Positive_Negative
BRD1	6.00240170964364e-09	0.223798974612416	0.512	0.256	0.000197424994631889	Positive_Negative
SS18L1	6.12287529410656e-09	0.203207009667267	0.4	0.183	0.000201387491298459	Positive_Negative
AL451165.2	6.37754141214301e-09	0.101536370440924	0.104	0.023	0.000209763714586796	Positive_Negative
EIF4ENIF1	6.42655324046522e-09	0.260247757726406	0.464	0.232	0.000211375762632142	Positive_Negative
MALAT1	6.46780347702346e-09	0.376707654088008	1	1	0.000212732524162779	Positive_Negative
TUBB6	6.67483711463575e-09	0.236780052139794	0.376	0.173	0.000219542067537484	Positive_Negative
MTG1	6.68570978722933e-09	0.258034475869326	0.544	0.292	0.00021989968061176	Positive_Negative
EYA2	6.80507989789194e-09	0.403510501544454	0.624	0.368	0.000223825882921564	Positive_Negative
ELK3	6.81113793273163e-09	0.241796469430272	0.392	0.18	0.000224025137745476	Positive_Negative
PPP2CB	7.38019372325744e-09	0.338467587602346	0.72	0.459	0.00024274195175166	Positive_Negative
ZNF790	7.87531345877798e-09	0.20833664462185	0.536	0.277	0.000259026934972667	Positive_Negative
NFIB	7.99515126775493e-09	-0.546961705960536	0.976	0.954	0.000262968520347727	Positive_Negative
ATP13A4	8.49912642997298e-09	0.406612293559408	0.776	0.46	0.000279544767408241	Positive_Negative
PREX2	8.61936446623612e-09	0.499197623622599	0.872	0.605	0.000283499516658972	Positive_Negative
DIAPH1	8.64608647633441e-09	0.175421481939478	0.48	0.24	0.000284378430293115	Positive_Negative
EIF2S1	8.83185724318115e-09	0.190980564053008	0.392	0.185	0.000290488616585471	Positive_Negative
DDHD1	8.87269817873883e-09	0.285699714246447	0.704	0.428	0.000291831915796899	Positive_Negative
AC005695.2	9.01403137974089e-09	0.227016879840021	0.344	0.15	0.000296480506111058	Positive_Negative
SYT6	9.11043205330909e-09	0.354523531772931	0.2	0.068	0.000299651220665389	Positive_Negative
LRRC75A	9.23661212082978e-09	0.165862356877014	0.328	0.137	0.000303801409266212	Positive_Negative
ZNF496	9.2627421872685e-09	0.2141789389445	0.424	0.207	0.000304660853281448	Positive_Negative
AC004594.1	9.69977875119386e-09	0.140809423083094	0.168	0.051	0.000319035422905517	Positive_Negative
CCDC130	9.75050505845961e-09	0.22151995037691	0.616	0.337	0.000320703861877795	Positive_Negative
SLC35E4	9.82574714742801e-09	0.141395211967047	0.272	0.107	0.000323178649426055	Positive_Negative
AL161665.1	1.03297375207844e-08	0.112041328582847	0.144	0.04	0.00033975539679612	Positive_Negative
GNG7	1.07672297678771e-08	0.524074159224247	0.592	0.355	0.000354144954295247	Positive_Negative
NES	1.07701194730705e-08	0.313034658642692	0.528	0.292	0.000354239999588763	Positive_Negative
AP000787.1	1.08335190275158e-08	0.343982534270233	0.448	0.232	0.000356325274334024	Positive_Negative
ATP6V1E1	1.08762511062044e-08	0.208308125495823	0.352	0.159	0.000357730775134168	Positive_Negative
LZTS1-AS1	1.10199659862148e-08	0.129419366018582	0.176	0.055	0.00036245770125259	Positive_Negative
RRP15	1.10202264937043e-08	0.25199992759296	0.52	0.274	0.000362466269604428	Positive_Negative
SPATA13-AS1	1.11516043177225e-08	0.0466588964918694	0.04	0.004	0.000366787417614211	Positive_Negative
SPRED1	1.18126717429306e-08	0.512387573902792	0.824	0.574	0.000388530586296729	Positive_Negative
ARHGAP20	1.19784939686699e-08	0.305026312642291	0.496	0.256	0.000393984645123523	Positive_Negative
C1orf61	1.2128463781492e-08	0.421532801818468	0.92	0.623	0.000398917302237052	Positive_Negative
PHF21B	1.22528690849536e-08	0.371236491671517	0.6	0.345	0.000403009117073209	Positive_Negative
DNAH10OS	1.22701757529835e-08	0.0724819448372012	0.08	0.015	0.000403578350691379	Positive_Negative
BAHD1	1.24673219600412e-08	0.113647448311711	0.2	0.067	0.000410062686587715	Positive_Negative
RASD1	1.25645980495769e-08	0.514289057764754	0.32	0.141	0.000413262194448633	Positive_Negative
SEMA6A-AS1	1.2716587655608e-08	0.280797059500317	0.536	0.291	0.000418261284580603	Positive_Negative
MSTO1	1.36453296161569e-08	0.117473407187039	0.192	0.064	0.000448808536405016	Positive_Negative
IRS2	1.36627244514877e-08	0.542938697994969	0.784	0.516	0.000449380669933883	Positive_Negative
CD151	1.37082439188449e-08	0.140962511439808	0.248	0.094	0.000450877850734728	Positive_Negative
RPL29	1.39367141711449e-08	0.191014845838	0.512	0.26	0.000458392465803128	Positive_Negative
LYRM4	1.40804077462948e-08	0.270380324918133	0.64	0.366	0.000463118691183383	Positive_Negative
PGM2	1.42282217488062e-08	0.159591279179412	0.2	0.068	0.000467980441539983	Positive_Negative
SNHG4	1.46249332404501e-08	0.149966200024528	0.16	0.049	0.000481028679211644	Positive_Negative
CPEB2	1.48434171729572e-08	0.227771299580666	0.704	0.405	0.000488214834235736	Positive_Negative
SCN8A	1.5292249646824e-08	0.380877260058183	0.736	0.463	0.000502977383133689	Positive_Negative
LMTK2	1.5373708694343e-08	0.270462232555942	0.68	0.398	0.000505656652665636	Positive_Negative
B3GALT1	1.5444864953578e-08	0.148825532466289	0.152	0.045	0.000507997053188133	Positive_Negative
SPIRE1	1.56423425194304e-08	0.371674486591552	0.896	0.648	0.000514492287806584	Positive_Negative
DLGAP4-AS1	1.60016824041381e-08	0.166010120544165	0.288	0.116	0.000526311335954505	Positive_Negative
SLN	1.60465508358142e-08	0.0647379210845972	0.056	0.008	0.000527787103540766	Positive_Negative
ADORA1	1.60742900420119e-08	0.172604738057947	0.28	0.113	0.000528699473771815	Positive_Negative
AL022318.1	1.67247550078185e-08	0.0238253212639887	0.016	0.001	0.000550093916962159	Positive_Negative
AC005293.1	1.68422743982429e-08	0.0215954948705857	0.016	0.001	0.000553959247232606	Positive_Negative
VASH1	1.68980483162103e-08	0.163252595874896	0.336	0.148	0.000555793707168473	Positive_Negative
AC109449.1	1.7020058496503e-08	0.0156248546924143	0.016	0.001	0.00055980674400848	Positive_Negative
AC092614.1	1.71996645397547e-08	0.0121484076795251	0.016	0.001	0.000565714166377074	Positive_Negative
RNF31	1.77305999032914e-08	0.115680654436329	0.24	0.089	0.000583177161419158	Positive_Negative
LINC02649	1.77451148849307e-08	0.240786714140731	0.456	0.222	0.000583654573680256	Positive_Negative
BTF3	1.8396997457606e-08	0.17619847526177	0.352	0.159	0.000605095643378118	Positive_Negative
AC110058.1	1.84477143626297e-08	0.0816799997806569	0.04	0.004	0.000606763773101254	Positive_Negative
C12orf65	1.86756126076953e-08	0.128061203650553	0.32	0.134	0.000614259574279705	Positive_Negative
PPP1CC	1.90946834086629e-08	0.221223932195775	0.528	0.267	0.000628043231994332	Positive_Negative
KCND3	1.92698317513463e-08	0.271898539240894	0.512	0.265	0.00063380403613353	Positive_Negative
PLCG1	2.02144884511462e-08	0.215052693423242	0.592	0.317	0.000664874739646648	Positive_Negative
L3HYPDH	2.07916609563437e-08	0.158441218189394	0.376	0.174	0.0006838585205151	Positive_Negative
DAD1	2.19118561368119e-08	0.113330913746337	0.328	0.139	0.000720702860195881	Positive_Negative
PTRH2	2.22498941760802e-08	0.195650683365761	0.536	0.282	0.000731821269345455	Positive_Negative
RIN1	2.2328347893159e-08	0.0671111040667165	0.104	0.024	0.000734401690553893	Positive_Negative
AC019211.1	2.26610801149428e-08	0.176536754863562	0.128	0.034	0.000745345586060582	Positive_Negative
DENND4C	2.32684101216283e-08	0.313957395242803	0.816	0.511	0.000765321277310476	Positive_Negative
FLNA	2.34299339859038e-08	0.294001534571385	0.632	0.373	0.000770633958730363	Positive_Negative
FAM20C	2.35112276033787e-08	0.218713782389801	0.568	0.299	0.000773307787102729	Positive_Negative
AC064875.1	2.35829745125833e-08	0.531474310834786	0.664	0.379	0.000775667614693376	Positive_Negative
CYFIP2	2.36016537022246e-08	0.208478185292683	0.48	0.245	0.000776281991919869	Positive_Negative
MIR3936HG	2.38741056883269e-08	0.224509240134876	0.544	0.291	0.000785243210194761	Positive_Negative
SLC16A4	2.38997615965102e-08	0.146759317058087	0.36	0.159	0.000786087058670816	Positive_Negative
HMGXB3	2.43250200165421e-08	0.267353156622696	0.52	0.286	0.000800074233364086	Positive_Negative
PLEKHG2	2.46584480844264e-08	0.111405262644502	0.224	0.082	0.000811041015944868	Positive_Negative
CAMK2A	2.52012053821486e-08	0.114445138481493	0.152	0.045	0.00082889284622425	Positive_Negative
PSMG4	2.63538811624983e-08	0.231474117763415	0.512	0.27	0.000866805505315733	Positive_Negative
SATB2	2.64759704387781e-08	0.419755323060476	0.792	0.545	0.000870821143701852	Positive_Negative
NR3C1	2.66946675541084e-08	0.324809329635633	0.832	0.544	0.000878014310522181	Positive_Negative
UGP2	2.67964750262598e-08	0.257708856499727	0.584	0.322	0.000881362860088712	Positive_Negative
SNX8	2.70295164393828e-08	0.194294281854362	0.6	0.329	0.000889027825207738	Positive_Negative
NRG1	2.7216431993857e-08	-1.62869249992534	0.128	0.338	0.000895175664709949	Positive_Negative
SIL1	2.73744379376721e-08	0.256736004435335	0.824	0.501	0.000900372638207973	Positive_Negative
FABP5	2.73846348466633e-08	0.25720559842578	0.328	0.147	0.000900708024741602	Positive_Negative
SLC1A2	2.7562378853271e-08	0.757344676647143	0.8	0.56	0.000906554202862937	Positive_Negative
AL121917.1	2.75918252919606e-08	0.22079564995342	0.24	0.094	0.000907522725677875	Positive_Negative
SLC27A3	2.8237803708285e-08	0.0913094748200681	0.104	0.025	0.000928769601769202	Positive_Negative
EPAS1	2.83436880392793e-08	0.299718935453443	0.344	0.16	0.000932252243299935	Positive_Negative
POC1B	2.87133830415132e-08	0.268475834176033	0.656	0.382	0.000944411881618409	Positive_Negative
KLHDC8A	2.96383860388721e-08	0.390933702706075	0.624	0.365	0.000974836155204543	Positive_Negative
ASCC2	2.98240064595175e-08	0.230534289639579	0.44	0.221	0.00098094139645999	Positive_Negative
TOX4	3.12990760326597e-08	0.193468466770123	0.432	0.217	0.00102945790979021	Positive_Negative
AC091646.1	3.13561188809238e-08	0.216482373569601	0.512	0.265	0.00103133410611246	Positive_Negative
GMDS	3.15821768028545e-08	0.314100699141379	0.776	0.488	0.00103876937722269	Positive_Negative
RP9	3.21414489755587e-08	0.247944765324517	0.336	0.148	0.0010571643982551	Positive_Negative
RMND5B	3.22700086852532e-08	0.140255345307848	0.456	0.229	0.00106139285566666	Positive_Negative
TRIB2	3.24870850217581e-08	0.255949637995568	0.584	0.325	0.00106853271345065	Positive_Negative
EIF1	3.30772796547259e-08	0.211132339351291	0.536	0.282	0.00108794480512359	Positive_Negative
ZNF233	3.4173359218487e-08	0.0878703116518597	0.184	0.06	0.00112399595805526	Positive_Negative
GRIA4	3.41995750548622e-08	-0.790419426982894	0.728	0.776	0.00112485822312947	Positive_Negative
AC013267.2	3.45271860797359e-08	0.0847653013383677	0.064	0.011	0.00113563367734859	Positive_Negative
LHFPL2	3.54091887743102e-08	0.285370812260653	0.584	0.317	0.00116464362797584	Positive_Negative
ERI1	3.61973561917538e-08	0.288629428881839	0.544	0.298	0.00119056724250297	Positive_Negative
GTPBP10	3.64345508105125e-08	0.281963953691272	0.688	0.422	0.00119836881070857	Positive_Negative
LINC00472	3.6499633192964e-08	0.451953458632916	0.808	0.535	0.00120050943534978	Positive_Negative
CCDC85A	3.66382996429955e-08	-1.19549803966479	0.024	0.229	0.00120507031355777	Positive_Negative
AL589740.1	3.72737856605661e-08	0.462055458697109	0.872	0.577	0.00122597208416168	Positive_Negative
KCNE4	3.79717594924037e-08	0.34699422818816	0.464	0.243	0.00124892914146465	Positive_Negative
ELOVL2	3.8261455685352e-08	0.451982251167732	0.536	0.303	0.00125845753894691	Positive_Negative
UBA2	3.99017131623164e-08	0.307117535366637	0.68	0.416	0.00131240724762175	Positive_Negative
DGCR2	4.0362841887617e-08	0.161637836862507	0.56	0.301	0.00132757423252561	Positive_Negative
SLC9A7	4.04972943059394e-08	0.222516578916238	0.432	0.218	0.00133199650701665	Positive_Negative
COX20	4.09939522195729e-08	0.205717074564641	0.504	0.264	0.00134833208245397	Positive_Negative
PDE3B	4.16076863151115e-08	0.3083051912342	0.584	0.329	0.00136851841059033	Positive_Negative
TEX22	4.21658878103926e-08	0.151705608118223	0.296	0.126	0.00138687821597162	Positive_Negative
ALPK2	4.23088664939306e-08	0.389444928136517	0.328	0.15	0.00139158092785187	Positive_Negative
FXN	4.30358744107559e-08	0.159204238890228	0.408	0.195	0.00141549294524417	Positive_Negative
ADCY8	4.31180540352194e-08	0.50087325533813	0.632	0.38	0.0014181959152724	Positive_Negative
ETFRF1	4.31380288140816e-08	0.152860869296782	0.272	0.112	0.00141885290572396	Positive_Negative
FJX1	4.32442473209611e-08	0.163851415410888	0.288	0.12	0.00142234653863373	Positive_Negative
GSKIP	4.42364279370732e-08	0.116989752739434	0.216	0.078	0.00145498035127827	Positive_Negative
CEBPG	4.47258518078571e-08	0.16521818058923	0.304	0.133	0.00147107799181223	Positive_Negative
IP6K2	4.58430547954516e-08	0.30960334298806	0.776	0.502	0.0015078239152772	Positive_Negative
RUNX1	4.837546511765e-08	-1.56367398457571	0.288	0.458	0.00159111742318463	Positive_Negative
SLC6A11	4.86232312280317e-08	0.448168474629634	0.568	0.311	0.00159926669832119	Positive_Negative
COL5A3	4.97602455541541e-08	0.322482070088646	0.56	0.302	0.00163666423652168	Positive_Negative
RALY	5.03947923687836e-08	0.258786404876111	0.6	0.337	0.00165753511580166	Positive_Negative
AC021097.1	5.07931504859912e-08	0.163533347938639	0.184	0.063	0.00167063751263474	Positive_Negative
MPP6	5.22403897603109e-08	0.294886552539375	0.76	0.471	0.00171823865960639	Positive_Negative
FAM53C	5.24141774473849e-08	0.111311734342885	0.288	0.118	0.00172395471042194	Positive_Negative
COX10	5.2984188460357e-08	0.155734102773901	0.544	0.294	0.0017427029426496	Positive_Negative
CDK6	5.53937999166451e-08	0.762315582419537	0.72	0.524	0.00182195747305838	Positive_Negative
CYP27B1	5.57299793435629e-08	0.211881908824411	0.384	0.182	0.00183301475058913	Positive_Negative
ADAM32	5.62297579455225e-08	0.326467750548948	0.472	0.248	0.00184945296858618	Positive_Negative
SERTAD1	5.68512820384751e-08	0.155740909256804	0.104	0.026	0.00186989551752748	Positive_Negative
AC012668.3	5.6925510244824e-08	0.100420743088308	0.088	0.019	0.00187233695746251	Positive_Negative
DLGAP4	5.69730150016904e-08	0.280658441971987	0.6	0.349	0.0018738994364206	Positive_Negative
PXDC1	5.95971736621581e-08	0.165959373421645	0.24	0.094	0.00196021063892204	Positive_Negative
LYPD1	5.99320519239933e-08	0.231192521385396	0.44	0.22	0.00197122511983206	Positive_Negative
MATR3.1	6.0147095790881e-08	0.160326382784815	0.36	0.168	0.00197829812765787	Positive_Negative
AC011092.2	6.11168230472033e-08	0.23679002758317	0.408	0.198	0.00201019342684556	Positive_Negative
AC012555.2	6.15968268234096e-08	0.0409810162282542	0.04	0.005	0.00202598123104876	Positive_Negative
SCG2	6.23357812607023e-08	0.210877387688871	0.288	0.123	0.00205028618144576	Positive_Negative
SERPINB1	6.35627751424588e-08	0.108496513721913	0.12	0.032	0.00209064323721061	Positive_Negative
MMP24OS	6.38144715084026e-08	0.168963241631296	0.48	0.249	0.00209892178238287	Positive_Negative
BMERB1	6.43185627674157e-08	0.379994752787106	0.784	0.529	0.00211550184798307	Positive_Negative
CSRP2	6.44074809306441e-08	0.101583289944456	0.144	0.043	0.00211842645528981	Positive_Negative
DBNDD1	6.44201798331184e-08	0.161246329970785	0.144	0.043	0.0021188441348911	Positive_Negative
DPY19L1	6.51995051192829e-08	0.410187860685577	0.8	0.535	0.00214447692287833	Positive_Negative
WNT2B	6.58339085466538e-08	0.113706221872869	0.304	0.129	0.00216534308600799	Positive_Negative
DNAJA1	6.62087474795734e-08	0.214281352209959	0.408	0.205	0.00217767191335065	Positive_Negative
KIAA0753	6.87017669814173e-08	0.168051866431571	0.464	0.24	0.0022596698177858	Positive_Negative
DLGAP1-AS4	7.13298522182196e-08	0.150502972149	0.152	0.047	0.00234611016930946	Positive_Negative
PTGES2	7.18580108637853e-08	0.0850152008876004	0.216	0.079	0.00236348183532076	Positive_Negative
PWWP2A	7.191706347805e-08	0.198831741587662	0.672	0.394	0.00236542413485654	Positive_Negative
CTBP1	7.21098012938162e-08	0.0616401502402965	0.368	0.165	0.00237176347435491	Positive_Negative
GRIA1	7.36435804410033e-08	0.464916924531013	0.792	0.522	0.00242221100428504	Positive_Negative
CHKA	7.45043721097084e-08	0.323910334812516	0.76	0.482	0.00245052330306042	Positive_Negative
PABPC1L	7.45782692220734e-08	0.176196752523425	0.464	0.239	0.00245295385298321	Positive_Negative
DDX27	7.56889962935894e-08	0.112145400905961	0.32	0.138	0.00248948677709245	Positive_Negative
DGKH	7.71372667480017e-08	0.23180244706672	0.624	0.362	0.00253712184060853	Positive_Negative
CLIP2	7.79575352076169e-08	0.385219518026928	0.784	0.512	0.00256410129051373	Positive_Negative
ADGRV1	7.99345391519093e-08	0.519975558489265	0.936	0.712	0.00262912692724545	Positive_Negative
NOC3L	8.20991659209264e-08	0.153327439120314	0.32	0.143	0.00270032366630519	Positive_Negative
CCT2	8.21798562953289e-08	0.933405284815265	0.584	0.38	0.00270297765340966	Positive_Negative
GFOD1	8.23246163640934e-08	0.245016983428499	0.392	0.189	0.0027077389568314	Positive_Negative
ZNF565	8.25923656069276e-08	0.328472813281305	0.632	0.382	0.00271654549717745	Positive_Negative
ARHGAP21	8.28843224960105e-08	0.44670828481172	0.912	0.664	0.00272614825121628	Positive_Negative
SLAIN2	8.32740848275935e-08	0.229466994355104	0.696	0.409	0.00273896792406438	Positive_Negative
PFN1	8.42923215865569e-08	0.130324060824002	0.224	0.085	0.00277245874930344	Positive_Negative
AC024145.1	8.49187698087368e-08	0.247361728987077	0.504	0.271	0.00279306325777916	Positive_Negative
ZNF440	8.64516705890021e-08	0.118994814079823	0.368	0.168	0.00284348189734287	Positive_Negative
ZMAT3	8.82194916583119e-08	0.281185410560208	0.712	0.43	0.00290162730013354	Positive_Negative
USP6NL	8.83379534170885e-08	0.270223280193657	0.632	0.372	0.00290552362584146	Positive_Negative
LINC00513	8.97939743563909e-08	0.273386353022987	0.736	0.454	0.00295341361055605	Positive_Negative
RALBP1	9.25164336546443e-08	0.107477426917497	0.512	0.265	0.00304295801933491	Positive_Negative
ITPKB	9.39694241380221e-08	0.311486423203877	0.592	0.353	0.00309074832932369	Positive_Negative
BRD9	9.90122632168944e-08	0.577008672371438	0.64	0.416	0.00325661234946687	Positive_Negative
AC078842.2	1.01116752504495e-07	0.230488631998425	0.392	0.196	0.00332583110662534	Positive_Negative
MAT2B	1.01612285047357e-07	0.099965369157802	0.224	0.084	0.00334212966749262	Positive_Negative
AC068533.3	1.03273091847572e-07	0.293197953377303	0.432	0.225	0.0033967552639585	Positive_Negative
OCIAD2	1.0362546187778e-07	0.320975209220372	0.264	0.115	0.00340834506662206	Positive_Negative
ZNF35	1.04108240980576e-07	0.0507966633786645	0.28	0.115	0.00342422415409213	Positive_Negative
SPATA1	1.05492584795185e-07	0.184663645579702	0.384	0.187	0.00346975660649842	Positive_Negative
AL358074.1	1.07012263102327e-07	0.0198974574695399	0.016	0.001	0.00351974034569863	Positive_Negative
AC091953.1	1.07293638525162e-07	0.263354442406361	0.24	0.097	0.00352899506473109	Positive_Negative
LINC00928	1.07534206204053e-07	0.05044430663097	0.072	0.014	0.00353690757625752	Positive_Negative
AC123786.3	1.08364266034167e-07	0.0122680054977284	0.016	0.001	0.00356420907412977	Positive_Negative
SNHG9	1.0885366202298e-07	0.120324074081801	0.216	0.082	0.00358030579759784	Positive_Negative
CLASP2	1.08899697150884e-07	-0.541365314333792	0.936	0.865	0.00358181993898973	Positive_Negative
LINC00411	1.11233252708838e-07	0.0309986555575949	0.032	0.003	0.00365857291484639	Positive_Negative
AL390783.1	1.11430330166524e-07	0.197449367856359	0.264	0.111	0.00366505498950715	Positive_Negative
VKORC1L1	1.11586260060356e-07	0.188719464357489	0.704	0.407	0.00367018367964516	Positive_Negative
ARGLU1	1.12107886295155e-07	0.365006953305041	0.928	0.677	0.00368734048813396	Positive_Negative
TRPM3	1.14378828333106e-07	0.678160697344475	0.616	0.412	0.0037620340427042	Positive_Negative
AL513548.4	1.16604613819698e-07	0.0553732686096988	0.096	0.023	0.00383524235314369	Positive_Negative
STOML2	1.17036790771056e-07	0.0797242025743972	0.192	0.067	0.00384945708525079	Positive_Negative
MFAP3	1.19244527149997e-07	0.123585280945136	0.392	0.189	0.00392207174249056	Positive_Negative
PTCHD1-AS	1.19789361639991e-07	0.45785805404566	0.864	0.66	0.00393999189370095	Positive_Negative
AL137009.1	1.2016884995315e-07	0.256922795217544	0.544	0.3	0.00395247364380907	Positive_Negative
GRIA2	1.21461233964079e-07	-0.634003281317927	0.816	0.838	0.00399498144631252	Positive_Negative
AC009163.1	1.23490588461834e-07	0.243691348499235	0.208	0.078	0.00406172894509819	Positive_Negative
PPP2CA	1.23494922972532e-07	0.185285402475573	0.504	0.268	0.00406187151148955	Positive_Negative
UBE2V1	1.26425653565953e-07	0.180921242742447	0.528	0.29	0.00415826617143777	Positive_Negative
WWC1	1.2834401275962e-07	0.267947863419856	0.552	0.304	0.00422136292367666	Positive_Negative
SLC20A2	1.28586667438791e-07	0.405767693238564	0.912	0.682	0.00422934407872927	Positive_Negative
CASC17	1.30349268599295e-07	0.448284644058562	0.296	0.132	0.00428731779349942	Positive_Negative
TMEM64	1.311063166028e-07	0.160696080717755	0.336	0.154	0.00431221785938269	Positive_Negative
POLE2	1.32373436207207e-07	0.178221946342634	0.472	0.242	0.00435389469029123	Positive_Negative
KIF2A	1.33442411688615e-07	0.247451815927957	0.728	0.45	0.00438905436285022	Positive_Negative
MT3	1.34110784797785e-07	0.207794439550557	0.44	0.221	0.00441103782278394	Positive_Negative
HTRA1	1.35820361129113e-07	0.260478429718652	0.488	0.264	0.00446726749789767	Positive_Negative
ETV1	1.37586286244798e-07	0.359406473327958	0.832	0.542	0.00452535054087764	Positive_Negative
RBBP7	1.37985501830994e-07	0.185770333119632	0.576	0.323	0.00453848114072324	Positive_Negative
SACS	1.38906667545488e-07	0.375061623149105	0.768	0.501	0.00456877920223865	Positive_Negative
ANAPC7	1.39709752160949e-07	0.198342233196943	0.648	0.375	0.00459519345832577	Positive_Negative
RBX1	1.40768790139724e-07	0.185069818084791	0.448	0.232	0.00463002627648565	Positive_Negative
SLC22A4	1.42022835967043e-07	0.122548290839751	0.288	0.125	0.004671273097792	Positive_Negative
CIAO2B	1.43183002088776e-07	0.104175454386496	0.272	0.112	0.00470943212170193	Positive_Negative
MPLKIP	1.44676276035496e-07	0.199270637225429	0.512	0.285	0.0047585473950835	Positive_Negative
HS3ST5	1.46113418087782e-07	0.348199424669195	0.176	0.062	0.00480581643432525	Positive_Negative
AC116345.4	1.4649000717696e-07	0.081900841936976	0.048	0.007	0.00481820282605739	Positive_Negative
STK10	1.47232480664911e-07	0.110909807125303	0.328	0.144	0.00484262352154959	Positive_Negative
CDC42BPB	1.48601897968677e-07	0.207874188669627	0.592	0.336	0.00488766502608775	Positive_Negative
ZMYND8	1.49893636130383e-07	0.437739738297382	0.8	0.558	0.00493015158596441	Positive_Negative
MIER3	1.50059597213425e-07	0.108809862317126	0.304	0.133	0.00493561021194677	Positive_Negative
IARS	1.50417631667017e-07	0.205592719919017	0.808	0.506	0.00494738632315985	Positive_Negative
FMO5	1.54790487055713e-07	0.176007449191345	0.256	0.106	0.00509121390974946	Positive_Negative
PNN	1.55668740959262e-07	0.279181432923704	0.688	0.434	0.0051201005588911	Positive_Negative
GLRX	1.56101300685892e-07	0.158974726529898	0.408	0.203	0.00513432788085967	Positive_Negative
LDLRAD3	1.56809496797426e-07	0.419993293275396	0.864	0.636	0.00515762115916415	Positive_Negative
S100A16	1.60276444972512e-07	0.103912272289909	0.176	0.061	0.0052716525515909	Positive_Negative
NF1	1.60681651957989e-07	-0.549626893886738	0.96	0.904	0.00528498021455023	Positive_Negative
STYXL1	1.61344784098521e-07	0.190831934898624	0.536	0.293	0.00530679129378444	Positive_Negative
EGR1	1.63354583222126e-07	0.349976961412766	0.344	0.165	0.00537289559675894	Positive_Negative
MIR34AHG	1.65069512776995e-07	0.31051839154997	0.488	0.263	0.00542930134474814	Positive_Negative
LRATD1	1.6611316353511e-07	0.119974407735007	0.2	0.074	0.0054636280618333	Positive_Negative
ZNF605	1.70045384357767e-07	0.117434773471768	0.344	0.16	0.0055929627369113	Positive_Negative
UMPS	1.70939113061951e-07	0.0851816646514867	0.36	0.17	0.00562235836772064	Positive_Negative
MRPL15	1.71669860156974e-07	0.131181506757168	0.24	0.097	0.00564639337042303	Positive_Negative
LHFPL3	1.76417236720544e-07	0.475235965645571	0.952	0.89	0.0058025393329754	Positive_Negative
AC093879.1	1.78257014755594e-07	0.271353474128706	0.488	0.271	0.00586305147232625	Positive_Negative
LINC00624	1.81118995719726e-07	0.12626857262531	0.28	0.12	0.00595718488821749	Positive_Negative
VTI1B	1.81549982001641e-07	0.161954218316014	0.36	0.173	0.00597136045801598	Positive_Negative
MLC1	1.82031826996246e-07	0.249876004664387	0.472	0.247	0.00598720882173352	Positive_Negative
AL133331.1	1.82630504252391e-07	0.028495528096041	0.032	0.003	0.00600689991536538	Positive_Negative
PMP22	1.83197558125794e-07	0.258932409175618	0.552	0.314	0.00602555088431548	Positive_Negative
HLA-DOB	1.83218007687869e-07	0.029797689392319	0.032	0.003	0.00602622349086169	Positive_Negative
PHF10	1.84720359037785e-07	0.121779257108626	0.448	0.227	0.0060756373291118	Positive_Negative
PDZK1	1.85709228739708e-07	0.147991360178765	0.208	0.079	0.00610816224247773	Positive_Negative
GGCT	1.86615756024165e-07	0.215008575072243	0.416	0.212	0.00613797883139081	Positive_Negative
SF3A2	1.86833320633347e-07	0.17299906035304	0.216	0.083	0.00614513474895143	Positive_Negative
ANP32E	1.88510519078215e-07	0.124882066515276	0.28	0.119	0.00620029948300157	Positive_Negative
TERT	1.88588977624638e-07	0.342354356207171	0.4	0.2	0.00620288006305198	Positive_Negative
AC100802.1	1.8901436723475e-07	0.0301774783762829	0.024	0.002	0.00621687155271816	Positive_Negative
AL671710.1	1.89586107870216e-07	0.0490473673682664	0.048	0.007	0.00623567667395928	Positive_Negative
GNG12-AS1	1.90037939271732e-07	0.225034509183682	0.76	0.451	0.00625053786058655	Positive_Negative
ACSS2	1.90624854604284e-07	0.196353928125346	0.296	0.133	0.00626984209278949	Positive_Negative
KBTBD11	1.93815766339227e-07	0.147593477775225	0.32	0.146	0.0063747943706635	Positive_Negative
HMGCR	1.95408143910824e-07	0.120772447305694	0.344	0.156	0.00642716926137092	Positive_Negative
NPTX2	1.98650012839995e-07	0.465859559086988	0.376	0.2	0.00653379757232029	Positive_Negative
PTPRG-AS1	2.01087246070621e-07	0.212072088424217	0.4	0.2	0.0066139606105088	Positive_Negative
CKB	2.05056400478437e-07	0.311839857944171	0.576	0.336	0.00674451006813626	Positive_Negative
SH3BP2	2.06280386051927e-07	0.200861714527856	0.52	0.287	0.00678476817763394	Positive_Negative
ATG12	2.06802973651682e-07	0.106456622561655	0.456	0.232	0.00680195660637747	Positive_Negative
CORO1C	2.09259410869315e-07	0.271215120677951	0.728	0.471	0.00688275128290263	Positive_Negative
KIF3A	2.13520642364822e-07	0.263758936494834	0.616	0.356	0.00702290744802136	Positive_Negative
ADGRG1	2.1694928408243e-07	0.285731329921355	0.632	0.365	0.00713567890275519	Positive_Negative
AC025442.2	2.18125880545207e-07	0.0883088320766015	0.264	0.109	0.0071743783370124	Positive_Negative
ADAMTS9-AS1	2.21337653221867e-07	0.252759585959342	0.288	0.131	0.00728001675212044	Positive_Negative
AC015923.1	2.21455977330985e-07	0.272477829202521	0.648	0.404	0.00728390855039342	Positive_Negative
CA10	2.22050182065811e-07	-1.06703811389007	0.048	0.244	0.00730345253832658	Positive_Negative
FKBP5	2.24107556359229e-07	0.379220444356893	0.976	0.778	0.00737112163621141	Positive_Negative
APCDD1L-DT	2.24992340038051e-07	0.162587557923682	0.272	0.117	0.00740022305619155	Positive_Negative
HEATR4	2.26196494944778e-07	0.166075945578895	0.256	0.108	0.0074398289152287	Positive_Negative
PLIN3	2.27692360515829e-07	0.0920498411486463	0.232	0.092	0.00748902942972612	Positive_Negative
NOB1	2.28591619717801e-07	0.0958257853109638	0.16	0.053	0.00751860696413818	Positive_Negative
F3	2.33230831430657e-07	0.252834206289199	0.624	0.376	0.00767119527658572	Positive_Negative
ZNF529	2.36493276298913e-07	0.19331339165748	0.608	0.356	0.00777850035074755	Positive_Negative
NRXN1	2.40497738378692e-07	-0.557577870919837	0.816	0.902	0.00791021111301357	Positive_Negative
ZNF529-AS1	2.46150362589606e-07	0.190991170612696	0.432	0.224	0.00809613157593474	Positive_Negative
AC007422.1	2.52699139756646e-07	0.123737870241798	0.104	0.027	0.00831152740573583	Positive_Negative
ATP6V1F	2.54224513154996e-07	0.117968652696121	0.208	0.079	0.00836169846218099	Positive_Negative
KIAA1211	2.56059226556874e-07	0.217530768228257	0.728	0.434	0.00842204402068215	Positive_Negative
PSMD8	2.56681943001619e-07	0.0991215511841588	0.288	0.124	0.00844252578726625	Positive_Negative
VAPA	2.58641738493959e-07	0.289570590771142	0.76	0.52	0.0085069854208048	Positive_Negative
FAM156A	2.59325703355228e-07	0.135552639140953	0.376	0.183	0.00852948170905679	Positive_Negative
AC023051.1	2.61477031255536e-07	0.220997965785006	0.416	0.211	0.00860024103502583	Positive_Negative
MIR3681HG	2.6442434133737e-07	0.254517617127076	0.4	0.204	0.00869718101092743	Positive_Negative
PCDH8	2.66872932596615e-07	0.0803375756695437	0.12	0.034	0.00877771762603526	Positive_Negative
ENO1	2.7110340183145e-07	0.152197935898085	0.56	0.311	0.00891686198963821	Positive_Negative
SMG9	2.71217473315852e-07	0.147470870806198	0.416	0.213	0.00892061391483169	Positive_Negative
TADA3	2.72091448548919e-07	0.173848085020455	0.304	0.141	0.00894935983422249	Positive_Negative
EEF1E1	2.72795290303721e-07	0.146486536284213	0.392	0.192	0.00897250989337968	Positive_Negative
SPDYE5	2.72816986154894e-07	0.16302920552002	0.336	0.156	0.00897322349162061	Positive_Negative
COL19A1	2.74281611992375e-07	0.207501482183159	0.176	0.062	0.00902139650004122	Positive_Negative
AL445433.2	2.7785575245958e-07	0.195276573421324	0.176	0.062	0.00913895355414804	Positive_Negative
MAL	2.79799747683473e-07	0.0891264108597687	0.072	0.015	0.00920289350105712	Positive_Negative
TMEM267	2.79885103098375e-07	0.175179612087582	0.616	0.346	0.00920570092600867	Positive_Negative
RPS23	2.80201351007093e-07	0.218212783833269	0.544	0.301	0.0092161026359743	Positive_Negative
SLC27A1	2.8421403053736e-07	0.18982405502271	0.624	0.355	0.00934808367840432	Positive_Negative
LARS	2.85354032542706e-07	0.270816740461057	0.728	0.474	0.00938557948436215	Positive_Negative
MCAT	2.85473817473862e-07	0.0789994971896292	0.104	0.027	0.00938951933053279	Positive_Negative
SLC4A4	2.90385386222893e-07	0.551765386054211	0.888	0.71	0.00955106573825717	Positive_Negative
PTGFRN	2.91036699171787e-07	0.219083572476455	0.496	0.273	0.00957248807245923	Positive_Negative
LINC02250	2.94984285252998e-07	0.175020568836306	0.328	0.152	0.00970232812625635	Positive_Negative
ZBTB20-AS5	2.95608321240593e-07	0.285719134917932	0.72	0.456	0.00972285329392435	Positive_Negative
FER	2.99374436283311e-07	0.362854229141364	0.928	0.69	0.0098467245837944	Positive_Negative
MICOS10	3.00814738241055e-07	0.168890017245228	0.416	0.211	0.00989409755548653	Positive_Negative
RHPN2	3.01398475731513e-07	0.170806857277662	0.456	0.237	0.00991329726528521	Positive_Negative
AC008892.1	3.03094903692166e-07	0.173028995168478	0.24	0.099	0.00996909447733902	Positive_Negative
GSS	3.06314069512107e-07	0.127425152364499	0.272	0.116	0.0100749760603227	Positive_Negative
LSAMP-AS1	3.06902509293399e-07	0.201088130154115	0.32	0.149	0.0100943304331692	Positive_Negative
SOD2	3.12172797819429e-07	-1.47268724835282	0.712	0.747	0.0102676754930789	Positive_Negative
TECPR2	3.13763404773829e-07	0.212533906277453	0.624	0.363	0.010319992146416	Positive_Negative
ZUP1	3.15593023675879e-07	0.0716787060148188	0.4	0.193	0.0103801701417233	Positive_Negative
AC002454.1	3.22915183859561e-07	0.117556582977945	0.112	0.031	0.0106210033123248	Positive_Negative
AC104779.1	3.23416685973608e-07	0.0599755254310744	0.08	0.018	0.010637498218358	Positive_Negative
DANT2	3.25975014612643e-07	-1.00871542556036	0.152	0.359	0.0107216442056245	Positive_Negative
FERMT2	3.28678249653548e-07	0.281069039013873	0.688	0.427	0.0108105563093548	Positive_Negative
TMC7	3.40677916817046e-07	0.101707783397338	0.32	0.144	0.0112052373620294	Positive_Negative
AC010996.1	3.40934219624298e-07	0.0330239149296531	0.04	0.005	0.0112136674176628	Positive_Negative
DLG1	3.45165300263742e-07	0.383663285471866	0.928	0.72	0.0113528318909747	Positive_Negative
KCNA1	3.46599140291656e-07	0.0515878555171874	0.04	0.005	0.0113999923233329	Positive_Negative
GRB10	3.4862526092715e-07	0.488569946992886	0.728	0.507	0.0114666334571549	Positive_Negative
ITGB8	3.48873731563927e-07	0.275774465735286	0.944	0.672	0.0114748059048691	Positive_Negative
CFAP47	3.49224654052267e-07	-1.00279669537604	0.008	0.186	0.0114863480964331	Positive_Negative
AC009779.2	3.56069339568512e-07	0.0737626306368976	0.096	0.024	0.0117114766477479	Positive_Negative
ATG14	3.57678199499966e-07	0.179935071205937	0.488	0.266	0.0117643936597534	Positive_Negative
CNTNAP3B	3.69576297189703e-07	0.237726158662087	0.632	0.376	0.0121557339908665	Positive_Negative
PPP1R9A	3.78143794413537e-07	0.328298064567474	0.952	0.715	0.0124375275420556	Positive_Negative
MT-CO1	3.87624124173544e-07	-0.798369092822555	0.968	0.97	0.012749345068192	Positive_Negative
MCM9	3.89119661663998e-07	0.207714960741227	0.576	0.333	0.0127985347917906	Positive_Negative
ENOPH1	3.93501851181832e-07	0.126274573132229	0.36	0.175	0.0129426693872216	Positive_Negative
MIATNB	3.94983494284252e-07	0.135425857506447	0.36	0.172	0.0129914021105033	Positive_Negative
AC016687.3	3.95624988637053e-07	0.0325047199438243	0.024	0.002	0.0130125015012613	Positive_Negative
UTP20	3.95683509084266e-07	0.172123211303039	0.544	0.306	0.0130144262972906	Positive_Negative
GNB1L	3.99146508061771e-07	0.10374552778817	0.16	0.054	0.0131283277966597	Positive_Negative
LANCL3	4.0560021732207e-07	0.130696319845123	0.128	0.039	0.0133405967479402	Positive_Negative
ZNF420	4.10417539547232e-07	0.144000023787077	0.408	0.204	0.013499043293248	Positive_Negative
TUSC3	4.12000532288269e-07	-0.761157897332531	0.016	0.197	0.0135511095074935	Positive_Negative
SHC3	4.19534249244447e-07	0.22348308259909	0.608	0.361	0.0137989009918991	Positive_Negative
GAPDH	4.25323961964115e-07	0.149853251871372	0.528	0.291	0.0139893304329617	Positive_Negative
SUB1	4.2618428788543e-07	0.213647944219461	0.728	0.439	0.0140176274128397	Positive_Negative
LINC02408	4.31570517420044e-07	0.423631420897545	0.336	0.164	0.0141947858884627	Positive_Negative
NCBP2	4.32813954904326e-07	0.117285256670359	0.368	0.181	0.0142356837907582	Positive_Negative
MYH10	4.32860615069788e-07	0.188314907026961	0.608	0.357	0.0142372184902604	Positive_Negative
POLR1E	4.37102813616261e-07	0.112722782842576	0.184	0.067	0.0143767486426524	Positive_Negative
SNRPD1	4.37294724390139e-07	0.0882205184980387	0.384	0.187	0.0143830607799161	Positive_Negative
SREK1	4.41922288032781e-07	0.268652128768249	0.776	0.525	0.0145352659756862	Positive_Negative
RPUSD3	4.4393951310009e-07	0.128891946956098	0.24	0.098	0.0146016145253751	Positive_Negative
DDIT4	4.50111197801418e-07	0.209301880272853	0.328	0.157	0.0148046074068864	Positive_Negative
PLXNA2	4.50581590166205e-07	0.361683707532174	0.424	0.239	0.0148200790821566	Positive_Negative
MAPK1	4.5597501136544e-07	0.315745713209769	0.72	0.482	0.0149974740988207	Positive_Negative
HSPE1	4.58088588409725e-07	0.14605125352477	0.432	0.221	0.0150669917613843	Positive_Negative
NDUFA4	4.64334625204811e-07	0.177847902062798	0.376	0.188	0.0152724301576114	Positive_Negative
AFAP1L1	4.6764903903439e-07	0.188753894603568	0.216	0.086	0.0153814445428801	Positive_Negative
CDC42SE2	4.70620463037051e-07	0.225330365518886	0.696	0.418	0.0154791776497517	Positive_Negative
AC106870.2	4.76748402455149e-07	0.0214323805722189	0.016	0.001	0.0156807317051523	Positive_Negative
AL512590.3	4.76748402455149e-07	0.0209664026857242	0.016	0.001	0.0156807317051523	Positive_Negative
AC013248.1	4.78107118093515e-07	0.0125407090733987	0.016	0.001	0.0157254212212138	Positive_Negative
AL158835.2	4.82205710919033e-07	0.0109710189397614	0.016	0.001	0.0158602280378379	Positive_Negative
AC009396.3	4.82205710919033e-07	0.0115535439458041	0.016	0.001	0.0158602280378379	Positive_Negative
RNF114	4.83132784917473e-07	0.164492179515275	0.448	0.239	0.0158907204287206	Positive_Negative
GPIHBP1	4.87723244802471e-07	0.0158605945232883	0.016	0.001	0.0160417052447981	Positive_Negative
AC073114.1	4.88578473662353e-07	0.29833885976029	0.152	0.05	0.0160698345772285	Positive_Negative
AL360270.3	4.89112113131967e-07	0.00886872868795138	0.016	0.001	0.0160873865130235	Positive_Negative
ARMH4	4.89928057852604e-07	0.309943764393622	0.736	0.491	0.01611422375083	Positive_Negative
ZNF302	4.90218899371245e-07	0.252198225260927	0.648	0.389	0.0161237898192196	Positive_Negative
CTDSP2	4.91905467640792e-07	0.497839149742829	0.648	0.407	0.0161792627361733	Positive_Negative
AC008957.2	4.97084817697567e-07	0.37153884614964	0.616	0.374	0.0163496167388907	Positive_Negative
MEG3	5.12663500465549e-07	0.516600387362582	0.8	0.57	0.0168620151938124	Positive_Negative
GGCX	5.18296139115726e-07	0.0421001651612319	0.376	0.178	0.0170472783116553	Positive_Negative
AC018462.1	5.20502756272894e-07	0.182959342648836	0.336	0.163	0.0171198561565717	Positive_Negative
PLCG1-AS1	5.24597562660627e-07	0.143884010018307	0.28	0.126	0.0172545384334707	Positive_Negative
CCM2	5.28219851929785e-07	0.280666569435111	0.568	0.354	0.0173736791498226	Positive_Negative
INSYN2A	5.31277610278194e-07	0.193054703508617	0.264	0.116	0.0174742518796601	Positive_Negative
DYNLL1	5.34172369022128e-07	0.122576363510241	0.512	0.275	0.0175694633895068	Positive_Negative
AP003086.1	5.35453182204366e-07	0.192206866439897	0.64	0.379	0.0176115906158838	Positive_Negative
KLHL29	5.38413649649445e-07	0.668797325529675	0.496	0.291	0.0177089633506199	Positive_Negative
AL031428.1	5.39119577329219e-07	0.171042883712322	0.424	0.224	0.0177321820179354	Positive_Negative
AC091912.3	5.41753954205154e-07	0.260950339946558	0.272	0.119	0.0178188293077617	Positive_Negative
WASF3	5.42327088935125e-07	0.415471410991883	0.72	0.457	0.0178376802821652	Positive_Negative
EGR3	5.42501247529356e-07	0.13689380714622	0.112	0.031	0.0178434085324881	Positive_Negative
ADM	5.42732015598519e-07	0.096683450632649	0.128	0.039	0.0178509987250509	Positive_Negative
CTSL	5.48460443153298e-07	0.0707672246568355	0.296	0.132	0.0180394124357551	Positive_Negative
C1orf21	5.52164182338562e-07	0.335005553614376	0.872	0.625	0.0181612321212976	Positive_Negative
AC006043.1	5.70882998105052e-07	0.0559443013465502	0.064	0.013	0.0187769126906733	Positive_Negative
CAPN5	5.74023223467593e-07	0.136145699390322	0.288	0.125	0.0188801978430726	Positive_Negative
PPP1R35	5.7925892471415e-07	0.161114915788803	0.304	0.141	0.0190524052927731	Positive_Negative
VCL	5.80230115009118e-07	0.204296759921764	0.616	0.368	0.0190843487127649	Positive_Negative
AL139317.5	5.86605594636205e-07	0.255446281261495	0.552	0.322	0.0192940446131794	Positive_Negative
TTC7B	5.87950375497735e-07	0.232347849882837	0.704	0.423	0.019338275800496	Positive_Negative
IER3IP1	5.9542916238269e-07	0.127459184701106	0.336	0.161	0.0195842605799291	Positive_Negative
SUSD4	6.01920813562253e-07	0.238785527752022	0.28	0.125	0.0197977774788761	Positive_Negative
FBXO17	6.09795043248424e-07	0.214766953794183	0.504	0.287	0.0200567687674839	Positive_Negative
TSBP1-AS1	6.14735566362883e-07	-0.775607673191622	0.232	0.426	0.0202192675132416	Positive_Negative
LINC01252	6.14924994770188e-07	0.138358368999957	0.272	0.118	0.0202254980029863	Positive_Negative
PWRN1	6.16991562975121e-07	-1.54461371969112	0.04	0.221	0.0202934694978147	Positive_Negative
AC104823.1	6.27928758519107e-07	0.013804415478359	0.008	0	0.0206532047964519	Positive_Negative
LINC02148	6.27928758519107e-07	0.0128858794998681	0.008	0	0.0206532047964519	Positive_Negative
POU4F3	6.27928758519107e-07	0.00966447755679777	0.008	0	0.0206532047964519	Positive_Negative
AL136320.1	6.27928758519107e-07	0.010229867182344	0.008	0	0.0206532047964519	Positive_Negative
AC027228.2	6.27928758519107e-07	0.01368711114823	0.008	0	0.0206532047964519	Positive_Negative
AC018552.3	6.27928758519107e-07	0.0125573891533853	0.008	0	0.0206532047964519	Positive_Negative
AC013275.1	6.27928758519107e-07	0.0151249327104138	0.008	0	0.0206532047964519	Positive_Negative
RPLP2	6.28029278594213e-07	0.188106292410059	0.536	0.306	0.0206565110022422	Positive_Negative
OR5K1	6.31324665585293e-07	0.0107220918660387	0.008	0	0.0207648995757659	Positive_Negative
AL158817.1	6.31324665585293e-07	0.0101806332467239	0.008	0	0.0207648995757659	Positive_Negative
AC025040.1	6.31324665585293e-07	0.0230678690927387	0.008	0	0.0207648995757659	Positive_Negative
HID1-AS1	6.31324665585293e-07	0.0142485721774066	0.008	0	0.0207648995757659	Positive_Negative
AP005209.2	6.31324665585293e-07	0.0117952222388911	0.008	0	0.0207648995757659	Positive_Negative
AL031767.2	6.31324665585293e-07	0.00753771675590631	0.008	0	0.0207648995757659	Positive_Negative
OR52A1	6.31324665585293e-07	0.00373092863897883	0.008	0	0.0207648995757659	Positive_Negative
AP000679.1	6.31324665585293e-07	0.007250684905174	0.008	0	0.0207648995757659	Positive_Negative
AC087645.4	6.31324665585293e-07	0.00900262598102483	0.008	0	0.0207648995757659	Positive_Negative
AL121901.1	6.31324665585293e-07	0.00360866828431394	0.008	0	0.0207648995757659	Positive_Negative
GNA12	6.31749273684972e-07	0.298661273131924	0.776	0.524	0.0207788653607724	Positive_Negative
KMT2D	6.32547138112059e-07	0.132255312996645	0.368	0.186	0.0208051079196437	Positive_Negative
AC104109.2	6.34738269740589e-07	0.00371257029590798	0.008	0	0.0208771764300377	Positive_Negative
AL358612.1	6.34738269740589e-07	0.0263037441436613	0.008	0	0.0208771764300377	Positive_Negative
SCGB1D2	6.34738269740589e-07	0.0124074215729012	0.008	0	0.0208771764300377	Positive_Negative
AL138708.1	6.34738269740589e-07	0.00374722118414626	0.008	0	0.0208771764300377	Positive_Negative
SALRNA1	6.34738269740589e-07	0.00357657332802601	0.008	0	0.0208771764300377	Positive_Negative
AC116914.1	6.34738269740589e-07	0.00645081684924191	0.008	0	0.0208771764300377	Positive_Negative
AL844908.1	6.34738269740589e-07	0.00752400947560533	0.008	0	0.0208771764300377	Positive_Negative
LINC01701	6.34738269740589e-07	0.00305181151900289	0.008	0	0.0208771764300377	Positive_Negative
LINC01863	6.34738269740589e-07	0.00441154970507059	0.008	0	0.0208771764300377	Positive_Negative
AL360169.1	6.34738269740589e-07	0.00227706744328748	0.008	0	0.0208771764300377	Positive_Negative
AL935212.1	6.34738269740589e-07	0.00410111774838249	0.008	0	0.0208771764300377	Positive_Negative
LINC01055	6.34738269740589e-07	0.00310638640958535	0.008	0	0.0208771764300377	Positive_Negative
AL022332.1	6.34738269740589e-07	0.00368030095913605	0.008	0	0.0208771764300377	Positive_Negative
TLE1	6.38432672900458e-07	0.251151655144798	0.728	0.445	0.020998689044369	Positive_Negative
EML6	6.44276147757695e-07	0.410121064857379	0.656	0.398	0.0211908867758983	Positive_Negative
CD274	6.45984379600542e-07	0.102262429790122	0.096	0.025	0.0212470722294414	Positive_Negative
FNBP1L	6.46584030237618e-07	0.2530536811761	0.744	0.464	0.0212667953385455	Positive_Negative
JOSD1	6.47568566705852e-07	0.164423005515206	0.312	0.149	0.0212991777275222	Positive_Negative
AKIRIN1	6.48624272261353e-07	0.0903590351624062	0.48	0.254	0.0213339009389481	Positive_Negative
RDH11	6.48975085622316e-07	0.174569415212364	0.496	0.274	0.0213454395412036	Positive_Negative
SLC35E3	6.52438603257762e-07	0.276614506734876	0.808	0.573	0.021459358099751	Positive_Negative
ZC3H14	6.57901933561793e-07	0.188147627675682	0.696	0.425	0.0216390524967809	Positive_Negative
SRPX2	6.60819523928842e-07	0.185293393624781	0.296	0.136	0.0217350149615436	Positive_Negative
VAMP2	6.72673429678273e-07	0.122304435089662	0.408	0.206	0.0221249017755481	Positive_Negative
GNPDA1	6.75340180518747e-07	0.156293046815063	0.336	0.161	0.0222126138774421	Positive_Negative
SLF2	6.78628621057961e-07	0.221315683903221	0.592	0.35	0.0223207739752174	Positive_Negative
NUMB	6.79734846748245e-07	0.216797543784297	0.848	0.53	0.0223571588443965	Positive_Negative
AC093673.1	6.82431041554103e-07	0.0984937609580899	0.096	0.025	0.022445839387756	Positive_Negative
AL512422.1	6.91168100057884e-07	0.122707484077712	0.296	0.133	0.0227332099790038	Positive_Negative
GFAP	7.13156161993382e-07	-1.24282842381992	0.728	0.751	0.0234564193241243	Positive_Negative
REEP5	7.27975719356132e-07	0.196972850870705	0.504	0.285	0.0239438493853425	Positive_Negative
WNK3	7.32111883092976e-07	0.229628420406379	0.664	0.395	0.0240798919468111	Positive_Negative
AC023424.3	7.32556008269629e-07	0.186456858759255	0.576	0.33	0.0240944996679964	Positive_Negative
ADPRHL1	7.35751221819804e-07	0.0878158554079183	0.096	0.025	0.0241995934368752	Positive_Negative
AP003464.1	7.35903969293738e-07	0.272862373060399	0.184	0.069	0.0242046174540403	Positive_Negative
LINC01909	7.44935810973135e-07	0.070663272405812	0.184	0.067	0.0245016837587174	Positive_Negative
PTCHD1	7.46173056641186e-07	0.423389615550958	0.424	0.244	0.0245423780059853	Positive_Negative
SEPTIN7	7.46389982916396e-07	0.360096223682749	0.976	0.741	0.0245495129281032	Positive_Negative
SCD5	7.54172670927952e-07	0.54070150287752	0.904	0.722	0.0248054933194913	Positive_Negative
ACTN4	7.62824818683303e-07	0.234783436247984	0.728	0.452	0.0250900711113125	Positive_Negative
INKA2	7.66736560844793e-07	0.210907908252137	0.376	0.193	0.0252187322227461	Positive_Negative
ZFYVE16	7.66936619922089e-07	0.17787782923346	0.824	0.544	0.0252253123658574	Positive_Negative
STK4	7.71457977418937e-07	0.187430673910022	0.616	0.368	0.0253740243352863	Positive_Negative
ZFP36	7.7555122551683e-07	0.167948109867241	0.296	0.135	0.0255086553584741	Positive_Negative
IFT43	7.76742288376218e-07	0.19574663607833	0.608	0.371	0.0255478306069822	Positive_Negative
GPR34	7.77576801566243e-07	0.102173413307323	0.216	0.086	0.0255752785803153	Positive_Negative
TEAD1	8.05445357372758e-07	0.345593895547923	0.88	0.678	0.0264919032493474	Positive_Negative
TMED7	8.08729442380616e-07	0.149855454640291	0.288	0.132	0.0265999200893408	Positive_Negative
B3GALNT2	8.11780941874451e-07	0.260237412913719	0.64	0.397	0.0267002869591926	Positive_Negative
FAU	8.20334156811379e-07	0.117082188993666	0.408	0.209	0.0269816107516831	Positive_Negative
ERBB4	8.24191631516338e-07	0.408285354122881	0.968	0.808	0.0271084869522039	Positive_Negative
ZNF382	8.24967775666576e-07	0.107104987898955	0.272	0.119	0.0271340151094494	Positive_Negative
PRKG1	8.26697809824753e-07	-1.16626735397856	0.12	0.312	0.0271909176629459	Positive_Negative
ARHGEF1	8.32073137567722e-07	0.114432634781484	0.392	0.197	0.0273677175677399	Positive_Negative
BEST3	8.40499588926973e-07	0.595528350879275	0.544	0.326	0.0276448719793971	Positive_Negative
SPHK2	8.44678194106815e-07	0.134015597481413	0.28	0.125	0.0277823104823673	Positive_Negative
ZBED3-AS1	8.56626199025624e-07	0.226810886707451	0.6	0.342	0.0281752923121518	Positive_Negative
OSGEP	8.61766241903082e-07	0.199882243098434	0.432	0.232	0.0283443534624343	Positive_Negative
MCL1	8.74249085113581e-07	0.127766113222747	0.512	0.291	0.0287549266584708	Positive_Negative
CTXND1	9.11618513149404e-07	0.156782069493522	0.224	0.092	0.029984044515997	Positive_Negative
ZNF573	9.13377160708743e-07	0.190250367722476	0.472	0.258	0.0300418881928713	Positive_Negative
STAU1	9.18150351656953e-07	0.166187253083841	0.688	0.407	0.0301988832163488	Positive_Negative
EFNB2	9.29340866092943e-07	0.128714817377734	0.28	0.126	0.030566950426663	Positive_Negative
CRIPAK	9.45363604505908e-07	0.0527924631560625	0.152	0.051	0.0310939543158038	Positive_Negative
IER2	9.54855610649428e-07	0.157342459871105	0.328	0.159	0.0314061558898703	Positive_Negative
SRI	9.6073601098957e-07	0.159398768459777	0.568	0.323	0.031599568137458	Positive_Negative
MEIS1	9.78986273898686e-07	0.404719747003121	0.664	0.434	0.0321998375348017	Positive_Negative
AMMECR1	1.00897470850053e-06	0.198552764800974	0.624	0.358	0.0331861871372909	Positive_Negative
CEP41	1.0186346917387e-06	0.136994533105338	0.352	0.173	0.0335039136459775	Positive_Negative
CEBPB	1.01982542810989e-06	0.120383839882333	0.296	0.137	0.0335430781559624	Positive_Negative
EIF3K	1.020355471854e-06	0.139003864856631	0.424	0.221	0.0335605118247499	Positive_Negative
TMEM65	1.02461272060148e-06	0.199946111110723	0.648	0.384	0.0337005369933034	Positive_Negative
SNHG1	1.04287574881381e-06	0.111466478384801	0.232	0.096	0.0343012262542349	Positive_Negative
LINC02755	1.05605372523556e-06	0.234987241094749	0.096	0.026	0.0347346630767228	Positive_Negative
TSR1	1.05801000945729e-06	0.15876622991206	0.248	0.11	0.0347990072210596	Positive_Negative
SLC13A4	1.05900339449791e-06	0.192395338649461	0.392	0.199	0.0348316806484307	Positive_Negative
AC040977.1	1.07023704266936e-06	0.054173396765779	0.088	0.022	0.035201166570438	Positive_Negative
MAPK10	1.07374908354846e-06	-0.678669644159535	0.896	0.879	0.0353166811069923	Positive_Negative
PDCD2	1.07801689587744e-06	0.102114050962408	0.32	0.152	0.035457053722305	Positive_Negative
MIR503HG	1.08789519057021e-06	0.165238835579941	0.264	0.119	0.0357819607130447	Positive_Negative
MYO9B	1.09252045913075e-06	0.298451177174165	0.704	0.466	0.0359340904212696	Positive_Negative
FOXO1	1.09998338897517e-06	0.399475203270205	0.912	0.676	0.0361795536467822	Positive_Negative
POM121	1.10211053326992e-06	0.304097236164194	0.776	0.521	0.036249517549781	Positive_Negative
YEATS4	1.11872347308757e-06	0.619536448223502	0.512	0.316	0.0367959337533233	Positive_Negative
DYNC1H1	1.12388818000015e-06	0.201299033448296	0.72	0.45	0.0369658061283848	Positive_Negative
CCDC157	1.1440856371742e-06	0.0836460751905399	0.16	0.056	0.0376301206922968	Positive_Negative
ARHGAP24	1.14486992998666e-06	-1.32439524378611	0.36	0.499	0.0376559168671913	Positive_Negative
TBC1D1	1.14845317810217e-06	0.278352747502658	0.56	0.335	0.0377737734809585	Positive_Negative
CYP3A5	1.15299845217859e-06	0.148456057214036	0.28	0.127	0.0379232720906061	Positive_Negative
ANGPT2	1.15961349990019e-06	0.221957251874453	0.464	0.263	0.0381408476252173	Positive_Negative
PGGT1B	1.17848710984463e-06	0.182748693036399	0.448	0.243	0.0387616195298996	Positive_Negative
AL079343.1	1.1828386274048e-06	0.131782012519356	0.328	0.161	0.0389047452939713	Positive_Negative
SPOCK1	1.21037331866148e-06	0.459593158887782	0.552	0.336	0.0398103888240948	Positive_Negative
SMAD5	1.21231187163562e-06	0.257510400490754	0.6	0.365	0.0398741497699673	Positive_Negative
EVL	1.21995143061741e-06	0.233539026970247	0.68	0.419	0.0401254225044371	Positive_Negative
CD58	1.22138919536959e-06	0.247712761937239	0.424	0.234	0.0401727120249012	Positive_Negative
AC078980.1	1.22670569521789e-06	0.0647715328057039	0.048	0.008	0.0403475770214115	Positive_Negative
ARL4C	1.23971087172865e-06	0.111253480569572	0.352	0.171	0.040775330282027	Positive_Negative
HACD2	1.24004175092772e-06	0.146427850110573	0.416	0.217	0.0407862132297636	Positive_Negative
ZBED9	1.24041262600212e-06	0.0788712522343085	0.088	0.022	0.0407984116818358	Positive_Negative
ADGRG2	1.24576354594009e-06	0.16540392426433	0.344	0.17	0.0409744087895155	Positive_Negative
NOP56	1.24794039735389e-06	0.127369820256787	0.408	0.213	0.0410460076093669	Positive_Negative
TTLL11	1.25456902671841e-06	0.190740597818615	0.584	0.343	0.0412640298577951	Positive_Negative
AC020663.3	1.25644270848962e-06	0.0476977564268736	0.048	0.008	0.0413256571249321	Positive_Negative
AGBL5	1.25927163184202e-06	0.204410399476061	0.392	0.206	0.041418703242916	Positive_Negative
PTCD1	1.26466648624603e-06	0.137352434417939	0.416	0.217	0.0415961453991183	Positive_Negative
AC109492.1	1.26608131433124e-06	0.267330844408251	0.232	0.1	0.0416426805096688	Positive_Negative
PDE1C	1.26842322037954e-06	0.248572431395142	0.64	0.377	0.0417197081415036	Positive_Negative
KCNF1	1.26891364419569e-06	0.0749092556197493	0.112	0.033	0.0417358386712405	Positive_Negative
PHETA1	1.2740790058951e-06	0.0498289006240354	0.088	0.022	0.0419057325828956	Positive_Negative
CARD19	1.28555706069296e-06	0.147263362539347	0.272	0.124	0.042283257283252	Positive_Negative
RBM25	1.28685146546378e-06	0.211738923124133	0.768	0.505	0.0423258315505692	Positive_Negative
KIAA0513	1.29229906846816e-06	0.139538642190257	0.184	0.07	0.0425050086609863	Positive_Negative
AL139021.1	1.32938753613191e-06	0.144499420866909	0.288	0.134	0.0437248854509146	Positive_Negative
RGL4	1.32938800151686e-06	0.0590553518574394	0.072	0.016	0.0437249007578909	Positive_Negative
MIR762HG	1.33913911252267e-06	0.145596110095369	0.304	0.147	0.044045624549983	Positive_Negative
TNFRSF10B	1.34538881418179e-06	0.214922342871091	0.432	0.24	0.0442511834872533	Positive_Negative
AC007402.1	1.35854364602512e-06	0.366462288144021	0.352	0.182	0.0446838590614122	Positive_Negative
SLC20A1	1.37654940019348e-06	0.065068530413701	0.376	0.188	0.0452760863217639	Positive_Negative
KLC1	1.37724043315832e-06	0.22819309310526	0.752	0.504	0.0452988150870103	Positive_Negative
DENND2A	1.37876763906009e-06	0.361141903347401	0.872	0.623	0.0453490464163255	Positive_Negative
CHMP4B	1.38555609494825e-06	0.128492200408405	0.352	0.177	0.045572325518943	Positive_Negative
UBE2R2	1.39104952132745e-06	0.233383364579426	0.776	0.492	0.0457530098059812	Positive_Negative
CAMK4	1.39797253900764e-06	0.152031833973727	0.312	0.148	0.0459807147805002	Positive_Negative
KDM5C	1.40031799831568e-06	0.114196508334787	0.392	0.201	0.046057859282601	Positive_Negative
PTPRJ	1.40979120071486e-06	0.251358793692751	0.824	0.537	0.0463694423827126	Positive_Negative
TRAC	1.42030364663425e-06	0.0428893576245605	0.024	0.002	0.0467152072414472	Positive_Negative
PURA	1.42950084498338e-06	0.129717858403051	0.48	0.264	0.0470177122923483	Positive_Negative
TMEM241	1.43325487036415e-06	0.124425464967285	0.576	0.331	0.0471411859411472	Positive_Negative
AL009179.2	1.44892734482538e-06	0.0202836795392854	0.024	0.002	0.0476566692986515	Positive_Negative
RPL10	1.44897933169515e-06	0.27531414287403	0.664	0.413	0.0476583791987851	Positive_Negative
ASAP2	1.45342312347689e-06	0.331268975782296	0.584	0.367	0.0478045399542784	Positive_Negative
SLC3A2	1.47756606944606e-06	0.229598860767989	0.616	0.373	0.0485986255901504	Positive_Negative
FOXG1	1.48279292659268e-06	0.218849757910348	0.576	0.337	0.0487705421485598	Positive_Negative
CAMK2B	1.48942242994061e-06	0.219263934287397	0.304	0.146	0.0489885931431766	Positive_Negative
TMEM259	1.49254391933014e-06	0.180637213131007	0.64	0.397	0.0490912620506876	Positive_Negative
FHL1	1.5059735061658e-06	0.147578923885609	0.568	0.324	0.0495329745912994	Positive_Negative
CTPS1	1.51166301928794e-06	0.139522036083284	0.32	0.152	0.0497201083673998	Positive_Negative
AC096576.3	1.51270512577615e-06	0.0428874388445715	0.04	0.006	0.0497543842919033	Positive_Negative
C19orf25	1.51666150100473e-06	0.148919808399799	0.456	0.243	0.0498845134295467	Positive_Negative
TRIM13	1.52076504979221e-06	0.220828676046932	0.72	0.464	0.0500194832527154	Positive_Negative
PEX13	1.52370124216321e-06	0.07719632028511	0.384	0.192	0.0501160575559903	Positive_Negative
TMED10	1.5254671716194e-06	0.177936372896796	0.6	0.354	0.0501741407417336	Positive_Negative
KLF6	1.54446347631615e-06	0.0907919668207903	0.448	0.23	0.0507989481995143	Positive_Negative
KIF13A	1.56755508580688e-06	0.243456561835683	0.872	0.584	0.051558454327274	Positive_Negative
CRYBB2	1.5930823729654e-06	0.018448380002353	0.04	0.006	0.0523980723292051	Positive_Negative
GOLGA8N	1.61032926490343e-06	0.0585122779238723	0.112	0.033	0.0529653398519388	Positive_Negative
RPAIN	1.61725986606347e-06	0.184989908003693	0.48	0.268	0.0531932942546935	Positive_Negative
AC055854.1	1.6184254698365e-06	0.0359032715669173	0.048	0.008	0.0532316321283924	Positive_Negative
VIPR2	1.65132568294206e-06	-0.716452872530138	0.016	0.183	0.0543137530376471	Positive_Negative
ARHGAP31-AS1	1.66867820284967e-06	0.138938245932732	0.224	0.093	0.0548844947699286	Positive_Negative
AC022217.2	1.67003421454e-06	0.0211309931986671	0.016	0.001	0.0549290953504353	Positive_Negative
BID	1.67206456285842e-06	0.191040109565753	0.28	0.134	0.0549958755369762	Positive_Negative
STK32A	1.67808231122343e-06	0.235090367051155	0.432	0.23	0.0551938052984497	Positive_Negative
HEPN1	1.69247211204096e-06	0.135438434031346	0.432	0.227	0.0556671002371391	Positive_Negative
ZBTB33	1.70260616331773e-06	0.113978767731114	0.208	0.086	0.0560004193176833	Positive_Negative
AL359916.1	1.7051353174164e-06	0.0121944062301715	0.016	0.001	0.0560836057251428	Positive_Negative
STAMBP	1.70824047796869e-06	0.060046071174334	0.544	0.301	0.056185737560868	Positive_Negative
SLC22A23	1.70903530174718e-06	0.21050545744454	0.544	0.306	0.0562118801097665	Positive_Negative
BCL2L1	1.72129355791559e-06	0.200888547157593	0.472	0.257	0.0566150664134016	Positive_Negative
CEACAM8	1.72743241631072e-06	0.00772495140246223	0.016	0.001	0.0568169796048759	Positive_Negative
TAF7	1.74270691240886e-06	0.144131710578362	0.496	0.28	0.0573193730560399	Positive_Negative
FIGN	1.7763070898064e-06	-0.601541798014767	0.864	0.843	0.0584245164908223	Positive_Negative
LINC02062	1.77820814620559e-06	0.1784665127187	0.568	0.333	0.058487044136848	Positive_Negative
MRPS25	1.78490655849509e-06	0.206861787569948	0.496	0.284	0.058707361615462	Positive_Negative
ATP6V0E1	1.80366915697018e-06	0.109179194519623	0.488	0.26	0.0593244822419062	Positive_Negative
KBTBD2	1.81679623887289e-06	0.141773351211573	0.576	0.342	0.0597562450927682	Positive_Negative
NEK6	1.81881289252192e-06	0.205616907538749	0.576	0.351	0.0598225748479384	Positive_Negative
AFG3L2	1.82497057703123e-06	0.110253129648963	0.488	0.27	0.0600251072491341	Positive_Negative
CARMIL1	1.82543363037413e-06	0.352368831134008	0.6	0.366	0.0600403375366354	Positive_Negative
CDH18	1.84078738069613e-06	-0.957585915776752	0.144	0.323	0.0605453377384763	Positive_Negative
SLC10A1	1.86451466615292e-06	0.102535340853254	0.184	0.071	0.0613257518844357	Positive_Negative
RNF24	1.87093458180674e-06	0.252986218851504	0.76	0.513	0.0615369093302056	Positive_Negative
CHCHD2	1.87759128452187e-06	0.133621159953467	0.408	0.214	0.0617558549392087	Positive_Negative
MASP2	1.87932369889268e-06	0.0518511569979714	0.08	0.019	0.061812835780279	Positive_Negative
ZNF30	1.89747837848408e-06	0.137067408730344	0.28	0.127	0.0624099613467198	Positive_Negative
ERGIC1	1.89798772034501e-06	0.175937237988281	0.552	0.326	0.0624267141098678	Positive_Negative
DGCR8	1.90063874879121e-06	0.140322272204681	0.352	0.175	0.0625139090864918	Positive_Negative
ESRRA	1.90233465916851e-06	0.0814941969236625	0.232	0.097	0.0625696892747114	Positive_Negative
ZDHHC9	1.92707841248299e-06	0.278979714222467	0.448	0.25	0.0633835360649779	Positive_Negative
AEBP2	1.93593903840553e-06	0.439291100170189	0.856	0.63	0.0636749709121963	Positive_Negative
EBLN3P	1.94644540037806e-06	0.0894712028900802	0.408	0.209	0.0640205356638349	Positive_Negative
CTNNA1	1.95183487013798e-06	0.212325806044087	0.832	0.551	0.0641978007137081	Positive_Negative
GRID2	1.95752646075108e-06	-0.583460590095343	0.848	0.892	0.0643850028205638	Positive_Negative
HS3ST3B1	1.99224105974575e-06	0.309360724357626	0.392	0.216	0.0655268006960974	Positive_Negative
TMEM167A	1.99603520869701e-06	0.144987271067241	0.432	0.232	0.0656515940492535	Positive_Negative
RASGRP1	2.00534086257119e-06	0.183074322792109	0.416	0.22	0.0659576663108291	Positive_Negative
ATRNL1	2.01543639608475e-06	-0.878771007351188	0.464	0.639	0.0662897185036237	Positive_Negative
NFE2L3	2.01594258419315e-06	0.101012524479493	0.224	0.094	0.066306367536697	Positive_Negative
LAMA4	2.01642481139904e-06	0.297273305698593	0.664	0.427	0.066322228471726	Positive_Negative
BAALC-AS1	2.02252073018277e-06	0.209314000482421	0.712	0.46	0.0665227293364414	Positive_Negative
SYT12	2.02453278590708e-06	0.0715465910716131	0.112	0.033	0.0665889078612697	Positive_Negative
CCDC32	2.02820920214605e-06	0.104024588687449	0.368	0.185	0.0667098288677858	Positive_Negative
FSD2	2.033116742489e-06	0.129962574861653	0.24	0.105	0.0668712427772057	Positive_Negative
AC010624.5	2.03414715549542e-06	0.108313669846385	0.08	0.02	0.0669051340913998	Positive_Negative
TMEM117	2.03627725219904e-06	0.288292521072174	0.704	0.468	0.0669751951020787	Positive_Negative
TULP4	2.06594090557704e-06	0.157187438354857	0.768	0.485	0.0679508623253344	Positive_Negative
DPF2	2.08085785519523e-06	0.126443681145162	0.368	0.187	0.0684414957152263	Positive_Negative
DCP2	2.09770565796305e-06	0.173647761844916	0.504	0.293	0.0689956367960627	Positive_Negative
AL022238.2	2.13317397407904e-06	0.210776728321622	0.288	0.137	0.0701622251814336	Positive_Negative
MTG2	2.14257629705628e-06	0.17197566650011	0.512	0.292	0.0704714769864781	Positive_Negative
PJA2	2.16158726279264e-06	0.268531297976337	0.76	0.494	0.0710967666605128	Positive_Negative
LINC02821	2.17880224810328e-06	0.381165032551736	0.256	0.121	0.0716629847423648	Positive_Negative
WDR41	2.18530852019082e-06	0.238565014714304	0.664	0.41	0.0718769825375963	Positive_Negative
VOPP1	2.18750503634535e-06	0.149122072093095	0.648	0.391	0.0719492281504348	Positive_Negative
RCC1L	2.2362941869678e-06	0.224761971434734	0.4	0.219	0.073553952103558	Positive_Negative
TAB1	2.24247831992191e-06	0.143365696884782	0.384	0.202	0.0737573544205516	Positive_Negative
DOCK4-AS1	2.25292301055349e-06	0.0816673521178675	0.152	0.053	0.074100890740115	Positive_Negative
TIMP3	2.25678148405731e-06	0.483832941231593	0.72	0.471	0.0742277997921289	Positive_Negative
PTCHD4	2.25793515759428e-06	0.279224457379582	0.216	0.092	0.0742657452684336	Positive_Negative
APPL2	2.27009368047336e-06	0.245656327824722	0.688	0.455	0.0746656512444494	Positive_Negative
SCRIB	2.28506591411342e-06	0.142708811120363	0.272	0.125	0.0751581029811044	Positive_Negative
HARS	2.29970503256434e-06	0.145633149838777	0.416	0.224	0.0756395982260736	Positive_Negative
CHKB	2.31114666175088e-06	0.115220900695205	0.248	0.11	0.076015924851648	Positive_Negative
AC022726.2	2.31149657730537e-06	0.0121701617893014	0.032	0.004	0.076027433924151	Positive_Negative
SPRY4-AS1	2.31166734781637e-06	0.426110535138705	0.464	0.264	0.0760330507370281	Positive_Negative
DIRAS2	2.32982203166104e-06	0.150295318816202	0.2	0.082	0.0766301764433632	Positive_Negative
ATP6V1B2	2.33845150826919e-06	0.0455160055120837	0.432	0.227	0.0769140085584819	Positive_Negative
INAFM2	2.36212370998045e-06	0.0773084343638243	0.096	0.026	0.077692610944967	Positive_Negative
ZNF804B	2.37475475851547e-06	-0.885692987819776	0.064	0.24	0.0781080587623324	Positive_Negative
ITPRID1	2.38110752886441e-06	0.0854820453258283	0.112	0.034	0.0783170077318792	Positive_Negative
MPDZ	2.38291880292846e-06	-0.947632031565002	0.712	0.72	0.0783765823471201	Positive_Negative
ELOVL1	2.38938413025736e-06	0.0723221281991655	0.112	0.033	0.0785892334282948	Positive_Negative
AC005481.1	2.39123504680646e-06	0.0420497962993752	0.056	0.011	0.0786501119245112	Positive_Negative
NCDN	2.41086436596054e-06	0.0775788431177795	0.128	0.042	0.0792957398608082	Positive_Negative
RIPK1	2.44543877277105e-06	0.162460567678818	0.392	0.208	0.0804329266752127	Positive_Negative
AC006148.1	2.44978254568681e-06	0.337340188100401	0.488	0.278	0.0805757977101849	Positive_Negative
FGFR1	2.45062726478978e-06	0.285642002514705	0.528	0.321	0.0806035813662006	Positive_Negative
BNIP1	2.45859517152737e-06	0.0770216281338649	0.176	0.066	0.0808656537867068	Positive_Negative
PSME1	2.46552539539773e-06	0.0573253810675826	0.128	0.041	0.0810935957800266	Positive_Negative
SNW1	2.48588319967282e-06	0.0889569517638533	0.44	0.231	0.0817631843204388	Positive_Negative
FZD6	2.49946560348702e-06	0.162826683714451	0.344	0.176	0.0822099231642915	Positive_Negative
SULF1	2.50460538831802e-06	-1.16971986141281	0.144	0.316	0.0823789758271678	Positive_Negative
RPS3A	2.50558615459407e-06	0.15750465749872	0.568	0.332	0.0824112342107535	Positive_Negative
AL078459.1	2.50901599633143e-06	0.202452326680383	0.344	0.177	0.082524045135337	Positive_Negative
AIF1L	2.56198865191134e-06	0.261714156425426	0.312	0.159	0.0842663687500158	Positive_Negative
TTF2	2.5653545261952e-06	0.113125517221884	0.36	0.184	0.0843770757210864	Positive_Negative
ACER2	2.59227082476585e-06	0.0376560789226177	0.128	0.041	0.0852623796973736	Positive_Negative
AL022157.1	2.60207910974237e-06	0.0767322325596263	0.096	0.027	0.0855849839985362	Positive_Negative
AC091978.1	2.60319113631326e-06	0.0788589467237928	0.16	0.057	0.0856215596644794	Positive_Negative
NRBP2	2.60525366827589e-06	0.162239065692518	0.456	0.253	0.0856893984032624	Positive_Negative
PPAN	2.60699325646052e-06	0.0893358123854774	0.232	0.1	0.0857466151982429	Positive_Negative
LIX1L-AS1	2.60909970820914e-06	0.104595581544585	0.2	0.081	0.0858158985027068	Positive_Negative
PCSK5	2.62929590670602e-06	0.357406053899912	0.848	0.587	0.0864801716674676	Positive_Negative
MT-ND4	2.6314699468514e-06	-0.868810672680072	0.856	0.875	0.0865516780218893	Positive_Negative
LINC00678	2.63818814505316e-06	0.0161835540342502	0.024	0.002	0.0867726462789436	Positive_Negative
PTPN5	2.65078519243664e-06	0.0742716854009957	0.112	0.034	0.0871869757644336	Positive_Negative
TSR2	2.69833786782312e-06	0.0788757911327059	0.168	0.062	0.0887510308105701	Positive_Negative
CMYA5	2.70163338765514e-06	0.255247437789612	0.672	0.402	0.0888594237533653	Positive_Negative
QARS	2.72504464926915e-06	0.10070542824035	0.192	0.076	0.0896294435591116	Positive_Negative
AP001442.1	2.72624049060987e-06	0.208755316295323	0.456	0.258	0.0896687759766494	Positive_Negative
ERBIN	2.73087274401006e-06	0.411141016214579	0.904	0.695	0.0898211354232347	Positive_Negative
GRK4	2.73950451110197e-06	0.215845676085548	0.648	0.392	0.0901050428746548	Positive_Negative
KATNAL2	2.75834095505884e-06	0.161228782468206	0.472	0.265	0.0907245923528402	Positive_Negative
PLEKHA5	2.78735610649428e-06	-1.40852805116908	0.744	0.723	0.0916789296987035	Positive_Negative
ARAP2	2.79545412006545e-06	0.330855924697719	0.88	0.628	0.0919452814630727	Positive_Negative
ZNF587B	2.8007240188683e-06	0.142020370107421	0.576	0.336	0.0921186137045972	Positive_Negative
EDEM3	2.80100403748953e-06	0.144073883432955	0.68	0.423	0.0921278237970682	Positive_Negative
PRKRIP1	2.81020369435487e-06	0.23424007227192	0.816	0.571	0.0924304097110259	Positive_Negative
ATP11A	2.82690679568856e-06	0.158216465267336	0.624	0.376	0.0929797914169926	Positive_Negative
ZMYM4-AS1	2.8273907140216e-06	0.119258169139214	0.232	0.101	0.0929957079748845	Positive_Negative
SLC6A1	2.83826261321543e-06	0.245465347652316	0.584	0.339	0.0933532956112686	Positive_Negative
ELOA	2.84564814533893e-06	0.0623874120651255	0.328	0.158	0.0935962131483428	Positive_Negative
STK40	2.84625593060321e-06	0.197717234531326	0.36	0.187	0.0936162038134703	Positive_Negative
C14orf119	2.85526441660454e-06	0.0770760757492855	0.184	0.071	0.0939125019265399	Positive_Negative
CDYL	2.86562740181016e-06	0.225983028572597	0.776	0.51	0.0942533508729379	Positive_Negative
RAPH1	2.86727705078811e-06	0.220841664609148	0.688	0.46	0.0943076094774718	Positive_Negative
ZFY-AS1	2.86856092881904e-06	0.0596546797269747	0.152	0.053	0.0943498375097869	Positive_Negative
RNH1	2.86925928427554e-06	0.106023628608455	0.296	0.141	0.0943728071191067	Positive_Negative
ZNF300	2.88026847407195e-06	0.07389194346046	0.24	0.103	0.0947349103807005	Positive_Negative
NDEL1	2.88416275160774e-06	0.205226109128823	0.472	0.267	0.0948629970631302	Positive_Negative
FAM155A	2.88632103501618e-06	-0.96964458870995	0.488	0.614	0.0949339851627171	Positive_Negative
ACTR3B	2.89342296409332e-06	0.243973295627742	0.656	0.414	0.0951675747119933	Positive_Negative
MTMR3	2.90104442179744e-06	0.204993594798183	0.736	0.476	0.0954182520773396	Positive_Negative
KDM4A-AS1	2.90824050278171e-06	0.233706170444325	0.288	0.143	0.0956549383769934	Positive_Negative
LINC01776	2.91276747305582e-06	0.108585292794582	0.272	0.122	0.0958038349562789	Positive_Negative
ZNF502	2.93881410891724e-06	0.0588365937096205	0.224	0.094	0.0966605348563968	Positive_Negative
B3GAT1	2.94033785746881e-06	0.246299588727026	0.44	0.25	0.0967106524700067	Positive_Negative
SPATA6	2.95170060812776e-06	0.334643113145613	0.928	0.733	0.0970843847019301	Positive_Negative
HM13	2.99809841753485e-06	0.153714869739483	0.6	0.352	0.0986104550511387	Positive_Negative
CFAP54	3.00718743299866e-06	-1.44011858340769	0.28	0.416	0.098909401858759	Positive_Negative
ZFY	3.03483859073723e-06	0.121765564173188	0.408	0.208	0.0998188760879384	Positive_Negative
SERINC3	3.09170326680642e-06	0.143430858238585	0.448	0.249	0.10168921214853	Positive_Negative
SLC6A19	3.1111293845307e-06	0.128882641414492	0.088	0.023	0.102328156586599	Positive_Negative
AHCYL2	3.12339562938902e-06	0.457716202829766	0.968	0.758	0.102731605646234	Positive_Negative
COX7C	3.13854013422952e-06	0.152433608840746	0.328	0.162	0.103229723554943	Positive_Negative
AL035448.1	3.16246550681636e-06	0.0863934845137688	0.136	0.046	0.104016652984697	Positive_Negative
MKRN2	3.18303463436651e-06	0.121148083061787	0.272	0.125	0.104693192158949	Positive_Negative
CCT6A	3.20826859526256e-06	0.15371183097687	0.52	0.305	0.105523162366781	Positive_Negative
NCK2	3.21013333179961e-06	0.161725136624294	0.472	0.261	0.105584495416221	Positive_Negative
LINC00299	3.28226317114558e-06	0.52519617744833	0.496	0.295	0.107956917962149	Positive_Negative
MMS19	3.28364999754538e-06	0.0666939329689609	0.344	0.168	0.108002532069265	Positive_Negative
AC243829.2	3.29724503103017e-06	0.157666167618941	0.312	0.15	0.108449686315613	Positive_Negative
DLAT	3.33915025553855e-06	0.0403695549926484	0.336	0.16	0.109827991054918	Positive_Negative
COPS6	3.34153142565772e-06	0.13798815162455	0.488	0.276	0.109906310121308	Positive_Negative
RCAN1	3.36598781784976e-06	0.302733175045556	0.488	0.28	0.110710705316896	Positive_Negative
SCART1	3.37394541052224e-06	0.122314199086223	0.184	0.072	0.110972438497487	Positive_Negative
PUS7	3.39095439250494e-06	0.185550606010065	0.608	0.367	0.11153188092388	Positive_Negative
ATP1A1	3.39959276974675e-06	0.184751766927066	0.584	0.356	0.11181600578974	Positive_Negative
MYOSLID	3.4010148869664e-06	0.0680425818589246	0.104	0.031	0.111862780647212	Positive_Negative
TARBP1	3.40913379779954e-06	0.213845410101672	0.592	0.374	0.112129819743425	Positive_Negative
TUSC7	3.40918583913214e-06	0.097949992462879	0.152	0.055	0.112131531434895	Positive_Negative
AC007098.1	3.43646044749992e-06	0.21467408339221	0.552	0.325	0.11302862057872	Positive_Negative
PSMD6	3.43900777792797e-06	0.0725553260867673	0.248	0.11	0.113112404823829	Positive_Negative
HORMAD2-AS1	3.45970539607421e-06	0.0425238495088783	0.064	0.014	0.113793170182277	Positive_Negative
SNHG16	3.5876698790084e-06	0.118904551681143	0.328	0.164	0.118002049990465	Positive_Negative
FBXO31	3.58934346033468e-06	0.188392532104944	0.44	0.252	0.118057095753868	Positive_Negative
RPL11	3.59694667848566e-06	0.187826489959982	0.584	0.34	0.118307173202072	Positive_Negative
FAM66D	3.60598087340251e-06	0.0779113812214419	0.408	0.216	0.118604316907082	Positive_Negative
TNRC6B	3.6194816768445e-06	0.748192169432733	0.904	0.759	0.119048371833092	Positive_Negative
TADA2A	3.65390222561142e-06	0.135099226186469	0.464	0.261	0.120180498102585	Positive_Negative
METRN	3.65468126161941e-06	0.181266159120463	0.56	0.341	0.120206121375924	Positive_Negative
AP000462.1	3.70719736932224e-06	0.155081576720948	0.456	0.254	0.121933428674378	Positive_Negative
SAE1	3.74000100942957e-06	0.186931145609842	0.528	0.318	0.123012373201148	Positive_Negative
LMO1	3.75404788842404e-06	0.190159890259144	0.216	0.092	0.123474389098155	Positive_Negative
RASGRF2	3.75819541508882e-06	0.0791671251484133	0.256	0.113	0.123610805397686	Positive_Negative
MTFP1	3.79856724812443e-06	0.0898864455100283	0.144	0.05	0.124938675358061	Positive_Negative
RANGRF	3.80149399449058e-06	0.122067447849825	0.128	0.043	0.12503493897279	Positive_Negative
MT-ND3	3.82002684991611e-06	-0.84739354866908	0.824	0.851	0.125644503120591	Positive_Negative
ASTN2-AS1	3.85551423311193e-06	0.165736890119639	0.248	0.11	0.126811718641285	Positive_Negative
GNPNAT1	3.85914003157152e-06	0.143883378680283	0.216	0.092	0.126930974778419	Positive_Negative
RNF38	3.86732052955492e-06	0.269630746991624	0.792	0.542	0.127200039537591	Positive_Negative
TTI1	3.86974738862815e-06	0.125506052127633	0.44	0.246	0.127279861359368	Positive_Negative
TYW5	3.92967675005213e-06	0.116457215397042	0.456	0.248	0.129250997985965	Positive_Negative
THUMPD3-AS1	3.9366529266309e-06	0.218592453119528	0.752	0.496	0.129480451409817	Positive_Negative
ZSWIM3	3.93723770132158e-06	0.159115523412092	0.184	0.074	0.129499685234168	Positive_Negative
MED29	3.94695987366987e-06	0.109127344321672	0.224	0.096	0.129819457204876	Positive_Negative
TDP1	3.96815772727625e-06	0.0620065435942471	0.288	0.134	0.130516675807843	Positive_Negative
IPO8	3.97090153884074e-06	0.104893063505295	0.512	0.295	0.130606922514011	Positive_Negative
PGBD1	4.03589219975869e-06	0.130310977159279	0.368	0.188	0.132744530342263	Positive_Negative
MT-ATP6	4.04486792565112e-06	-0.807800444953814	0.936	0.942	0.133039750942591	Positive_Negative
C17orf80	4.06425640511193e-06	0.0963041949500084	0.312	0.155	0.133677457420537	Positive_Negative
ILK	4.06610496580552e-06	0.215877846389911	0.392	0.216	0.133738258430309	Positive_Negative
CSRNP2	4.0996327997174e-06	0.13834890774926	0.344	0.176	0.134841022415505	Positive_Negative
PDE3A	4.11373306564472e-06	0.389249414850473	0.664	0.423	0.13530479426212	Positive_Negative
PANK2	4.12249890570275e-06	0.145925758733104	0.584	0.355	0.135593111507469	Positive_Negative
UBASH3B	4.12771651254462e-06	0.215126407541526	0.424	0.237	0.135764723814105	Positive_Negative
PPP2R3C	4.15700464602667e-06	0.122118849263691	0.512	0.295	0.136728039812463	Positive_Negative
ZFPM2-AS1	4.1713980700005e-06	0.0494304489860774	0.504	0.285	0.137201453920387	Positive_Negative
ADGRB3	4.17165452527176e-06	0.317190981329043	1	0.954	0.137209888990714	Positive_Negative
TET3	4.17675549763209e-06	0.221781687423161	0.648	0.407	0.137377665072617	Positive_Negative
AC025423.1	4.20354953118478e-06	0.183978408543049	0.288	0.137	0.138258947630199	Positive_Negative
ALDH1L1	4.23680244186797e-06	0.361588091595736	0.552	0.339	0.139352669115479	Positive_Negative
ZNF75A	4.24441690189733e-06	0.176107460898239	0.56	0.326	0.139603116320305	Positive_Negative
AC007608.1	4.2782106022644e-06	0.0282718746965943	0.024	0.002	0.140714624919078	Positive_Negative
JUN	4.28814560825313e-06	0.243781782738486	0.672	0.405	0.141041397201054	Positive_Negative
CRK	4.29897323308977e-06	0.187656181857032	0.464	0.264	0.141397528609556	Positive_Negative
AC104365.1	4.3054638338085e-06	0.121429861654086	0.28	0.133	0.141611010957795	Positive_Negative
MEF2C-AS2	4.31908727997329e-06	0.269081817731244	0.408	0.225	0.142059099725602	Positive_Negative
PAXIP1	4.3366258065725e-06	0.0970002693561709	0.472	0.258	0.142635959403976	Positive_Negative
AL442071.1	4.3943140501432e-06	0.0874971985342697	0.16	0.06	0.14453338342326	Positive_Negative
AP000465.1	4.40139701877983e-06	0.0172267535903326	0.024	0.002	0.144766349344688	Positive_Negative
ZHX3	4.42704643809807e-06	0.307899372118988	0.848	0.612	0.145609984395484	Positive_Negative
DBI	4.43397805770398e-06	0.0993692307015676	0.48	0.255	0.145837972295941	Positive_Negative
MAP2K3	4.44803403019673e-06	0.0727107852773534	0.16	0.059	0.146300287287201	Positive_Negative
EPHB2	4.45065919660812e-06	0.0495269145799192	0.36	0.184	0.146386631635638	Positive_Negative
AC105105.1	4.46053621061698e-06	0.0122197497691618	0.024	0.002	0.146711496503403	Positive_Negative
SON	4.4971319348989e-06	-0.667007833641656	0.824	0.789	0.14791516647076	Positive_Negative
CAPRIN2	4.49771810996967e-06	0.144841101590665	0.528	0.305	0.147934446355012	Positive_Negative
AC092666.1	4.51590222630804e-06	0.141887600859529	0.256	0.118	0.148532540125498	Positive_Negative
NCOA5	4.51958720786816e-06	0.149181664371473	0.56	0.332	0.148653742853992	Positive_Negative
SNX11	4.55392004116993e-06	0.0627588331510611	0.176	0.068	0.14978298407412	Positive_Negative
KRBOX4	4.57930491218892e-06	0.178464829500794	0.64	0.406	0.150617917866806	Positive_Negative
BLCAP	4.58183979640873e-06	0.153228097404096	0.368	0.196	0.150701292743679	Positive_Negative
SNAP25	4.60707365715201e-06	0.183168989894085	0.504	0.287	0.151531259657387	Positive_Negative
DDX1	4.62172865552147e-06	0.533845973573732	0.624	0.441	0.152013277208757	Positive_Negative
SPDYE21P	4.64414707371977e-06	0.111633982307821	0.288	0.136	0.152750641401717	Positive_Negative
FGF12	4.66736355417958e-06	-0.857643013032382	0.512	0.611	0.15351425466052	Positive_Negative
UCK2	4.71296707176863e-06	0.153313588037956	0.472	0.265	0.155014199957542	Positive_Negative
WWC2	4.72702827719546e-06	0.143884963932034	0.576	0.352	0.155476687065236	Positive_Negative
ZNF699	4.72792986647304e-06	0.135761826412764	0.216	0.093	0.155506341238165	Positive_Negative
YLPM1	4.73664830555346e-06	0.211612574371456	0.768	0.497	0.155793099417959	Positive_Negative
CAMK1	4.7993966717112e-06	0.174716792470024	0.232	0.106	0.157856955929253	Positive_Negative
NDUFB6	4.80542178955643e-06	0.165070162504408	0.32	0.162	0.158055128080301	Positive_Negative
UBE2F	4.80692802711083e-06	0.0961141871414102	0.432	0.23	0.158104669739702	Positive_Negative
RGMB	4.83887444628361e-06	0.0841027485091572	0.344	0.171	0.159155419412714	Positive_Negative
AL353697.1	4.8470653129342e-06	0.0437837797743219	0.104	0.031	0.159424825207719	Positive_Negative
SLC25A25	4.85102626038622e-06	0.126319549596026	0.464	0.259	0.159555104730363	Positive_Negative
LINC01035	4.87228824501812e-06	0.0219473865582347	0.016	0.001	0.160254432666891	Positive_Negative
LINC02123	4.89566152816905e-06	0.0127043051733196	0.016	0.001	0.161023203323008	Positive_Negative
AC073349.4	4.90188390483713e-06	0.149875712588682	0.296	0.141	0.161227863513998	Positive_Negative
MRPS27	4.90198847159662e-06	0.131509243957389	0.512	0.291	0.161231302819284	Positive_Negative
CACNG4	4.90521905822951e-06	0.198940268921734	0.408	0.225	0.161337560044227	Positive_Negative
AC016987.1	4.90738840220312e-06	0.0126746181013256	0.016	0.001	0.161408911936863	Positive_Negative
SLFNL1-AS1	4.92383759834859e-06	0.131179664673994	0.288	0.138	0.161949942447284	Positive_Negative
SIPA1L3	4.92790914260165e-06	0.305094182011706	0.776	0.508	0.162083859609311	Positive_Negative
RBFOX2	4.94195041444126e-06	0.328707717706831	0.912	0.714	0.162545691081387	Positive_Negative
AC126121.2	4.942730657947e-06	0.0147378483123206	0.016	0.001	0.162571354070535	Positive_Negative
AC025470.2	4.95456548395038e-06	0.0157963351471763	0.016	0.001	0.162960613332612	Positive_Negative
PRAC2	4.95456548395038e-06	0.0127497091404011	0.016	0.001	0.162960613332612	Positive_Negative
FAM120A	4.95999370252282e-06	0.161020369844928	0.736	0.476	0.163139152869678	Positive_Negative
LINC02217	4.96642744540583e-06	0.0181766445349321	0.016	0.001	0.163350765106843	Positive_Negative
AL139384.1	4.96642744540583e-06	0.0139988982695255	0.016	0.001	0.163350765106843	Positive_Negative
MYH9	5.00720743512494e-06	0.196161733820517	0.504	0.296	0.164692059748694	Positive_Negative
ESR1	5.00903809556201e-06	-0.662635668027764	0.024	0.178	0.16475227200113	Positive_Negative
AC004584.1	5.01414783212581e-06	0.00873758248664552	0.016	0.001	0.16492033634645	Positive_Negative
FARS2	5.04193826120198e-06	0.296795591802659	0.888	0.62	0.165834391349194	Positive_Negative
FBXO7	5.042919786981e-06	0.156278188226451	0.408	0.228	0.165866674713592	Positive_Negative
B4GALT5	5.08622603254699e-06	0.200250267124275	0.768	0.509	0.167291060436503	Positive_Negative
CACNG5	5.10464049309399e-06	0.192128042846965	0.144	0.052	0.167896730458354	Positive_Negative
NDUFC1	5.11595841749227e-06	0.0530741813544675	0.264	0.12	0.168268988309738	Positive_Negative
SPON1	5.18935164171957e-06	0.187356630700377	0.728	0.444	0.170682964847798	Positive_Negative
PTBP1	5.2036658543321e-06	0.108961529697531	0.384	0.204	0.171153773614837	Positive_Negative
AC008731.1	5.23731880714774e-06	0.101150608482777	0.304	0.146	0.172260652885896	Positive_Negative
HOPX	5.25172524771903e-06	0.261590988002934	0.472	0.265	0.172734495122727	Positive_Negative
FARSA	5.26200991553689e-06	0.0992274267193403	0.248	0.112	0.173072768131924	Positive_Negative
ARL10	5.26480328416863e-06	0.151684042522362	0.432	0.242	0.17316464481959	Positive_Negative
MIR9-3HG	5.2770682730764e-06	0.246952718674278	0.528	0.311	0.173568052569756	Positive_Negative
PRDX6	5.32558157668478e-06	0.11490783279344	0.352	0.179	0.175163703638739	Positive_Negative
AC131571.1	5.3676276897712e-06	0.169982695335274	0.44	0.249	0.176546642344264	Positive_Negative
AC008056.1	5.37395231746729e-06	0.161027044128159	0.224	0.096	0.176754665673817	Positive_Negative
ZNF569	5.37967835267563e-06	0.18368682125351	0.352	0.184	0.176943000697854	Positive_Negative
AC244131.2	5.40935839220199e-06	0.187166835308685	0.312	0.154	0.177919206877916	Positive_Negative
RPL12	5.45930682118608e-06	0.122857023443466	0.48	0.272	0.179562060655631	Positive_Negative
GLS	5.47210183061607e-06	0.24327328422587	0.848	0.597	0.179982901310793	Positive_Negative
AC119674.1	5.47862502471404e-06	0.301891129630515	0.528	0.328	0.180197455687869	Positive_Negative
IQCG	5.48185181606132e-06	0.0318583269799863	0.544	0.307	0.180303588082073	Positive_Negative
XPO6	5.49394550037853e-06	0.168451056541016	0.704	0.458	0.18070136145295	Positive_Negative
CA2	5.62778143971129e-06	0.0807257338907158	0.184	0.073	0.185103359333544	Positive_Negative
IL6ST	5.66341845243702e-06	0.195386622291404	0.68	0.427	0.186275496319106	Positive_Negative
WDR1	5.66729946000148e-06	0.149179417956345	0.288	0.139	0.186403146538909	Positive_Negative
TTC1	5.69522255152873e-06	0.132550818626047	0.544	0.317	0.187321564942331	Positive_Negative
GTF2F2	5.70305727436881e-06	0.142377672200591	0.688	0.435	0.187579256811264	Positive_Negative
DCTN5	5.72888121122221e-06	0.0427455423722918	0.448	0.24	0.18842863191831	Positive_Negative
IQGAP1	5.75900751476814e-06	0.124619693540364	0.592	0.361	0.189419516168239	Positive_Negative
NBAS	5.7615336526833e-06	0.617866347403445	0.904	0.732	0.189502603370407	Positive_Negative
VPS53	5.78809935175218e-06	0.224113915330692	0.736	0.484	0.190376375778481	Positive_Negative
SLC12A2	5.78837525273988e-06	0.167360722106347	0.464	0.26	0.190385450437867	Positive_Negative
LINC01618	5.79350940546323e-06	0.137123099184342	0.288	0.14	0.190554317855091	Positive_Negative
CSE1L	5.8038486448645e-06	0.201243804270966	0.464	0.271	0.190894385778238	Positive_Negative
CBFA2T2	5.82809535862932e-06	0.249742128628931	0.76	0.524	0.191691884440677	Positive_Negative
ERBB3	5.83303641531143e-06	-0.851335970097382	0.352	0.169	0.191854400736008	Positive_Negative
FMN2	5.88341175674371e-06	0.318085351823484	0.952	0.785	0.193511296091057	Positive_Negative
PARD6G	5.8931903108359e-06	0.0993968500616398	0.208	0.088	0.193832922513704	Positive_Negative
FKBP3	5.91280335478826e-06	0.179628508320911	0.368	0.202	0.194478015142341	Positive_Negative
NRDE2	5.93347555773496e-06	0.143464258922755	0.368	0.195	0.195157944569461	Positive_Negative
AC021097.2	5.9559855387459e-06	0.0313676351406143	0.032	0.004	0.195898320354891	Positive_Negative
OS9	5.96198999072827e-06	0.533784743048434	0.584	0.384	0.196095812785044	Positive_Negative
XRCC6	5.97445961344499e-06	0.106905530414546	0.48	0.262	0.196505951145819	Positive_Negative
PRPSAP2	5.99636991640731e-06	0.127557372665378	0.456	0.253	0.197226602920553	Positive_Negative
DERL2	6.0139075193368e-06	0.0760938381442804	0.264	0.123	0.197803432218507	Positive_Negative
CLMAT3	6.12112900834021e-06	0.0898259598362104	0.128	0.043	0.201330054213318	Positive_Negative
EDA2R	6.12691925794598e-06	0.148276715890716	0.192	0.08	0.201520501313101	Positive_Negative
UQCR10	6.18685789976667e-06	0.079650059838884	0.208	0.087	0.203491943181226	Positive_Negative
CEP120	6.1920669967439e-06	0.11684539504751	0.36	0.188	0.203663275589904	Positive_Negative
POLR2L	6.29894935154895e-06	0.0812015544362718	0.168	0.065	0.207178743121796	Positive_Negative
MTREX	6.34667079501921e-06	0.218941480009291	0.696	0.442	0.208748349118977	Positive_Negative
NUP88	6.41307205689609e-06	0.155334877825687	0.456	0.269	0.210932353023369	Positive_Negative
B3GNT5	6.53245890027714e-06	0.211617371924516	0.256	0.123	0.214859105689016	Positive_Negative
PTPN14	6.55005526275678e-06	0.223066793371555	0.592	0.353	0.215437867647333	Positive_Negative
FASTKD5	6.55023977114814e-06	0.0573411563085668	0.088	0.024	0.215443936312833	Positive_Negative
PAM	6.56523703836542e-06	0.390817102170851	0.872	0.653	0.215937211428877	Positive_Negative
WDR91	6.59393142972318e-06	0.135756788450369	0.408	0.219	0.216880998655025	Positive_Negative
ZNF687	6.63739359165345e-06	0.0375572237582271	0.072	0.017	0.218310512623074	Positive_Negative
LINC00662	6.6549257452292e-06	0.165279814339095	0.576	0.35	0.218887162686334	Positive_Negative
TNFRSF1A	6.71437056507248e-06	0.064885964321982	0.336	0.166	0.220842362255799	Positive_Negative
CIAO1	6.71782524030674e-06	0.172318663076955	0.544	0.325	0.220955989978929	Positive_Negative
UTP4	6.72158846384578e-06	0.0507471847449023	0.376	0.194	0.221079766164351	Positive_Negative
NDUFS5	6.74898897989194e-06	0.0674311415534024	0.32	0.159	0.221980996537626	Positive_Negative
NAMPT	6.80881219418457e-06	-1.42174664436399	0.624	0.67	0.223948641878925	Positive_Negative
UBE2H	6.831543614656e-06	0.252218573986192	0.944	0.694	0.224696301029651	Positive_Negative
ZNF354A	6.8894675303978e-06	0.117461716019689	0.328	0.165	0.226601476542314	Positive_Negative
F2R	6.89973746840959e-06	0.070025871569456	0.264	0.122	0.22693926507346	Positive_Negative
AC105402.3	6.95740152274109e-06	0.251977402071157	0.48	0.275	0.228835893484477	Positive_Negative
RND3	6.97754166843149e-06	0.141687487525376	0.336	0.172	0.22949832301638	Positive_Negative
GEMIN5	7.04344555943236e-06	0.123024249938589	0.328	0.166	0.23166596789529	Positive_Negative
AC021088.1	7.10586914858031e-06	0.0250515891244346	0.024	0.003	0.233719142165955	Positive_Negative
CDKL1	7.18463405154457e-06	0.168436108720417	0.496	0.285	0.236309798589353	Positive_Negative
HCG18	7.26869213100519e-06	0.178355289718529	0.552	0.335	0.239074552880892	Positive_Negative
PPIL3	7.30200728785545e-06	0.0757589028421721	0.336	0.17	0.240170321704854	Positive_Negative
NTN1	7.32822967828677e-06	0.269061100117271	0.704	0.477	0.24103280234853	Positive_Negative
GSR	7.32860152014781e-06	0.140489112065721	0.368	0.194	0.241045032599182	Positive_Negative
AC002463.1	7.36221476211846e-06	0.206564532759667	0.632	0.392	0.242150605740838	Positive_Negative
FBXO38	7.40819865107468e-06	0.0498895998670507	0.448	0.242	0.243663061832497	Positive_Negative
MT-CO2	7.41735734829763e-06	-0.691628837084116	0.944	0.954	0.243964300542857	Positive_Negative
GOT2	7.43183330920176e-06	0.0695199984066312	0.296	0.142	0.244440429372955	Positive_Negative
SEPTIN9	7.44549553985932e-06	0.207300268616499	0.64	0.403	0.244889793801513	Positive_Negative
ITPR2	7.44669968746934e-06	0.40477807027037	0.952	0.815	0.244929399420554	Positive_Negative
NRG3	7.47405410337773e-06	-0.814061877973677	0.384	0.559	0.245829113514197	Positive_Negative
MYO10	7.5331149448594e-06	0.255554582311113	0.728	0.481	0.247771683651371	Positive_Negative
PITPNB	7.54777383736904e-06	0.203544672584763	0.696	0.468	0.248253829284905	Positive_Negative
WASF3-AS1	7.61459776469002e-06	0.176589262541844	0.28	0.139	0.250451735078419	Positive_Negative
SPDYE2	7.62367334551443e-06	0.149015996121046	0.416	0.232	0.250750240007315	Positive_Negative
MTCL1	7.66743216029637e-06	0.226347940065956	0.336	0.174	0.252189511184308	Positive_Negative
ETFA	7.66866543290961e-06	0.168102553521092	0.568	0.344	0.25223007475383	Positive_Negative
AC010325.1	7.67493242387794e-06	0.0299438215253146	0.072	0.018	0.252436202353769	Positive_Negative
COX7A2L	7.71567556873274e-06	0.153810842522547	0.328	0.166	0.253776285131189	Positive_Negative
RASSF2	7.74950539589084e-06	0.233534073340431	0.424	0.24	0.254888981976246	Positive_Negative
CAPZA2	7.75626478382952e-06	0.114363042083436	0.76	0.485	0.255111305004937	Positive_Negative
AC073343.2	7.77080314381566e-06	0.112546374005997	0.552	0.317	0.255589486203241	Positive_Negative
GGT7	7.78532452919756e-06	0.130049435335715	0.536	0.306	0.256067109089837	Positive_Negative
POLDIP3	7.79686418058104e-06	0.135795626796703	0.32	0.162	0.256446659763491	Positive_Negative
ATP1B3-AS1	7.83765321809322e-06	0.0360365409309949	0.032	0.004	0.257788251996304	Positive_Negative
PARVB	7.84335993284562e-06	0.0871454907248407	0.192	0.08	0.257975951551225	Positive_Negative
PHEX	7.85896972117113e-06	0.166211307887739	0.352	0.186	0.25848937309904	Positive_Negative
C16orf72	7.86937742249487e-06	0.0833893088353598	0.352	0.178	0.258831692803279	Positive_Negative
EIF4A1	7.90353413343447e-06	0.0830265047335843	0.536	0.309	0.259955141182793	Positive_Negative
SLC25A3	7.92806628530962e-06	0.0831925094336657	0.36	0.187	0.260762028190119	Positive_Negative
CTTNBP2NL	8.04710609273102e-06	0.111860244453709	0.528	0.302	0.264677366496016	Positive_Negative
ADIPOR2	8.09387913846131e-06	0.165504714718444	0.656	0.42	0.266215778743131	Positive_Negative
GPR137C	8.12286898809088e-06	0.128247430730403	0.464	0.261	0.267169283887297	Positive_Negative
BX470102.2	8.18677934701359e-06	0.126699451289229	0.232	0.107	0.269271359502624	Positive_Negative
PACS2	8.28005033660827e-06	0.115227359919244	0.496	0.282	0.272339135621383	Positive_Negative
AL139807.1	8.34828390273598e-06	0.21377599785762	0.472	0.273	0.274583405844889	Positive_Negative
NORAD	8.39316176524746e-06	0.138002885094683	0.472	0.271	0.276059483620754	Positive_Negative
IRAK2	8.40532940429844e-06	0.0886409481411901	0.32	0.162	0.27645968943678	Positive_Negative
BAZ1A	8.45256683808338e-06	0.215338944888539	0.648	0.416	0.278013375871401	Positive_Negative
ERICH1	8.45677662690214e-06	0.115602724003846	0.552	0.323	0.278151840035438	Positive_Negative
NDUFAF2	8.52292681399283e-06	0.219861686721165	0.584	0.367	0.280327585839038	Positive_Negative
TMEM260	8.54276838690476e-06	0.180146487528065	0.552	0.332	0.280980195013684	Positive_Negative
RASA1	8.57015068666344e-06	0.273101783804805	0.856	0.607	0.281880826235047	Positive_Negative
C5orf24	8.66747727218268e-06	0.112549076470608	0.368	0.197	0.28508199495936	Positive_Negative
RPL18A	8.68659391662534e-06	0.159812097225387	0.464	0.253	0.285710760511724	Positive_Negative
AL121750.1	8.70317405820814e-06	0.00964145905507969	0.032	0.004	0.286256097948524	Positive_Negative
AC134043.2	8.71051849389269e-06	0.0847949855380985	0.04	0.007	0.286497663782624	Positive_Negative
SLC35F1	8.76759733267408e-06	0.383969629265494	0.944	0.797	0.288375043868983	Positive_Negative
AL117381.1	8.78603268185498e-06	0.0819177943004156	0.256	0.117	0.288981400938892	Positive_Negative
AL359918.2	8.79498883777461e-06	0.0440311283373253	0.104	0.032	0.289275977863245	Positive_Negative
AGBL4	8.8072252429967e-06	-1.01112487323129	0.536	0.606	0.289678445467405	Positive_Negative
AC109460.1	8.85060477259803e-06	0.0596557580041521	0.048	0.009	0.291105241575522	Positive_Negative
AL606489.1	8.8713975931261e-06	0.0680538034741221	0.208	0.088	0.291789138235511	Positive_Negative
ZNF25	8.89746705672256e-06	0.0760426666568613	0.344	0.176	0.292646588962662	Positive_Negative
TBCB	8.93237849009785e-06	0.0904689549028833	0.304	0.149	0.293794860917808	Positive_Negative
WWTR1	8.96042030748812e-06	0.575787075140588	0.768	0.549	0.294717184333592	Positive_Negative
AC098829.1	8.96758491301995e-06	0.228282885812276	0.496	0.289	0.294952835374139	Positive_Negative
POU3F2	9.06287230936946e-06	0.187344068558107	0.552	0.325	0.298086933127471	Positive_Negative
ABHD17A	9.09691321710719e-06	0.111308221625202	0.256	0.119	0.299206572623873	Positive_Negative
APH1B	9.15004137179366e-06	0.117528504037393	0.32	0.162	0.300954010759665	Positive_Negative
AC007432.1	9.16283297547385e-06	0.197095965033051	0.224	0.099	0.30137473939631	Positive_Negative
DMD	9.18823122438443e-06	0.382167604333319	0.944	0.766	0.302210113201228	Positive_Negative
AC007622.2	9.20592158449896e-06	0.0860667980913556	0.128	0.044	0.302791966835755	Positive_Negative
SNRNP48	9.24819861374354e-06	0.0651908563191442	0.288	0.136	0.304182500604639	Positive_Negative
TSPAN5	9.26857574453714e-06	0.369766415394764	0.768	0.543	0.304852724813571	Positive_Negative
MDP1	9.38937168596415e-06	0.0475589121306136	0.136	0.048	0.308825824123047	Positive_Negative
YWHAE	9.40108560544594e-06	0.185177069724166	0.768	0.53	0.309211106648722	Positive_Negative
PRR16	9.4136403985825e-06	-0.866962883167849	0.04	0.194	0.309624046349777	Positive_Negative
GALT	9.44159506795554e-06	0.0510521624682364	0.176	0.069	0.310543503380126	Positive_Negative
ING1	9.49555705660719e-06	0.070198451230337	0.128	0.044	0.312318367148867	Positive_Negative
SNRPD2	9.50387328438556e-06	0.0932221399739833	0.296	0.145	0.312591896196726	Positive_Negative
AC012358.3	9.56121051679963e-06	0.114240392874438	0.376	0.202	0.314477775108057	Positive_Negative
TRIOBP	9.57620653747752e-06	0.263314538506978	0.32	0.169	0.314971009224173	Positive_Negative
SDC2	9.6104547028863e-06	0.205763910674489	0.328	0.172	0.316097465632633	Positive_Negative
MYCBP2-AS1	9.65757608489585e-06	0.143379816195453	0.44	0.243	0.31764733500831	Positive_Negative
ACOT12	9.66843740486934e-06	0.0637287110737126	0.12	0.04	0.318004574683557	Positive_Negative
PSMA1	9.69884933775122e-06	0.109707253694406	0.56	0.332	0.319004853567975	Positive_Negative
RPS4X	9.71136104669617e-06	0.17413721621288	0.512	0.299	0.319416376186884	Positive_Negative
EIF4H	9.75991278913869e-06	0.121339803085068	0.464	0.266	0.321013291547561	Positive_Negative
PIGU	9.84083645830314e-06	0.118616794345669	0.552	0.326	0.323674951950049	Positive_Negative
PRDX3	9.84113643633779e-06	0.0639848569982572	0.16	0.061	0.323684818527586	Positive_Negative
SPATA2L	9.84245428818925e-06	0.0459400988718784	0.104	0.032	0.323728163992833	Positive_Negative
TMEM14B	9.86077797715627e-06	0.21930179423141	0.8	0.524	0.324330848446647	Positive_Negative
BZW2	9.87617509401438e-06	0.160473020654436	0.464	0.272	0.324837275017227	Positive_Negative
AGFG2	1.00164576317445e-05	0.161586120379451	0.416	0.236	0.329451307965707	Positive_Negative
FREM2-AS1	1.00236740292483e-05	0.125842812588031	0.136	0.049	0.329688662496006	Positive_Negative
GPC5-AS1	1.00294351452768e-05	0.0842895468455335	0.048	0.009	0.329878151363301	Positive_Negative
WDR55	1.00542562867214e-05	0.124843208734674	0.16	0.062	0.330694543526553	Positive_Negative
YES1	1.01043812312039e-05	0.0756684920407712	0.544	0.318	0.332343203075526	Positive_Negative
GCNA	1.02043640517655e-05	0.184856111031883	0.336	0.177	0.33563173802662	Positive_Negative
NME3	1.0222345554672e-05	0.10599421396368	0.432	0.237	0.336223167638718	Positive_Negative
AC107032.2	1.02755800689862e-05	-0.432882090730254	0.328	0.165	0.337974104049027	Positive_Negative
AC022217.3	1.03183388977076e-05	0.122251407602056	0.16	0.062	0.339380484684499	Positive_Negative
PTMS	1.03395194862459e-05	0.0827563526204879	0.296	0.148	0.340077135422115	Positive_Negative
ARL4D	1.0384259893413e-05	0.0491853116660542	0.072	0.018	0.341548692154246	Positive_Negative
GAD1	1.04358752780668e-05	0.186494149895886	0.352	0.187	0.343246373770896	Positive_Negative
WNT5B	1.04366694877975e-05	0.16021420266742	0.232	0.109	0.343272496123146	Positive_Negative
AC010531.5	1.05013120656936e-05	0.0500430359198166	0.168	0.064	0.345398655152727	Positive_Negative
GTSCR1	1.05885455249972e-05	0.0771627689037657	0.216	0.094	0.348267850862684	Positive_Negative
MFN2	1.06265577674653e-05	0.0826693247697616	0.312	0.157	0.349518111529703	Positive_Negative
NDUFAF8	1.06318318265857e-05	0.0606183200185919	0.296	0.141	0.34969158060823	Positive_Negative
STK32B	1.06801625465901e-05	0.218460416729399	0.328	0.165	0.351281226319895	Positive_Negative
KLHL21	1.07632656570643e-05	0.121746180508765	0.304	0.15	0.354014570726502	Positive_Negative
ANKRD30BL	1.08384853495384e-05	-0.673233637410697	0.032	0.18	0.356488621631669	Positive_Negative
PYGL	1.0850968855472e-05	0.233958872591088	0.424	0.254	0.356899216625331	Positive_Negative
STIM2	1.08610226423816e-05	0.19265229910839	0.832	0.54	0.357229895730574	Positive_Negative
AMER1	1.09028477413072e-05	0.0610997606231023	0.104	0.032	0.358605565059336	Positive_Negative
DPYD-AS1	1.09234628545386e-05	0.144004236708964	0.4	0.221	0.35928361674863	Positive_Negative
MKNK1	1.09596161081844e-05	0.114128456626435	0.336	0.173	0.360472733414293	Positive_Negative
AC105339.3	1.09789997831902e-05	0.1246288412456	0.2	0.086	0.36111028186891	Positive_Negative
ERAP1	1.10533314237802e-05	0.0751359191148199	0.272	0.128	0.363555123859553	Positive_Negative
POLR3A	1.10648729274474e-05	0.0323511959883998	0.304	0.147	0.363934735456671	Positive_Negative
MREG	1.12059089006235e-05	0.0729216072260235	0.32	0.159	0.368573549650406	Positive_Negative
CDK8	1.12362982894239e-05	0.193380408112434	0.776	0.508	0.369573087037442	Positive_Negative
LZTS2	1.12795762738926e-05	0.0607603157754508	0.136	0.048	0.370996543224603	Positive_Negative
DDAH1	1.12918396961481e-05	0.369990702714164	0.568	0.364	0.371399899446007	Positive_Negative
SOX9	1.13404440772324e-05	0.119698577966374	0.552	0.319	0.372998546144251	Positive_Negative
AC009041.1	1.13474571261653e-05	0.0209569561217584	0.024	0.003	0.373229212336704	Positive_Negative
AC012470.1	1.13825790699916e-05	0.025679248250703	0.024	0.003	0.374384408191094	Positive_Negative
THSD1	1.14241672799179e-05	0.132181628500885	0.176	0.072	0.375752286003779	Positive_Negative
MPC1	1.15379819758953e-05	0.184604214669199	0.432	0.251	0.379495765169173	Positive_Negative
RASA3	1.1567412149381e-05	0.178664974890833	0.432	0.249	0.380463753005289	Positive_Negative
USP45	1.15917858533142e-05	0.20787358995401	0.632	0.385	0.381265428501356	Positive_Negative
RFESD	1.16151338248884e-05	0.0310862646177254	0.096	0.028	0.382033366634403	Positive_Negative
MAN1C1	1.16296821173578e-05	0.296239988878822	0.456	0.276	0.382511874522016	Positive_Negative
HSPA14.1	1.16317294507561e-05	0.048293199146595	0.216	0.093	0.382579213364818	Positive_Negative
RPS6KA2	1.17865029994514e-05	0.274747374943675	0.712	0.498	0.387669870154955	Positive_Negative
MOXD1	1.18177700655605e-05	0.414679854902121	0.232	0.112	0.388698275226351	Positive_Negative
PCDH15	1.18735203061514e-05	-0.911668586897119	0.216	0.38	0.390531956389626	Positive_Negative
UTP25	1.19585000339419e-05	0.094462246426169	0.264	0.128	0.393327024616384	Positive_Negative
ACKR4	1.19612271110636e-05	0.101456832932277	0.16	0.062	0.393416720909992	Positive_Negative
HK1	1.20292727021464e-05	0.0760199172083907	0.32	0.16	0.395654808446298	Positive_Negative
ZMYND11	1.20599639738973e-05	0.237579503784192	0.632	0.406	0.396664275065458	Positive_Negative
AC097376.3	1.20765088976458e-05	0.110000351690315	0.688	0.425	0.397208454152469	Positive_Negative
EIF1B	1.20821506280565e-05	0.0746277297009285	0.256	0.12	0.397394016307405	Positive_Negative
DAGLB	1.20893139144585e-05	0.199140901248987	0.312	0.162	0.397629623960455	Positive_Negative
AC123595.1	1.21729375075561e-05	0.0381936223785039	0.016	0.001	0.400380087561028	Positive_Negative
HIST1H4B	1.23084844930419e-05	0.0162546295889035	0.016	0.001	0.404838363460642	Positive_Negative
LINC00972	1.23357661821914e-05	0.0159403012164023	0.016	0.001	0.405735685498456	Positive_Negative
BYSL	1.25556110399709e-05	0.0561511431060555	0.096	0.029	0.412966602715683	Positive_Negative
TMTC2	1.25655947609864e-05	0.311083813536132	0.936	0.713	0.413294977283603	Positive_Negative
CPM	1.27347417579939e-05	0.172437545554796	0.376	0.203	0.418858391162178	Positive_Negative
PPP2R2B	1.27484668430404e-05	0.272224152106374	0.968	0.797	0.419309822934441	Positive_Negative
AC106799.2	1.27747700042723e-05	0.229232977536677	0.256	0.12	0.420174960210519	Positive_Negative
GALM	1.28611367285553e-05	0.21149615499339	0.328	0.175	0.423015648138914	Positive_Negative
UBE2L3	1.28974251323321e-05	0.110992641498638	0.36	0.191	0.424209210027535	Positive_Negative
EIF3F	1.29016382407715e-05	0.10700822227837	0.328	0.17	0.424347783377215	Positive_Negative
SEC24A	1.29317389410802e-05	0.0589283826023966	0.464	0.255	0.425337825511067	Positive_Negative
FAM181A	1.31217692128613e-05	0.0918505097471833	0.088	0.025	0.43158811118022	Positive_Negative
AC078923.1	1.3206135918637e-05	-0.751853826315597	0.488	0.292	0.434363016499888	Positive_Negative
RSPO3	1.32263427036362e-05	0.0142327255512311	0.04	0.007	0.435027637865299	Positive_Negative
HOOK2	1.3236192847038e-05	0.0293083054111871	0.592	0.347	0.435351618931928	Positive_Negative
PRDX4	1.32425586274972e-05	0.103605875241218	0.344	0.18	0.435560995817012	Positive_Negative
DNAJC18	1.3269989936702e-05	0.138504487932664	0.288	0.148	0.436463239008064	Positive_Negative
GANAB	1.3303415877377e-05	0.0459700585106069	0.424	0.232	0.437562651622807	Positive_Negative
VIM	1.34121971152831e-05	0.170954622791178	0.784	0.517	0.441140575318777	Positive_Negative
ZCCHC3	1.34809170330372e-05	0.0728821462815408	0.2	0.085	0.443400842133626	Positive_Negative
DHX15	1.36237833541385e-05	0.116031003157731	0.736	0.496	0.448099858300969	Positive_Negative
ZNF749	1.36295388668468e-05	0.116902924234699	0.32	0.166	0.448289162869458	Positive_Negative
CST3	1.36336460839755e-05	0.175627730870016	0.632	0.395	0.448424253348038	Positive_Negative
GBA2	1.36745037072308e-05	0.0597766722941208	0.264	0.124	0.449768101434528	Positive_Negative
RPS21	1.36930256981471e-05	0.184908814845159	0.496	0.294	0.450377308237758	Positive_Negative
FAM168B	1.37410897235259e-05	0.0769007147757904	0.56	0.327	0.451958182096491	Positive_Negative
BTBD18	1.37483183310546e-05	0.101415323367384	0.112	0.037	0.452195938226718	Positive_Negative
CRCP	1.37980896659412e-05	0.115438699776987	0.552	0.329	0.453832967202473	Positive_Negative
LSM8	1.38109160889346e-05	0.131943121045174	0.552	0.334	0.454254841081148	Positive_Negative
EDRF1	1.384790844485e-05	0.106365362885857	0.344	0.181	0.455471556659562	Positive_Negative
AC004470.1	1.38526809665735e-05	0.119986119453144	0.272	0.133	0.45562852967157	Positive_Negative
ZNF583	1.39534635547225e-05	0.147933544329257	0.392	0.221	0.458943369778379	Positive_Negative
ZNF594	1.39716651806206e-05	0.0608903464942104	0.368	0.192	0.459542039455792	Positive_Negative
AC092832.2	1.40126655032816e-05	0.109488268584237	0.208	0.091	0.460890581068435	Positive_Negative
SMARCD3	1.40322569448354e-05	0.143284557970637	0.408	0.227	0.461534963172581	Positive_Negative
NFS1	1.4038784394403e-05	0.0874302376683706	0.216	0.095	0.461749657516308	Positive_Negative
GSTP1	1.40461712678315e-05	0.0660240566130595	0.208	0.09	0.461992619170247	Positive_Negative
FSD1	1.40537959418028e-05	0.0628291979869951	0.16	0.062	0.462243402321835	Positive_Negative
RHEB	1.41104881638196e-05	0.144478238242133	0.696	0.455	0.46410806619619	Positive_Negative
UQCC1	1.41262675784936e-05	0.20346129066801	0.656	0.431	0.464627066924234	Positive_Negative
MIR193BHG	1.41484521089347e-05	0.105225279911778	0.184	0.076	0.465356738314972	Positive_Negative
C12orf56	1.41749516425946e-05	0.111138105983625	0.144	0.054	0.466228334476579	Positive_Negative
AC005209.1	1.4244079459012e-05	0.0391215098159918	0.032	0.005	0.468502017486364	Positive_Negative
MPP3	1.42932217671254e-05	0.0655610646556714	0.2	0.086	0.470118357142521	Positive_Negative
ARHGAP12	1.4307782573165e-05	0.109766823097211	0.68	0.415	0.470597276613969	Positive_Negative
MSANTD4	1.43080810810966e-05	0.113968722609613	0.392	0.215	0.470607094838349	Positive_Negative
C10orf90	1.43329609584921e-05	0.156131147191691	0.36	0.193	0.471425418885763	Positive_Negative
SAP30	1.44513021792681e-05	0.0856079395886908	0.296	0.147	0.475317779978306	Positive_Negative
UPF3A	1.45477191418925e-05	0.278112825166499	0.864	0.603	0.478489030295986	Positive_Negative
RAC1	1.45557582747264e-05	0.128040685458107	0.592	0.354	0.478753445414025	Positive_Negative
PID1	1.46276488738442e-05	0.167592989761962	0.68	0.425	0.481117999109611	Positive_Negative
COQ10B	1.46365200954569e-05	0.055537162188547	0.272	0.129	0.481409782459672	Positive_Negative
MED13L	1.46485170718634e-05	-0.479383552666541	0.968	0.924	0.48180437501066	Positive_Negative
IFT27	1.47520846215569e-05	0.0777678951489334	0.28	0.135	0.485210815287628	Positive_Negative
USP4	1.48014170118172e-05	0.110668412106725	0.536	0.32	0.486833406935681	Positive_Negative
ACTR5	1.48293287460378e-05	0.0944683450922296	0.2	0.086	0.487751451785931	Positive_Negative
STARD13-AS	1.48582964668865e-05	0.144749900678105	0.376	0.207	0.488704229092363	Positive_Negative
RBL1	1.49220423231857e-05	0.182906194964611	0.456	0.269	0.490800894051901	Positive_Negative
LINC02458	1.49329305304847e-05	0.0887225252099681	0.112	0.037	0.491159018078172	Positive_Negative
EFCAB14	1.4962570824797e-05	0.0507625188264121	0.424	0.23	0.492133916998399	Positive_Negative
NCAM1	1.49742052874437e-05	-0.462264692108974	0.968	0.916	0.492516586109312	Positive_Negative
AC007384.1	1.50327442911642e-05	0.254904564550834	0.48	0.293	0.494441992480682	Positive_Negative
PRKCSH	1.50428441265107e-05	0.115717636628119	0.288	0.147	0.494774186165065	Positive_Negative
GTF2H2	1.50557519083123e-05	0.104856751956874	0.36	0.194	0.495198736016298	Positive_Negative
SLC7A11	1.50843671627767e-05	0.207897186615057	0.528	0.323	0.496139920350887	Positive_Negative
SMAD1-AS2	1.51377533453055e-05	0.0972616212239678	0.136	0.05	0.497895845280443	Positive_Negative
NCKAP5-AS2	1.51668467601779e-05	0.151058259641604	0.208	0.092	0.498852756789013	Positive_Negative
FAM86B1	1.51982430406212e-05	0.0971821464195877	0.088	0.026	0.499885411849073	Positive_Negative
ARHGAP35	1.53941027686957e-05	0.215153365850778	0.776	0.527	0.506327434165171	Positive_Negative
CDK14	1.5486148536057e-05	0.311297805148588	0.976	0.821	0.509354911499449	Positive_Negative
SERHL2	1.54871306002253e-05	0.116104866723491	0.232	0.107	0.50938721257201	Positive_Negative
CP	1.55237172742305e-05	-0.990861241299826	0.08	0.229	0.510590584866716	Positive_Negative
HADHA	1.55254616306852e-05	0.0972729458340739	0.56	0.335	0.510647958494868	Positive_Negative
AC009053.3	1.55644565798474e-05	0.100582450407555	0.176	0.072	0.511930541367759	Positive_Negative
NDUFAF4	1.55760764723348e-05	0.12188823179448	0.216	0.097	0.512312731251565	Positive_Negative
CTNNBL1	1.56175632178118e-05	0.190950043984074	0.48	0.291	0.513677271797049	Positive_Negative
AC020765.2	1.56827209748255e-05	0.0519152420308465	0.104	0.033	0.515820375582984	Positive_Negative
NDUFV2-AS1	1.57260826079556e-05	0.0982436274015207	0.224	0.102	0.517246583058269	Positive_Negative
MMGT1	1.57378761698436e-05	0.0356985227730381	0.176	0.071	0.517634485102326	Positive_Negative
FAM161A	1.57512788390382e-05	0.0546815360139148	0.32	0.162	0.518075312294805	Positive_Negative
ZNF333	1.57561055654256e-05	0.114412577132156	0.464	0.276	0.518234068152412	Positive_Negative
PRKD1	1.59097850033864e-05	0.270900000611695	0.944	0.763	0.523288738546383	Positive_Negative
RAI14	1.59678941318243e-05	0.178207032136564	0.496	0.293	0.525200005889835	Positive_Negative
NDUFB4	1.60772941330153e-05	0.0489521445898556	0.248	0.115	0.528798281329005	Positive_Negative
GNL3L	1.61098552429278e-05	0.114143881254015	0.464	0.268	0.529869248795137	Positive_Negative
ERCC8	1.62133686273477e-05	0.110955074173248	0.52	0.304	0.533273907522092	Positive_Negative
ABTB2	1.62522907227697e-05	0.0970991187302629	0.416	0.23	0.534554094162618	Positive_Negative
RPS15	1.62683240033235e-05	0.148288924468633	0.544	0.323	0.535081444793314	Positive_Negative
LETM1	1.63377024638418e-05	0.0876310238231524	0.264	0.126	0.537363371738219	Positive_Negative
CHL1-AS1	1.6499234553551e-05	0.176888249621714	0.232	0.111	0.542676323700847	Positive_Negative
AC008264.2	1.65417768679975e-05	0.0379472159920818	0.088	0.025	0.544075582965304	Positive_Negative
IGSF10	1.66078405561049e-05	0.0956717891799161	0.216	0.097	0.546248483730845	Positive_Negative
DAAM1	1.66304818200185e-05	0.23321242032023	0.728	0.487	0.546993177542228	Positive_Negative
IPPK	1.66664791708279e-05	0.076267775992833	0.368	0.198	0.548177166407702	Positive_Negative
CDH24	1.68874941836107e-05	0.0623636016826311	0.08	0.022	0.555446571193141	Positive_Negative
NAALADL2-AS2	1.68897398308603e-05	0.0935757925138195	0.088	0.026	0.555520432776826	Positive_Negative
TBC1D9B	1.69298389423158e-05	0.117597617413889	0.336	0.178	0.556839332651707	Positive_Negative
TRAM2	1.70830479099284e-05	0.0630225205660541	0.304	0.151	0.561878528805455	Positive_Negative
AGAP1	1.71544248594094e-05	0.384878848364913	0.968	0.838	0.564226188050834	Positive_Negative
PPP4C	1.71647213526154e-05	0.0620101897261789	0.24	0.111	0.564564850008875	Positive_Negative
NCAN	1.71671789882795e-05	0.274425194282968	0.64	0.422	0.564645684103501	Positive_Negative
AC114971.1	1.7194577264569e-05	0.295126610892745	0.688	0.441	0.565546840808938	Positive_Negative
ANO6	1.72802535946839e-05	0.202919627872761	0.776	0.513	0.568364820982747	Positive_Negative
RPLP0	1.72916386261791e-05	0.181215518439998	0.52	0.313	0.568739286053658	Positive_Negative
CELF4	1.73680654986418e-05	0.152218298646743	0.224	0.104	0.571253042315826	Positive_Negative
LPL	1.73848574091374e-05	0.353912705541925	0.352	0.191	0.571805345043937	Positive_Negative
HCG17	1.73873925497861e-05	0.190955287029138	0.648	0.425	0.571888728355015	Positive_Negative
AEN	1.74424918830245e-05	0.0709008119523269	0.136	0.05	0.573701000524559	Positive_Negative
AC118553.1	1.74715259995555e-05	0.0362640193270163	0.04	0.007	0.57465596165138	Positive_Negative
EDRF1-AS1	1.75106076474996e-05	0.0625358697377091	0.096	0.029	0.575941396133909	Positive_Negative
MAP2K4	1.75255359349553e-05	0.143410967987314	0.752	0.484	0.576432402436613	Positive_Negative
AL078621.4	1.75958577353915e-05	0.0216676863042679	0.024	0.003	0.578745356774763	Positive_Negative
RFLNA	1.76119667611613e-05	0.0205515516145267	0.456	0.247	0.579275198741357	Positive_Negative
PARP2	1.7641819544813e-05	0.0926042671396931	0.208	0.092	0.580257086648445	Positive_Negative
LINC00276	1.76450075657247e-05	0.253992724757864	0.24	0.113	0.580361943844252	Positive_Negative
SI	1.7648327641979e-05	0.0199609737084925	0.024	0.003	0.580471144472332	Positive_Negative
DMRTA1	1.78331487602416e-05	0.0124967940656148	0.024	0.003	0.586550095873107	Positive_Negative
MLF2	1.78609897112413e-05	0.0713584308045524	0.312	0.158	0.587465812592439	Positive_Negative
SH3BP4	1.78921547491247e-05	0.214012457960396	0.352	0.189	0.588490861853462	Positive_Negative
PRPF18	1.79789442198879e-05	0.119499728712265	0.304	0.158	0.591345454336332	Positive_Negative
RGS12	1.79825983632025e-05	0.162781873462257	0.68	0.431	0.591465642764093	Positive_Negative
EIF1AX	1.80464530033428e-05	0.122914863201453	0.6	0.365	0.593565885732948	Positive_Negative
AC019127.1	1.81058781091784e-05	0.111372847876851	0.128	0.046	0.595520436888987	Positive_Negative
FBXL17	1.81958454725192e-05	0.259793763905213	0.896	0.652	0.598479553436631	Positive_Negative
MTCP1	1.82279188458686e-05	0.151346733423886	0.336	0.18	0.599534478759465	Positive_Negative
AC012615.1	1.82709460084094e-05	0.140374684695005	0.168	0.069	0.600949685162593	Positive_Negative
SDHA	1.83338363618066e-05	0.111846188222369	0.392	0.22	0.603018211776181	Positive_Negative
SLC39A10	1.83390205237909e-05	0.0762092712594421	0.6	0.358	0.603188724048005	Positive_Negative
LRRN3	1.8406599011597e-05	0.203247828836286	0.488	0.292	0.605411448090436	Positive_Negative
NELFCD	1.84181086582379e-05	0.159200358660148	0.408	0.233	0.605790011878103	Positive_Negative
AC096576.6	1.84903680618494e-05	0.0475515669289212	0.096	0.029	0.608166695922289	Positive_Negative
ZMAT2	1.85137598460064e-05	0.112336821898053	0.16	0.065	0.608936075094996	Positive_Negative
MBD1	1.85142831309684e-05	0.0739468845189152	0.32	0.164	0.608953286460681	Positive_Negative
CXXC5	1.85285745257228e-05	0.101659591005825	0.312	0.164	0.60942334472555	Positive_Negative
DENND11	1.85504199009212e-05	0.184235783484349	0.552	0.344	0.6101418609612	Positive_Negative
PIAS2	1.868253765713e-05	0.158451963429384	0.816	0.564	0.614487346080664	Positive_Negative
MEG8	1.86961470999567e-05	0.509474973553164	0.768	0.542	0.614934974264676	Positive_Negative
SEMA6A	1.87731965098114e-05	0.239284657856682	0.776	0.529	0.617469206404205	Positive_Negative
HAUS3	1.88145615102241e-05	0.0737361814570613	0.248	0.117	0.618829742632781	Positive_Negative
TTL	1.88246154014847e-05	0.16247709335738	0.4	0.22	0.619160425170233	Positive_Negative
SMAD1-AS1	1.88491513233553e-05	0.0683979023989851	0.072	0.019	0.61996743617648	Positive_Negative
CERK	1.88708823903608e-05	0.0766890312833431	0.224	0.102	0.620682192701357	Positive_Negative
LINC00298	1.8954511749496e-05	0.0984035171178297	0.232	0.107	0.623432845952672	Positive_Negative
ZNF7	1.91787400727977e-05	0.0885044026390675	0.312	0.159	0.630807939734388	Positive_Negative
HPS5	1.92311175261341e-05	0.103342710639801	0.416	0.231	0.632530686552078	Positive_Negative
KCNMA1-AS1	1.93499240208273e-05	0.107739491269133	0.112	0.038	0.63643835096903	Positive_Negative
PURB	1.95154731833374e-05	0.118111513151514	0.528	0.316	0.641883428473151	Positive_Negative
SERAC1	1.95410337972254e-05	0.229161796734025	0.328	0.179	0.64272414262454	Positive_Negative
AC090692.1	1.95686121500614e-05	0.12990074908791	0.256	0.125	0.643631222227669	Positive_Negative
POMGNT1	1.96066156128647e-05	0.0894714444874247	0.312	0.16	0.644881194122734	Positive_Negative
MEF2C-AS1	1.98085067350392e-05	0.210818173742807	0.728	0.464	0.651521595022175	Positive_Negative
ABI3BP	1.98666061054516e-05	-0.741196369616058	0.08	0.233	0.653432541414409	Positive_Negative
SEC13	1.99259405943485e-05	0.0945304552417456	0.48	0.275	0.655384112088717	Positive_Negative
CALM1	1.99626797312076e-05	0.206379864105163	0.608	0.384	0.656592499039148	Positive_Negative
AL133259.1	2.00046872486889e-05	0.0556725675096551	0.072	0.019	0.657974168296625	Positive_Negative
BEX4	2.00221074215295e-05	0.134627606538319	0.296	0.152	0.658547135201528	Positive_Negative
NOP16	2.00474297225169e-05	0.0828001299407991	0.136	0.05	0.659380011003303	Positive_Negative
KLF3	2.00624283312982e-05	0.127134091818006	0.312	0.164	0.659873330244728	Positive_Negative
SYNPO2L	2.00723502321179e-05	0.0726539076542835	0.096	0.03	0.660199671484589	Positive_Negative
BDP1	2.00877680776847e-05	0.203931760955812	0.736	0.486	0.660706779843129	Positive_Negative
FAAP100	2.00944263203537e-05	0.0641461781569784	0.168	0.068	0.660925776102755	Positive_Negative
SLC6A13	2.00962138040403e-05	0.0663714558806212	0.08	0.022	0.660984568228691	Positive_Negative
APP	2.01789950143474e-05	-0.520662465387459	0.904	0.895	0.663707325016899	Positive_Negative
ZFP41	2.03609531813568e-05	0.055176710628384	0.152	0.058	0.669692111088008	Positive_Negative
TCEAL1	2.04439356708789e-05	0.0852939013833259	0.216	0.097	0.672421488150879	Positive_Negative
BEND6	2.05141061081003e-05	0.108583708796817	0.344	0.185	0.674729464001527	Positive_Negative
ADRA2B	2.05257347141397e-05	0.0155862960298037	0.008	0	0.675111940482767	Positive_Negative
CCR4	2.05257347141397e-05	0.0253612503751368	0.008	0	0.675111940482767	Positive_Negative
AC026316.3	2.05257347141397e-05	0.0111929883093642	0.008	0	0.675111940482767	Positive_Negative
AL513190.1	2.05257347141397e-05	0.00619552172269503	0.008	0	0.675111940482767	Positive_Negative
AC079328.2	2.05257347141397e-05	0.00897392353471728	0.008	0	0.675111940482767	Positive_Negative
LHX3	2.05257347141397e-05	0.00963036605221509	0.008	0	0.675111940482767	Positive_Negative
CACNA1C-AS3	2.05257347141397e-05	0.0152227793176736	0.008	0	0.675111940482767	Positive_Negative
AL158013.1	2.05257347141397e-05	0.0101154528964539	0.008	0	0.675111940482767	Positive_Negative
AC091133.4	2.05257347141397e-05	0.0187537574675689	0.008	0	0.675111940482767	Positive_Negative
EEF2KMT	2.0546231513953e-05	0.0892601999126803	0.104	0.034	0.675786100725428	Positive_Negative
PLEKHO1	2.05480774749391e-05	0.0565506117751161	0.24	0.111	0.675846816228222	Positive_Negative
WDR49	2.05740390931559e-05	-1.03578687205503	0.264	0.397	0.67670071981299	Positive_Negative
TUBB2A	2.05761663509059e-05	0.0799552601321174	0.184	0.078	0.676770687447647	Positive_Negative
LCE1E	2.06088672356425e-05	0.015560170070831	0.008	0	0.677846252247517	Positive_Negative
AC025754.2	2.06088672356425e-05	0.0123883704281252	0.008	0	0.677846252247517	Positive_Negative
AC063976.1	2.06088672356425e-05	0.025574870145424	0.008	0	0.677846252247517	Positive_Negative
AL121748.1	2.06088672356425e-05	0.0150470856072077	0.008	0	0.677846252247517	Positive_Negative
CBLC	2.06088672356425e-05	0.00894339531496175	0.008	0	0.677846252247517	Positive_Negative
PADI3	2.06923202745381e-05	0.00618192327556048	0.008	0	0.680591106149834	Positive_Negative
AC116099.1	2.06923202745381e-05	0.00728847277088559	0.008	0	0.680591106149834	Positive_Negative
XCR1	2.06923202745381e-05	0.0140716730194377	0.008	0	0.680591106149834	Positive_Negative
AL357054.3	2.06923202745381e-05	0.0041831605626361	0.008	0	0.680591106149834	Positive_Negative
AL161909.2	2.06923202745381e-05	0.00838505972798074	0.008	0	0.680591106149834	Positive_Negative
AC020661.1	2.06923202745381e-05	0.00718867163038239	0.008	0	0.680591106149834	Positive_Negative
AC009133.2	2.06923202745381e-05	0.00622043052892287	0.008	0	0.680591106149834	Positive_Negative
AC025370.2	2.06923202745381e-05	0.00574898239362945	0.008	0	0.680591106149834	Positive_Negative
AC009652.1	2.06923202745381e-05	0.00702891770934991	0.008	0	0.680591106149834	Positive_Negative
AP002856.4	2.06923202745381e-05	0.00555589985823732	0.008	0	0.680591106149834	Positive_Negative
CEACAM16	2.06923202745381e-05	0.00421379128038497	0.008	0	0.680591106149834	Positive_Negative
COL4A2	2.07325515890718e-05	0.251408180753815	0.584	0.376	0.68191435431616	Positive_Negative
AL445228.1	2.07760949981658e-05	0.00470760056029314	0.008	0	0.683346540584672	Positive_Negative
ITIH1	2.07760949981658e-05	0.00324961372962517	0.008	0	0.683346540584672	Positive_Negative
LINC02849	2.07760949981658e-05	0.0066235151644817	0.008	0	0.683346540584672	Positive_Negative
AC091564.4	2.07760949981658e-05	0.0028631605591611	0.008	0	0.683346540584672	Positive_Negative
AC012038.2	2.07760949981658e-05	0.00655686460270658	0.008	0	0.683346540584672	Positive_Negative
AL589745.1	2.07760949981658e-05	0.00753670992076867	0.008	0	0.683346540584672	Positive_Negative
AC087286.1	2.07760949981658e-05	0.00533419099049015	0.008	0	0.683346540584672	Positive_Negative
AC007787.1	2.07760949981658e-05	0.00791987997399733	0.008	0	0.683346540584672	Positive_Negative
BACH1-IT3	2.07760949981658e-05	0.00943305802401618	0.008	0	0.683346540584672	Positive_Negative
AL583852.1	2.07760949981658e-05	0.0038739120349412	0.008	0	0.683346540584672	Positive_Negative
AC078878.2	2.07760949981658e-05	0.00200846011288526	0.008	0	0.683346540584672	Positive_Negative
AC022035.1	2.07760949981658e-05	0.00362705236721071	0.008	0	0.683346540584672	Positive_Negative
KRTDAP	2.07760949981658e-05	0.00255891063783961	0.008	0	0.683346540584672	Positive_Negative
AL031651.1	2.07760949981658e-05	0.00287286764336864	0.008	0	0.683346540584672	Positive_Negative
AL139824.1	2.07760949981658e-05	0.00541931129365357	0.008	0	0.683346540584672	Positive_Negative
PDIA4	2.09524077396169e-05	0.0975185793068585	0.28	0.142	0.689145642963741	Positive_Negative
DNAJC11	2.10542115379934e-05	0.0953478035880542	0.464	0.266	0.692494071696143	Positive_Negative
ARPC4	2.11158092873602e-05	0.062611451927702	0.248	0.117	0.694520083270564	Positive_Negative
PRR3	2.1224821701729e-05	0.0972986985911719	0.344	0.182	0.69810561059157	Positive_Negative
ERH	2.13155519365545e-05	0.107611633539835	0.304	0.156	0.701089818745213	Positive_Negative
PPP6R2	2.14530430578655e-05	0.192739792294341	0.864	0.602	0.705612039216253	Positive_Negative
FHL2	2.1767028550666e-05	0.125098647998058	0.144	0.056	0.715939336059955	Positive_Negative
ATP1B2	2.19858236610395e-05	0.225875842712538	0.392	0.226	0.72313572603525	Positive_Negative
SDHAF3	2.22232438192248e-05	0.10522507008407	0.44	0.246	0.730944712458123	Positive_Negative
EIF2S2	2.23457205067047e-05	0.170703156659508	0.496	0.298	0.734973093186025	Positive_Negative
TEX41	2.24200674488541e-05	0.0142317133417857	0.376	0.202	0.73741843846026	Positive_Negative
NCOR2	2.24887989482145e-05	0.268811859983316	0.64	0.426	0.739679086205723	Positive_Negative
IGBP1	2.27373897912628e-05	0.149153809561402	0.456	0.272	0.747855487624426	Positive_Negative
PXYLP1	2.27798241747863e-05	0.178308082206252	0.4	0.23	0.749251196932895	Positive_Negative
LAMB1	2.29898264196836e-05	0.440382969899007	0.384	0.225	0.756158380769813	Positive_Negative
AL390774.2	2.29970557232943e-05	0.189019671762413	0.232	0.112	0.756396159794875	Positive_Negative
BCAN	2.31952206676624e-05	0.187334547205284	0.68	0.434	0.762914002980084	Positive_Negative
AKAP12	2.32215051741585e-05	0.260134179626167	0.576	0.375	0.763778526683247	Positive_Negative
PARVA	2.32684832779535e-05	0.196461314041357	0.432	0.257	0.765323683495169	Positive_Negative
EDNRB	2.33050883882976e-05	0.215419709285171	0.568	0.34	0.766527662179497	Positive_Negative
ALG11	2.33334216696625e-05	0.0932520167484885	0.28	0.138	0.767459572136868	Positive_Negative
DPP10	2.34165443777547e-05	-0.732994718846165	0.208	0.358	0.770193561128729	Positive_Negative
ABCC11	2.3552832754495e-05	0.0512484742520598	0.072	0.019	0.774676222128094	Positive_Negative
BCKDHB	2.38079705090379e-05	0.279051106752225	0.856	0.629	0.783067958012765	Positive_Negative
CGREF1	2.38530258695608e-05	0.0892810586655849	0.176	0.074	0.784549873875723	Positive_Negative
PLPPR5	2.38728231655182e-05	0.11337849706838	0.344	0.187	0.78520102673706	Positive_Negative
FRMD8	2.39045167733953e-05	0.05575225739193	0.2	0.087	0.786243461193746	Positive_Negative
TOMM34	2.41021163290678e-05	0.148091311956165	0.192	0.086	0.79274270817937	Positive_Negative
GLI3	2.41047008719461e-05	0.149435612383539	0.632	0.403	0.79282771637918	Positive_Negative
PMEPA1	2.41450642063023e-05	0.158755084968582	0.368	0.2	0.794155306809488	Positive_Negative
JPX	2.41909351920399e-05	0.408084696175371	0.872	0.711	0.795664049401385	Positive_Negative
NCBP3	2.4214471200071e-05	0.189685370196986	0.448	0.268	0.796438172241534	Positive_Negative
AC004825.3	2.44443204339241e-05	0.0470265459030009	0.08	0.022	0.803998143392198	Positive_Negative
SPRYD4	2.45369096896218e-05	0.0620531221864839	0.2	0.087	0.807043496601351	Positive_Negative
SKI	2.45670937100023e-05	0.14306194728629	0.496	0.297	0.808036279215685	Positive_Negative
HIP1R	2.47565936992256e-05	0.150735654933107	0.312	0.167	0.814269123361229	Positive_Negative
EEF2K	2.47602754297619e-05	0.161552520937665	0.504	0.309	0.814390219160298	Positive_Negative
MAK16	2.48688923892291e-05	0.086134991878703	0.216	0.099	0.817962739574134	Positive_Negative
NDE1	2.49280676279656e-05	0.118629873658604	0.408	0.234	0.819909072351416	Positive_Negative
SAXO1	2.49615743262545e-05	0.13977367170287	0.144	0.056	0.821011141164837	Positive_Negative
ZNF558	2.50872450869887e-05	0.0839625922150185	0.32	0.166	0.825144578156145	Positive_Negative
NAT9	2.51707293079575e-05	0.114332174490981	0.312	0.165	0.82789045766803	Positive_Negative
EPHA1-AS1	2.52412162986775e-05	0.0103139235888174	0.16	0.063	0.830208845279801	Positive_Negative
EML4	2.53035181759143e-05	0.1470126821063	0.672	0.435	0.832258016323998	Positive_Negative
ERCC1	2.53301109442484e-05	0.0894327266269576	0.36	0.191	0.833132679067275	Positive_Negative
GSTK1	2.53498357188823e-05	0.107498693069881	0.456	0.26	0.833781446629759	Positive_Negative
AC009264.1	2.53547431471555e-05	0.0983723304846845	0.28	0.139	0.833942856853091	Positive_Negative
RALB	2.53797359306939e-05	0.0490223822948239	0.176	0.073	0.834764894496454	Positive_Negative
LINC00639	2.55008972126424e-05	0.243261032397328	0.424	0.243	0.838750010221022	Positive_Negative
DCDC1	2.56161868163791e-05	-0.773028056580424	0.128	0.284	0.842542000577526	Positive_Negative
CDSN	2.56996376986117e-05	0.0946256346022113	0.12	0.042	0.845286783545037	Positive_Negative
GATAD1	2.58498754630637e-05	0.202675479156659	0.816	0.55	0.850228253855627	Positive_Negative
HS6ST3	2.5944436748322e-05	0.611853422728387	0.264	0.14	0.85333846908906	Positive_Negative
AC022395.1	2.59670609381047e-05	0.0820130997572064	0.136	0.051	0.854082601315202	Positive_Negative
HDAC9	2.60410239042253e-05	0.501986864336183	0.824	0.603	0.856515317233874	Positive_Negative
CLTA	2.60896811420946e-05	0.065489392356856	0.52	0.307	0.858115702444632	Positive_Negative
ZKSCAN1	2.6099324917467e-05	0.207773678863993	0.824	0.583	0.858432895860408	Positive_Negative
ZBTB14	2.61492939152756e-05	0.119191380533668	0.104	0.034	0.860076426167328	Positive_Negative
DOK6	2.61762924928349e-05	-1.00262127681309	0.136	0.28	0.860964436381833	Positive_Negative
HHIP	2.62053219234843e-05	0.159584396141652	0.24	0.116	0.861919243385322	Positive_Negative
CEP89	2.62183714479588e-05	0.10738901303141	0.504	0.295	0.862348455294813	Positive_Negative
AC090617.4	2.62410228290618e-05	0.0799757900159855	0.136	0.051	0.863093481870671	Positive_Negative
ZNF800	2.62790172010543e-05	0.0953111142327865	0.8	0.499	0.864343154759877	Positive_Negative
SAT2	2.63036218390178e-05	0.127488872106991	0.392	0.219	0.865152425907134	Positive_Negative
GALNT15	2.64004849995154e-05	-1.05576178120335	0.176	0.323	0.868338352119061	Positive_Negative
UBE2O	2.64425667939411e-05	0.0738109495521213	0.6	0.362	0.869722464419517	Positive_Negative
DHX33	2.66193041576125e-05	0.162402389672123	0.352	0.193	0.875535533048032	Positive_Negative
AC083837.1	2.66857831818341e-05	-1.78936951995186	0.2	0.342	0.877722094633704	Positive_Negative
PHC2	2.67313023946825e-05	0.184498295979254	0.784	0.537	0.879219267063501	Positive_Negative
PES1	2.68839898898953e-05	0.0454121868120996	0.184	0.077	0.884241311468547	Positive_Negative
LINC02824	2.69144503372707e-05	0.0138199890219595	0.024	0.003	0.88524318604317	Positive_Negative
TMEM132B	2.69737068506334e-05	0.317582515243754	0.608	0.383	0.887192192024182	Positive_Negative
ZDHHC18	2.69886116001313e-05	0.0757239848836697	0.184	0.078	0.887682424139918	Positive_Negative
SCG5	2.70258268974382e-05	0.0573412501203358	0.264	0.127	0.88890647248364	Positive_Negative
AC007749.2	2.70831881370523e-05	0.0322628449023357	0.016	0.001	0.890793141015787	Positive_Negative
WT1	2.70831881370523e-05	0.0160444161581397	0.016	0.001	0.890793141015787	Positive_Negative
AC087273.2	2.7139054385454e-05	0.0263810729619038	0.016	0.001	0.892630637791969	Positive_Negative
FAM216A	2.71942355694335e-05	0.106167887655306	0.32	0.17	0.894445602114238	Positive_Negative
AC114341.2	2.71950302008042e-05	0.0170431984448776	0.016	0.001	0.894471738334651	Positive_Negative
KLHL25	2.72105156051188e-05	0.111017021654219	0.344	0.182	0.894981068767963	Positive_Negative
SLC4A7	2.73013602202096e-05	0.340673580538516	0.768	0.551	0.897969039002915	Positive_Negative
AC004039.1	2.73299997631038e-05	0.105394656158791	0.24	0.114	0.898911022208247	Positive_Negative
RPL24	2.73620651757584e-05	0.168946899706866	0.496	0.301	0.899965685695869	Positive_Negative
POLR2J3	2.73792810093658e-05	0.251275416626592	0.904	0.666	0.90053193167905	Positive_Negative
AC006487.2	2.74200331901182e-05	0.0174189645162235	0.016	0.001	0.901872311656177	Positive_Negative
AC007389.3	2.74808397165009e-05	0.103031882708077	0.096	0.031	0.903872299115431	Positive_Negative
KANK1	2.75796265399749e-05	0.319421085713812	0.936	0.76	0.907121496526314	Positive_Negative
HRH1	2.75910701035659e-05	0.0915570622040021	0.608	0.366	0.907497886776387	Positive_Negative
CHST9	2.76187737019252e-05	-0.790217647551073	0.552	0.599	0.90840908583002	Positive_Negative
AC073571.1	2.77114582040565e-05	0.088841815064506	0.048	0.01	0.911457571789621	Positive_Negative
C1orf115	2.78180537993797e-05	0.00810916650441952	0.016	0.001	0.914963607515398	Positive_Negative
JCHAIN	2.78180537993797e-05	0.00835787650793077	0.016	0.001	0.914963607515398	Positive_Negative
P4HA3	2.79776992110939e-05	0.104768469473708	0.216	0.1	0.920214504752089	Positive_Negative
CCNYL1	2.80282014073843e-05	0.102743111325857	0.48	0.277	0.921875572490277	Positive_Negative
FKBP1A	2.81434234378539e-05	0.111774682948601	0.384	0.219	0.925665340294452	Positive_Negative
HTR2B	2.82007228130361e-05	0.0918121940503025	0.12	0.043	0.92754997404357	Positive_Negative
ZNF528-AS1	2.8204254959189e-05	0.176780306014096	0.64	0.42	0.927666149862684	Positive_Negative
AC104964.3	2.8215814169475e-05	0.0993415539271806	0.184	0.079	0.928046343848204	Positive_Negative
SYCP3	2.82826974394779e-05	0.141944410020239	0.248	0.121	0.930246201481869	Positive_Negative
LZTR1	2.83628317846662e-05	0.116772539587184	0.264	0.133	0.932881900229455	Positive_Negative
GORAB	2.84735947230881e-05	0.0924883854773626	0.288	0.145	0.93652500403709	Positive_Negative
RPS14	2.85552575763723e-05	0.0736010977032507	0.52	0.301	0.93921097694446	Positive_Negative
AMZ1	2.86008367741935e-05	0.140766236243554	0.472	0.278	0.940710122339998	Positive_Negative
AC026356.1	2.86257242885873e-05	0.117975947876663	0.232	0.111	0.941528697575924	Positive_Negative
TOMM70	2.87472470677862e-05	0.0849594187107907	0.448	0.255	0.945525703306557	Positive_Negative
UBAP2	2.88700504307605e-05	0.136491363391376	0.792	0.526	0.949564828718143	Positive_Negative
AC083806.2	2.89616368657402e-05	0.0466635414880624	0.04	0.007	0.952577198151059	Positive_Negative
NDFIP1	2.89789220200989e-05	0.184083301634249	0.72	0.49	0.953145724163074	Positive_Negative
NOC2L	2.90928498777034e-05	0.0908262853488294	0.352	0.192	0.956892925327542	Positive_Negative
NECAP1	2.91210457600712e-05	0.124971268151543	0.256	0.126	0.957820316094502	Positive_Negative
PCDHB13	2.91886397665645e-05	0.123280381725496	0.152	0.061	0.960043550562074	Positive_Negative
SIAH2	2.93566784259771e-05	0.172854765097017	0.208	0.096	0.965570510108812	Positive_Negative
HOTAIRM1	2.95300786778575e-05	0.181795295529939	0.272	0.14	0.971273817793411	Positive_Negative
POLR1D	2.9626877426198e-05	0.081783327066542	0.336	0.178	0.974457625425079	Positive_Negative
EIF3M	2.96809372573266e-05	0.118452746063392	0.48	0.286	0.976235707330728	Positive_Negative
TENM1	2.97305858237013e-05	0.395707506796238	0.816	0.623	0.977868698327361	Positive_Negative
TCOF1	2.97365113179827e-05	0.096512506526434	0.192	0.085	0.978063593759769	Positive_Negative
PGM2L1	2.97607683693312e-05	0.319416934102796	0.688	0.469	0.978861432435673	Positive_Negative
SLC35D1	2.97704437353027e-05	0.0958407268316438	0.552	0.329	0.979179664897841	Positive_Negative
C12orf60	2.98942725654872e-05	0.101973067792971	0.232	0.108	0.98325251895144	Positive_Negative
LEO1	2.99227323300136e-05	0.129442571117277	0.296	0.158	0.984188589066476	Positive_Negative
IL27RA	2.99558134157205e-05	0.0447591817327487	0.056	0.013	0.985276659056464	Positive_Negative
AC008403.3	3.00851053863584e-05	0.0296843765392534	0.032	0.005	0.989529201262713	Positive_Negative
AC093535.1	3.03451631391752e-05	0.18242314751843	0.528	0.327	0.99808276081061	Positive_Negative
DESI2	3.03575213949539e-05	0.0901066633686565	0.488	0.283	0.998489236201428	Positive_Negative
AC092428.1	3.03711655645404e-05	0.0622214776926463	0.096	0.03	0.998938006583298	Positive_Negative
ATP6V0A1	3.03741420393591e-05	0.089238363595338	0.712	0.466	0.999035905816561	Positive_Negative
SPDYE1	3.04557839133232e-05	0.118113694402003	0.36	0.196	1	Positive_Negative
UNC13B	3.05298908215704e-05	0.0975950664576443	0.56	0.347	1	Positive_Negative
TMEM86A	3.05664468059196e-05	0.0400217686158033	0.04	0.007	1	Positive_Negative
NUP188	3.07171303428838e-05	-0.0209627933224182	0.488	0.274	1	Positive_Negative
RPS3	3.07736653890049e-05	0.111627487838411	0.472	0.282	1	Positive_Negative
AC007463.1	3.0789772028913e-05	0.0314934019026147	0.032	0.005	1	Positive_Negative
CDC16	3.08497229361178e-05	0.109068125294993	0.544	0.327	1	Positive_Negative
EOGT	3.09621323737274e-05	0.0849518715814534	0.208	0.093	1	Positive_Negative
PSMA6	3.11853705554472e-05	0.0990485816637304	0.504	0.305	1	Positive_Negative
AGO2	3.12257532804538e-05	0.165432781786741	0.728	0.48	1	Positive_Negative
AL049840.4	3.12918741313459e-05	0.084821230973415	0.12	0.043	1	Positive_Negative
PANK3	3.13095750584485e-05	0.133981386427606	0.448	0.266	1	Positive_Negative
ZNF684	3.14057610569881e-05	0.103939235065762	0.24	0.116	1	Positive_Negative
CRYZ	3.14330169877114e-05	0.111705352546381	0.224	0.105	1	Positive_Negative
DRG1	3.15355129523125e-05	0.101322671122798	0.464	0.273	1	Positive_Negative
ZNF501	3.15541185376024e-05	0.0398472450671151	0.12	0.042	1	Positive_Negative
SOX6	3.16908696465206e-05	-0.414184466279034	0.96	0.947	1	Positive_Negative
GNAS-AS1	3.22387775634796e-05	0.115638950608212	0.192	0.086	1	Positive_Negative
AC090061.1	3.22692652520953e-05	0.142927448319835	0.328	0.174	1	Positive_Negative
FAM135B	3.23430918235242e-05	-0.972662301140427	0.304	0.431	1	Positive_Negative
ANKHD1	3.26861002399577e-05	0.246616591293433	0.848	0.593	1	Positive_Negative
UBE2Q2	3.29569263337033e-05	0.168158739227266	0.456	0.279	1	Positive_Negative
FBXW11	3.30186920067795e-05	0.132800304724189	0.72	0.474	1	Positive_Negative
DNAJB6	3.30390222104756e-05	0.101214928439835	0.696	0.433	1	Positive_Negative
TIMM50	3.31008017954353e-05	0.0690152029621448	0.232	0.108	1	Positive_Negative
METAP2	3.31403076900427e-05	0.0516424807841646	0.544	0.321	1	Positive_Negative
TIMM13	3.32050695920392e-05	0.0760783157790202	0.176	0.074	1	Positive_Negative
MTHFD1	3.3288629988612e-05	0.140552484223916	0.384	0.217	1	Positive_Negative
AL162458.1	3.33170730053388e-05	0.0723635326489718	0.144	0.055	1	Positive_Negative
AC016831.1	3.34511497032836e-05	0.0325021886045253	0.208	0.092	1	Positive_Negative
PDSS1	3.35587024604869e-05	0.0901420416672104	0.248	0.121	1	Positive_Negative
UQCRC1	3.36626616178252e-05	0.0438893295135941	0.2	0.087	1	Positive_Negative
SHROOM3	3.37888280739543e-05	0.335130174065027	0.4	0.241	1	Positive_Negative
EP300	3.38603379299374e-05	0.209246137133546	0.68	0.47	1	Positive_Negative
AL035530.2	3.38834821108988e-05	0.0385047468570006	0.48	0.272	1	Positive_Negative
AC037450.1	3.39362432767201e-05	0.10369701219167	0.152	0.061	1	Positive_Negative
BOLA3	3.40750014994162e-05	0.0891327391091597	0.144	0.056	1	Positive_Negative
TBCA	3.41336423369095e-05	0.181120742328273	0.76	0.502	1	Positive_Negative
MTMR9	3.4183139330447e-05	0.127719601965079	0.496	0.304	1	Positive_Negative
KIF1B	3.46074814821095e-05	0.291008171650079	0.976	0.846	1	Positive_Negative
TRAF6	3.46445475321768e-05	0.0712038542656345	0.368	0.201	1	Positive_Negative
TMEM43	3.46650794600991e-05	0.0933763574778362	0.408	0.233	1	Positive_Negative
ARNTL2	3.480918841197e-05	0.0745142617332263	0.24	0.115	1	Positive_Negative
POLR3F	3.48182369831006e-05	0.03727528338745	0.288	0.141	1	Positive_Negative
ZCCHC8	3.48509745595864e-05	0.173886334901181	0.496	0.307	1	Positive_Negative
AC243964.3	3.48578589573278e-05	0.109653971322478	0.328	0.174	1	Positive_Negative
AC092958.1	3.5012835324205e-05	0.141101292750806	0.216	0.102	1	Positive_Negative
NOMO3	3.52991898243417e-05	0.0511025224781613	0.2	0.088	1	Positive_Negative
RPS19BP1	3.5356279109776e-05	0.0671182085037717	0.136	0.052	1	Positive_Negative
LGMN	3.54054208246119e-05	0.0443886747315285	0.248	0.118	1	Positive_Negative
PTCD3	3.56064425861046e-05	0.152887079436309	0.592	0.377	1	Positive_Negative
AC097537.1	3.57205920663132e-05	0.108240377349411	0.224	0.105	1	Positive_Negative
SGSM3	3.57515317521027e-05	0.0434611360638471	0.328	0.171	1	Positive_Negative
SLC13A3	3.57982735979213e-05	0.238529108854572	0.544	0.343	1	Positive_Negative
ABCA5	3.59427904314103e-05	-0.830262462145584	0.304	0.422	1	Positive_Negative
ZKSCAN7-AS1	3.63164316580173e-05	0.186881712239769	0.616	0.408	1	Positive_Negative
RAB22A	3.63264566007274e-05	0.113389949729947	0.496	0.294	1	Positive_Negative
ANXA5	3.64977600371417e-05	0.20508584286468	0.544	0.338	1	Positive_Negative
LINC01829	3.6519754538593e-05	0.205758892570614	0.232	0.112	1	Positive_Negative
CFAP61	3.66784946983924e-05	0.0154664973226413	0.408	0.223	1	Positive_Negative
NNT-AS1	3.67291928468383e-05	0.103659155368377	0.456	0.271	1	Positive_Negative
ZNF276	3.68297445550156e-05	0.106360084096414	0.296	0.152	1	Positive_Negative
AC211433.1	3.69665663724145e-05	0.192539051825776	0.6	0.386	1	Positive_Negative
ZNF155	3.7065098975145e-05	0.119831171750624	0.52	0.323	1	Positive_Negative
SLC30A5	3.73012035103796e-05	0.0831368242406016	0.48	0.283	1	Positive_Negative
NOMO1	3.73807318226994e-05	0.104524746644145	0.312	0.164	1	Positive_Negative
LINC00632	3.74065492778111e-05	-0.708523398306586	0.256	0.388	1	Positive_Negative
CRISPLD2	3.74539608347035e-05	0.136026029815309	0.144	0.056	1	Positive_Negative
MAN2A1	3.74899425633904e-05	0.140252797145743	0.696	0.471	1	Positive_Negative
SNHG26	3.75556198486173e-05	0.164791977237452	0.184	0.082	1	Positive_Negative
ZNRF1	3.75943706760291e-05	0.0280928276795206	0.48	0.277	1	Positive_Negative
PPP2R5E	3.76503204218251e-05	0.183154430616014	0.736	0.511	1	Positive_Negative
TWF1	3.77773238012511e-05	0.0605472725925434	0.232	0.109	1	Positive_Negative
SMIM14	3.80192673591242e-05	0.122403177030401	0.616	0.372	1	Positive_Negative
CLDN12	3.81504242874411e-05	0.190605539009951	0.64	0.422	1	Positive_Negative
PGM3	3.82155550416404e-05	0.0617355507890184	0.448	0.256	1	Positive_Negative
CHST7	3.82930724571267e-05	0.0999073196793634	0.248	0.121	1	Positive_Negative
ATP5MC2	3.83931087402905e-05	0.037464131881585	0.464	0.26	1	Positive_Negative
PAFAH1B1	3.84265201434951e-05	0.217313666272268	0.88	0.638	1	Positive_Negative
ARHGEF40	3.84325416664335e-05	0.135695654580108	0.344	0.191	1	Positive_Negative
CHI3L2	3.85284429687563e-05	-0.668755693851769	0	0.12	1	Positive_Negative
ARAP3	3.85794389805575e-05	0.138500647888134	0.24	0.117	1	Positive_Negative
PFKP	3.86903315113378e-05	0.270451600453364	0.336	0.187	1	Positive_Negative
AL360091.3	3.88567091685041e-05	0.0702033989983692	0.264	0.128	1	Positive_Negative
AC244517.11	3.89683201089314e-05	0.202090541820824	0.384	0.225	1	Positive_Negative
AP3S1	3.92598663714912e-05	0.0622026769822339	0.504	0.298	1	Positive_Negative
EXD1	3.92703078900484e-05	0.00752580060413079	0.024	0.003	1	Positive_Negative
KCNC2	3.92988051235084e-05	0.179601754093711	0.352	0.195	1	Positive_Negative
TTF1	3.94175649110567e-05	0.0899500287864133	0.36	0.195	1	Positive_Negative
ARMC6	3.94469362503643e-05	0.0870216894065031	0.2	0.09	1	Positive_Negative
RPL21	3.95964484883501e-05	0.0913893089413613	0.432	0.249	1	Positive_Negative
FGF2	3.97613073746726e-05	0.0829397438945765	0.552	0.334	1	Positive_Negative
EDC3	3.98991651082856e-05	0.0629202723141599	0.32	0.168	1	Positive_Negative
GLIPR2	4.0003637518543e-05	0.109329148714983	0.296	0.153	1	Positive_Negative
PRKAA2	4.04091453968041e-05	0.156988511459856	0.56	0.355	1	Positive_Negative
AC010542.2	4.06357853463619e-05	0.0398691586856881	0.056	0.013	1	Positive_Negative
SNHG3	4.07215957036177e-05	0.097645899106454	0.216	0.1	1	Positive_Negative
PHKA1	4.08153816367375e-05	0.26445196101982	0.528	0.335	1	Positive_Negative
UCHL1	4.09674069382772e-05	0.0767787128191901	0.344	0.189	1	Positive_Negative
AC006504.5	4.09877561590981e-05	0.107594409348324	0.344	0.186	1	Positive_Negative
AP3B2	4.10193949548238e-05	0.0346591837450574	0.32	0.165	1	Positive_Negative
GALNT7	4.10938283021097e-05	0.130975740159569	0.576	0.355	1	Positive_Negative
EXT2	4.11542622359578e-05	0.168356709045144	0.632	0.403	1	Positive_Negative
EPHA6	4.13046944576163e-05	-0.827214728543179	0.072	0.219	1	Positive_Negative
PEPD	4.15402389467574e-05	0.129428042190705	0.328	0.178	1	Positive_Negative
C5orf66	4.16365181068277e-05	0.104708939325609	0.2	0.09	1	Positive_Negative
SP4	4.17067859806094e-05	0.167724650505126	0.536	0.328	1	Positive_Negative
TENT4A	4.20909076473761e-05	0.0904661370578639	0.504	0.308	1	Positive_Negative
ARSB	4.21354151346311e-05	0.136765151115995	0.4	0.225	1	Positive_Negative
USP12	4.2176548769645e-05	0.0400077382048211	0.496	0.296	1	Positive_Negative
C7orf50	4.21777243367016e-05	0.101130168674896	0.504	0.305	1	Positive_Negative
AC006504.2	4.2204458731863e-05	0.0632679940678617	0.088	0.027	1	Positive_Negative
AC097658.3	4.23091852871998e-05	0.0425866550122631	0.112	0.039	1	Positive_Negative
WDR3	4.23449277685759e-05	0.143376267387569	0.304	0.164	1	Positive_Negative
AL110114.1	4.24656356947031e-05	0.146182724296771	0.456	0.279	1	Positive_Negative
RPA1	4.2542723371197e-05	0.0560613407309803	0.36	0.194	1	Positive_Negative
FAM200A	4.2613698538639e-05	0.111922570614263	0.368	0.202	1	Positive_Negative
EIF2B3	4.26220164942342e-05	0.124566469546455	0.672	0.437	1	Positive_Negative
LINC01060	4.27199292417146e-05	-0.663008041837005	0.04	0.18	1	Positive_Negative
XRRA1	4.27250605382784e-05	0.146952137234924	0.76	0.491	1	Positive_Negative
SHROOM2	4.27512718554006e-05	0.0643180712000681	0.168	0.071	1	Positive_Negative
PCMTD2	4.27913266384073e-05	0.185572609910116	0.6	0.398	1	Positive_Negative
ARL4A	4.29474277326932e-05	0.132140883228453	0.336	0.187	1	Positive_Negative
PPARGC1A	4.29546569749454e-05	0.142090839158643	0.432	0.247	1	Positive_Negative
IL1RAP	4.30242367895723e-05	0.26209590927106	0.616	0.398	1	Positive_Negative
CCDC92	4.3514717947336e-05	0.0986892823175448	0.496	0.298	1	Positive_Negative
SSH1	4.38314143593629e-05	0.0716947689154039	0.512	0.311	1	Positive_Negative
PGPEP1	4.38572959099794e-05	0.114505565657105	0.336	0.181	1	Positive_Negative
ATP8B1	4.39176390034286e-05	0.172527578925104	0.608	0.387	1	Positive_Negative
LINC00926	4.39202050764712e-05	0.0578246873026889	0.128	0.047	1	Positive_Negative
IGF2BP2-AS1	4.40378492308162e-05	0.0387858264234451	0.088	0.027	1	Positive_Negative
SLBP	4.40456388494236e-05	0.0779512394324411	0.216	0.1	1	Positive_Negative
TM2D1	4.40948407135108e-05	0.058879931134699	0.688	0.437	1	Positive_Negative
FASTKD1	4.42088867849757e-05	0.137068096512306	0.632	0.42	1	Positive_Negative
BRINP2	4.42945657485121e-05	0.125786637996525	0.248	0.121	1	Positive_Negative
CHCHD10	4.43507498284325e-05	0.0884373811157205	0.168	0.071	1	Positive_Negative
EDEM2	4.48906749683744e-05	0.0596982151034759	0.256	0.124	1	Positive_Negative
SLC29A1	4.48910932869778e-05	0.050620140678621	0.072	0.02	1	Positive_Negative
DNTTIP2	4.49422408119117e-05	0.103413693186609	0.184	0.081	1	Positive_Negative
GNAO1	4.50053828894921e-05	0.157655942153635	0.576	0.355	1	Positive_Negative
MINDY3	4.5073398846099e-05	0.154063929423532	0.504	0.314	1	Positive_Negative
AC004828.2	4.51717405823101e-05	0.0758665179587607	0.128	0.048	1	Positive_Negative
AC083805.2	4.51794251842178e-05	0.319960536299421	0.344	0.198	1	Positive_Negative
AC006019.3	4.52472356263355e-05	0.0849317626860444	0.28	0.142	1	Positive_Negative
FZD3	4.55704304628342e-05	0.190972693018633	0.808	0.551	1	Positive_Negative
ULK3	4.56593732041698e-05	0.147536417182256	0.272	0.141	1	Positive_Negative
RARA	4.58563631187462e-05	0.0324487965720177	0.168	0.07	1	Positive_Negative
ITGB1	4.58866266850142e-05	0.180393866059653	0.552	0.335	1	Positive_Negative
AL049646.1	4.59195607458549e-05	0.0810143672533222	0.272	0.136	1	Positive_Negative
CHMP4A	4.60393082405363e-05	0.0965239673532185	0.288	0.15	1	Positive_Negative
FAM120C	4.60415532345004e-05	0.186595138482238	0.608	0.386	1	Positive_Negative
ATXN10	4.61485801791721e-05	0.228077359800384	0.832	0.578	1	Positive_Negative
DLG2	4.63205445359988e-05	-0.631482547938908	0.904	0.902	1	Positive_Negative
DNMT1	4.67882894188712e-05	0.0575994483779756	0.48	0.281	1	Positive_Negative
ETHE1	4.70092380513296e-05	0.0461466007277423	0.2	0.089	1	Positive_Negative
MT1E	4.7153249544893e-05	0.22027444317644	0.28	0.146	1	Positive_Negative
SDK1	4.71597220700997e-05	0.41768888836349	0.816	0.645	1	Positive_Negative
IGFBP7	4.72732416664479e-05	0.15083577490248	0.472	0.28	1	Positive_Negative
GMPPA	4.73254125212091e-05	0.0346265325056029	0.112	0.039	1	Positive_Negative
RABGGTB	4.74551803507118e-05	0.060842274485877	0.24	0.116	1	Positive_Negative
STMN3	4.76230366964194e-05	0.0852854963356175	0.176	0.076	1	Positive_Negative
MRAS	4.77085843926934e-05	0.119818912335826	0.352	0.195	1	Positive_Negative
RPL8	4.77228002384258e-05	0.122801605545858	0.448	0.264	1	Positive_Negative
G2E3-AS1	4.79628138598353e-05	0.0664339395195506	0.2	0.09	1	Positive_Negative
TCHP	4.80667551348347e-05	0.10418760795018	0.456	0.271	1	Positive_Negative
SPATA33	4.83581260397976e-05	0.0722087871000024	0.208	0.096	1	Positive_Negative
IRAK1	4.85278593591497e-05	0.122720498258834	0.216	0.103	1	Positive_Negative
SLC9A9-AS1	4.87173026938051e-05	0.0405181749407569	0.032	0.005	1	Positive_Negative
NUP50-DT	4.87407389010261e-05	0.147748650203725	0.48	0.295	1	Positive_Negative
SLC8A1-AS1	4.88073559201987e-05	0.177825264708287	0.52	0.314	1	Positive_Negative
BRAF	4.88309033415193e-05	0.288303912016427	0.944	0.742	1	Positive_Negative
CHERP	4.89015383326919e-05	0.0742082507193001	0.328	0.177	1	Positive_Negative
PIM3	4.89501627481015e-05	0.0667896483058485	0.12	0.043	1	Positive_Negative
TVP23C	4.91527419021932e-05	0.133737441701946	0.528	0.315	1	Positive_Negative
FUT8	4.9274977652409e-05	0.114331502301004	0.864	0.57	1	Positive_Negative
RIMS4	4.93830427622731e-05	0.086307360715238	0.176	0.076	1	Positive_Negative
AL499602.1	4.94429114435943e-05	0.0310435887808728	0.032	0.005	1	Positive_Negative
HDLBP	4.9571639227769e-05	0.092533050883476	0.608	0.382	1	Positive_Negative
NUP37	4.97717653036205e-05	0.094583337031147	0.312	0.165	1	Positive_Negative
AC003005.2	5.02987790418095e-05	0.0535409057302679	0.096	0.031	1	Positive_Negative
ZC3HC1	5.03634973774921e-05	0.158766971679549	0.472	0.284	1	Positive_Negative
FRS2	5.03771047827098e-05	0.824210987918943	0.752	0.623	1	Positive_Negative
DLK1	5.11079854835496e-05	0.0354328657380636	0.04	0.008	1	Positive_Negative
MEOX2	5.116316784334e-05	0.236998272127158	0.336	0.194	1	Positive_Negative
SPDYA	5.12069548943552e-05	0.0222146352822336	0.4	0.224	1	Positive_Negative
ATP2A2	5.14032482630305e-05	0.110489728804332	0.792	0.522	1	Positive_Negative
VPS9D1	5.15582890472488e-05	0.0481962620238451	0.312	0.163	1	Positive_Negative
AL162718.3	5.16103627773944e-05	0.0331060150972528	0.024	0.003	1	Positive_Negative
PEX11G	5.20033478819528e-05	0.0537866797593579	0.088	0.027	1	Positive_Negative
BCCIP	5.21951481490186e-05	0.0916626352387772	0.272	0.14	1	Positive_Negative
AC077690.1	5.22517644870076e-05	0.162459939346369	0.4	0.228	1	Positive_Negative
PAK2	5.26516784078747e-05	0.157034806507574	0.68	0.46	1	Positive_Negative
NIT1	5.29365777051413e-05	0.0645334843051955	0.184	0.08	1	Positive_Negative
LARS2	5.32021823812974e-05	0.139989144306899	0.592	0.37	1	Positive_Negative
AC073073.2	5.32431791428215e-05	0.025924203111128	0.056	0.013	1	Positive_Negative
LZTS1	5.32614836177305e-05	0.290170047173919	0.256	0.134	1	Positive_Negative
RNF123	5.32764289520031e-05	0.0650049761878154	0.168	0.071	1	Positive_Negative
CABLES1	5.33114158929895e-05	0.292968611967265	0.256	0.134	1	Positive_Negative
NUP93	5.34016782046579e-05	0.0881284596324362	0.424	0.252	1	Positive_Negative
AC087286.2	5.36499376082043e-05	0.0803496137705959	0.272	0.136	1	Positive_Negative
AC022778.1	5.37346084020828e-05	0.0225032980311847	0.024	0.003	1	Positive_Negative
RAB21	5.39369461821568e-05	0.154040552755601	0.544	0.349	1	Positive_Negative
TNFRSF25	5.39441284039107e-05	0.0635021592256887	0.08	0.024	1	Positive_Negative
FOXP3	5.39515305500832e-05	0.0216835281883149	0.024	0.003	1	Positive_Negative
AC011444.1	5.39942223654735e-05	0.0850784876608946	0.16	0.067	1	Positive_Negative
UNC5D	5.40820935399446e-05	0.249002588818753	0.384	0.215	1	Positive_Negative
PPEF2	5.40966059777914e-05	0.0212533844073002	0.024	0.003	1	Positive_Negative
FZD5	5.41136620139528e-05	0.0576078533071498	0.152	0.061	1	Positive_Negative
NEK3	5.41706483477096e-05	0.189749910637976	0.32	0.174	1	Positive_Negative
PDS5B	5.4210444309286e-05	0.269844888936248	0.8	0.578	1	Positive_Negative
NUTM2F	5.43032485389836e-05	0.0146338044374925	0.016	0.001	1	Positive_Negative
AC008750.4	5.43149123167593e-05	0.0193294813982449	0.024	0.003	1	Positive_Negative
CRACR2B	5.46072860473238e-05	0.0297054609867002	0.024	0.003	1	Positive_Negative
ACIN1	5.47097289899736e-05	0.12225125185897	0.608	0.393	1	Positive_Negative
AC103691.2	5.47231578316081e-05	0.0114176572496813	0.016	0.001	1	Positive_Negative
GNE	5.47790768577285e-05	0.0761682472632749	0.36	0.199	1	Positive_Negative
PAICS	5.48989938364395e-05	0.0825651532530182	0.472	0.281	1	Positive_Negative
MTMR12	5.49824081083509e-05	0.133448922623722	0.424	0.251	1	Positive_Negative
ITIH4-AS1	5.51461420934139e-05	0.0120555289483491	0.016	0.001	1	Positive_Negative
NLRP10	5.51461420934139e-05	0.0118894682096676	0.016	0.001	1	Positive_Negative
POFUT1	5.54653722350017e-05	0.0910835567423782	0.296	0.155	1	Positive_Negative
FLT4	5.5465410940822e-05	0.00813213386879948	0.016	0.001	1	Positive_Negative
AL445209.1	5.56792287903679e-05	0.0108645736787761	0.016	0.001	1	Positive_Negative
TAB3-AS2	5.57864302993852e-05	0.0131627774639769	0.016	0.001	1	Positive_Negative
ZNF397	5.59411218694488e-05	0.0554125202470146	0.496	0.299	1	Positive_Negative
IDE	5.62265891861165e-05	0.137256500621585	0.392	0.225	1	Positive_Negative
SUCLA2	5.65503696434904e-05	0.192258523995813	0.584	0.368	1	Positive_Negative
MGMT	5.6601849043787e-05	0.135122476251253	0.2	0.093	1	Positive_Negative
GRIK3	5.68156737751425e-05	0.282129467133156	0.656	0.451	1	Positive_Negative
TTC38	5.69184628484862e-05	0.065648401346525	0.256	0.126	1	Positive_Negative
SMIM17	5.69945137650605e-05	0.0872864874044194	0.184	0.081	1	Positive_Negative
MARVELD3	5.69997168812184e-05	0.165071401192845	0.264	0.136	1	Positive_Negative
KIAA0895L	5.70422378091795e-05	0.128351535625656	0.24	0.119	1	Positive_Negative
GABPB1-IT1	5.71323911667215e-05	0.0711159432043196	0.28	0.144	1	Positive_Negative
AC108463.3	5.73905392165845e-05	0.0603721774950428	0.072	0.02	1	Positive_Negative
GPATCH2L	5.75364775410992e-05	0.175521131912813	0.712	0.488	1	Positive_Negative
CDC6	5.76727794042084e-05	0.0195291386310016	0.08	0.023	1	Positive_Negative
AC068987.2	5.77948435209697e-05	0.0170690075362697	0.056	0.013	1	Positive_Negative
HOXA5	5.78143226536872e-05	0.0208447828911971	0.048	0.01	1	Positive_Negative
MRS2	5.78411198909522e-05	0.0914729988777441	0.352	0.196	1	Positive_Negative
USHBP1	5.82336871845004e-05	0.072180163227988	0.248	0.122	1	Positive_Negative
AC073167.1	5.82590763902064e-05	0.140538963279106	0.2	0.093	1	Positive_Negative
KLHL20	5.84960837258119e-05	0.0971853798919928	0.6	0.374	1	Positive_Negative
TAF4	5.85713400200609e-05	0.138778048169397	0.384	0.22	1	Positive_Negative
AC027243.3	5.86189990341777e-05	0.164637107160102	0.224	0.109	1	Positive_Negative
AL138689.2	5.86728595630692e-05	0.092066992555554	0.088	0.028	1	Positive_Negative
PLXNB2	5.87230612832839e-05	0.0925094110617463	0.248	0.123	1	Positive_Negative
SNHG17	5.88528705200612e-05	0.119883210131061	0.272	0.142	1	Positive_Negative
CD99	5.88784229637988e-05	0.20890615381363	0.664	0.453	1	Positive_Negative
GRID1-AS1	5.91928209784593e-05	0.0538354054440851	0.096	0.031	1	Positive_Negative
RAD50	5.92109082540769e-05	0.113679015065011	0.68	0.438	1	Positive_Negative
MLEC	5.92808791754642e-05	0.040994334177723	0.4	0.227	1	Positive_Negative
PTDSS1	5.9380019201491e-05	0.117442965783428	0.264	0.135	1	Positive_Negative
RAP1GDS1	5.94798987009365e-05	0.19880064131717	0.736	0.509	1	Positive_Negative
CHAC2	5.95282086086337e-05	0.134092872906131	0.2	0.093	1	Positive_Negative
AC108471.3	5.95856005076703e-05	0.0823806579990884	0.08	0.024	1	Positive_Negative
LINC00342	5.98965273265741e-05	0.210067099367225	0.704	0.48	1	Positive_Negative
GMFB	6.00545486884467e-05	0.0986964611612293	0.248	0.125	1	Positive_Negative
PRORP	6.02796320097542e-05	0.161076539631635	0.616	0.391	1	Positive_Negative
AL121987.1	6.05925093564503e-05	0.0771186779697561	0.088	0.028	1	Positive_Negative
AC004974.1	6.06901133632182e-05	0.0330209306799708	0.064	0.017	1	Positive_Negative
ATPAF2	6.08630684846713e-05	0.100342217722304	0.256	0.129	1	Positive_Negative
FIG4	6.09356644318535e-05	0.0447322039130962	0.472	0.274	1	Positive_Negative
SEPTIN11	6.1025321172756e-05	0.130077211911655	0.728	0.477	1	Positive_Negative
XPNPEP3	6.10383297965422e-05	0.104211529142022	0.528	0.326	1	Positive_Negative
RMND1	6.12328772173246e-05	0.0805669837573688	0.392	0.219	1	Positive_Negative
SYT17	6.12968228756037e-05	0.155314209341064	0.608	0.391	1	Positive_Negative
AL132718.1	6.1794819885388e-05	0.112069797052575	0.088	0.028	1	Positive_Negative
AC048341.1	6.18910887292355e-05	0.118332598350397	0.424	0.253	1	Positive_Negative
MYRFL	6.1965334652898e-05	0.0988786766922045	0.192	0.087	1	Positive_Negative
OXTR	6.21699033083754e-05	0.130826502679249	0.216	0.102	1	Positive_Negative
SYNC	6.22270569408909e-05	0.104658702271134	0.384	0.221	1	Positive_Negative
ATP1A2	6.24517160102143e-05	0.220312984234192	0.608	0.374	1	Positive_Negative
TOMM20	6.25325133436547e-05	0.0600813363084235	0.4	0.23	1	Positive_Negative
SPSB2	6.25578463928141e-05	0.0910262136315762	0.12	0.044	1	Positive_Negative
EIF2AK3	6.2603215302472e-05	0.0797835337652607	0.464	0.282	1	Positive_Negative
PCDH17	6.2724686913073e-05	0.210541646306665	0.696	0.462	1	Positive_Negative
AC021231.1	6.2724717301337e-05	0.0518670315257694	0.536	0.317	1	Positive_Negative
AC004797.1	6.35513269410868e-05	0.166796235063244	0.296	0.157	1	Positive_Negative
CBFB	6.37798923877699e-05	0.228745048331655	0.712	0.499	1	Positive_Negative
ZDHHC11B	6.39022734929099e-05	0.0827572171203892	0.16	0.066	1	Positive_Negative
RANBP3L	6.43470446624659e-05	0.257171230969229	0.352	0.194	1	Positive_Negative
MUS81	6.51481681155862e-05	0.0820324816937586	0.248	0.124	1	Positive_Negative
SPC25	6.53042247432747e-05	0.0974934982157882	0.152	0.062	1	Positive_Negative
CLPP	6.54251031569098e-05	0.077046131618818	0.176	0.076	1	Positive_Negative
LINC02595	6.590856371579e-05	0.0899086195390882	0.176	0.077	1	Positive_Negative
BTBD7	6.60029066077875e-05	0.18492532671484	0.664	0.451	1	Positive_Negative
ZNF107	6.62747442461123e-05	0.186677502208063	0.496	0.316	1	Positive_Negative
DPYSL5	6.66430047457706e-05	0.10813153580395	0.512	0.316	1	Positive_Negative
AC092295.1	6.67182437681073e-05	0.0714522214364029	0.112	0.04	1	Positive_Negative
PCDH9-AS3	6.67367255248931e-05	0.062466960095429	0.104	0.036	1	Positive_Negative
BTBD10	6.67935608311291e-05	0.0901422340022615	0.56	0.349	1	Positive_Negative
[truncated: 30,892 more rows]
